# Supplementary material for: RUNX1 Is a Key Target in t(4;11) Leukemias that Contributes to Gene Activation through an AF4-MLL Complex Interaction
Source: Cell Rep. 2013 Jan 31;3(1):116–27. doi: 10.1016/j.celrep.2012.12.016 (PMC3607232; doi:10.1016/j.celrep.2012.12.016)
Supplement: Table S1. MLL-AF4 ChIP-Seq Target Genes in RS4;11 and SEM Cells, Related to Figure 1 [file mmc1.xls]

## Sheet: TITLE
Table S1. MLL-AF4 ChIPseq Target Genes in RS4;11 and SEM Cells, Related to Figure 1

## Sheet: MLLN_AF4_H3K79me2 RS411
MLL_AF4_H3K79me2 RS411		603 genes overlap of MLL-N promoter, AF4-C promoter, and H3K79me2 gene body
2011-03-03
2011-03-06
2011-09-11
AAK1
AASDHPPT
ABCE1
ABHD15
ACN9
ADAM10
ADAM17
ADK
AEBP2
AFF1
AFF4
AKAP2
AKAP9
AKIRIN2
ALG5
AMOTL1
ANAPC10
ANKIB1
ANP32E
AP3S1
APBB1IP
APIP
APOLD1
APPL1
ARHGEF6
ARHGEF7
ARID1B
ARID2
ARID4A
ARID4B
ARID5B
ARL5B
ARL6IP5
ARPP19
ARPP21
ASB3
ASPH
ATG12
ATL2
ATP11B
ATP1B3
ATP2A2
ATP5J
ATP6V0D1
ATP8A1
ATRNL1
ATXN1
ATXN7L1
BAG2
BAHCC1
BBX
BCAS4
BCAT1
BCL11A
BCL2
BCL6
BCL7A
BCLAF1
BICD1
BLK
BMP2K
BRP44
BTG1
C12orf35
C13orf23
C14orf106
C14orf135
C14orf149
C14orf43
C15orf42
C18orf1
C20orf103
C21orf91
C3orf38
C4orf33
C5orf39
C5orf56
C6orf115
C7orf23
C7orf64
C8orf39
C9orf40
C9orf41
C9orf85
CAMK2D
CAND1
CAPZA1
CASD1
CASP3
CASP8
CCDC111
CCND3
CCNE2
CCNJ
CCPG1
CCRN4L
CDC42SE1
CDC42SE2
CDK14
CDK6
CDKN1B
CDKN2C
CELF2
CENPP
CEPT1
CGGBP1
CHAC2
CHIC2
CHORDC1
CHST11
CISD1
CITED2
CLASP1
CLEC14A
CLECL1
CNOT6L
CNST
CPEB2
CPSF6
CREB3L2
CSDA
CTAGE5
CTBP2
CTCF
CTGF
CTSC
CUL1
CXCR4
CYFIP1
CYTIP
DAD1
DBF4
DCAF16
DCAF6
DDB2
DDHD1
DECR1
DEPDC1
DEPDC1B
DGKD
DHX29
DICER1
DIS3L
DLEU1
DLEU2
DMTF1
DNAJB6
DNAJB9
DNM1L
DR1
DRAM2
DUSP1
DUSP22
DYRK1A
E2F8
EBAG9
EBF1
ECHDC1
EDEM1
EIF3E
ELF1
ELOVL5
EMB
ENDOD1
EPM2AIP1
ERBB2IP
ERG
ERLEC1
ERO1L
ESCO1
ESYT2
ETNK1
ETS2
ETV6
EXOSC8
EZH2
FAF1
FAIM
FAM108B1
FAM120A
FAM120AOS
FAM63B
FAM78A
FBXL4
FBXL5
FBXO11
FBXO33
FBXO5
FBXW4
FCHSD2
FDFT1
FEM1C
FGD6
FGF9
FKBP5
FLI1
FLJ10038
FLJ13224
FLJ31306
FLJ33630
FLJ37453
FLJ39653
FLJ45244
FLT3
FMNL2
FNBP4
FNDC3A
FOXP1
FRMD4B
FRY
FUT4
GAB2
GABPA
GABPB1
GALNT2
GALNT7
GDI2
GGPS1
GIN1
GLRX5
GNAQ
GNB4
GNG5
GOLIM4
GOLPH3
GPBP1
GPCPD1
GPR150
GREM1
GUCY1A3
HADH
HECTD1
HHEX
HIF1A
HIPK3
HIVEP2
HLX
HMGB1
HMGB2
HMGN3
HNRNPK
HNRNPR
HNRNPU
HOXA10
HOXA7
HOXA9
HP1BP3
HSPD1
HSPE1
IFT80
IGF2BP2
IGF2BP3
IKZF1
IKZF2
IPMK
IRF2
IRF2BP2
ITGA4
ITM2B
JKAMP
JMJD1C
KBTBD3
KCMF1
KCNQ5
KCTD20
KDM1A
KDM6A
KIAA0564
KIAA1468
KIAA1958
KIF11
KILLIN
KLRK1
KPNA3
KRAS
KRIT1
LAPTM4A
LEF1
LEPROTL1
LIN54
LMBRD2
LMNB1
LMO4
LNP1
LNPEP
LOC100128191
LOC100129387
LOC100216545
LOC100286938
LOC100288730
LOC145783
LOC153684
LOC344967
LOC374443
LOC400027
LOC401093
LOC440944
LOC641518
LOC645323
LOC729082
LOC84989
LPAR6
LPXN
LRIG1
LRRC8C
LRRFIP2
LSM14A
LUC7L2
LYN
LYPLA1
MAD2L1
MAML3
MAN1A2
MAN2A1
MAPK14
MAPK6
MAT2B
MBLAC2
MBNL1
MBNL3
MCFD2
MCL1
MED13L
MEF2A
MEF2C
MEIS1
MEX3C
MGST2
MID1IP1
MIR1204
MIR196B
MKLN1
MLH1
MLL5
MLLT11
MND1
MOBKL3
MPZL1
MRPS30
MSL2
MTDH
MTERFD1
MTO1
MYB
MYC
MYCBP2
N4BP2
NAA15
NAA16
NAA38
NAP1L4
NCAPG
NCRNA00114
NCRNA00120
NCRNA00183
NDNL2
NDUFC1
NEGR1
NEK7
NHLRC3
NIN
NIPBL
NNT
NOL8
none
NR3C1
NRIP1
NRP1
NSMAF
NUDT3
NUP88
OTUD4
PAICS
PAK2
PAN3
PAPOLA
PARP8
PAX5
PBX3
PCDHGC3
PCMTD1
PCNP
PDE4DIP
PDHX
PDIA4
PDPN
PDS5A
PDS5B
PELI1
PELI2
PEX1
PGRMC2
PHC3
PHIP
PICALM
PIGN
PIK3CA
PITPNC1
PLCB1
PLCL2
PLD1
PMAIP1
PNP
POLR3G
PPA2
PPAT
PPIL5
PPM1B
PPP1CB
PPP1R12A
PPP2R5A
PPP2R5C
PPP3CC
PPP3R1
PRDM2
PRDX1
PRKAA1
PRKCE
PRMT3
PROM1
PRSS12
PSMA1
PSMC2
PSMG1
PTDSS1
PTEN
PTGER4
PTPRR
PVT1
PXT1
QSER1
RAB33B
RAD21
RAG1
RANBP9
RAP2B
RAPGEF6
RASSF1
RASSF3
RASSF5
RB1CC1
RBBP8
RBM12B
RBM26
RCBTB2
RCSD1
REEP3
REST
REV3L
RHOBTB3
RHOH
RMI1
RNASEH2B
RNF125
RNF168
RNF19A
RNF220
RPAIN
RRAGA
RSBN1
RSBN1L
RUNX1
RUNX2
SAP30
SCARNA13
SCLT1
SCML4
SENP6
SERBP1
SERINC5
SESTD1
SETD5
SIAH2
SKIV2L2
SKP2
SLAIN1
SLAIN2
SLC12A2
SLC1A4
SLC22A16
SLC25A40
SLC38A1
SLFN11
SLTM
SMAD9
SMAP2
SMC2
SMC4
SMCHD1
SMEK1
SMEK2
SNHG10
SOS1
SOX4
SPATS2L
SPEN
SPIN1
SPRY2
SPTBN1
SQLE
SRI
SRP54
SRSF2IP
SRSF8
SSBP2
ST7L
ST8SIA4
STAG2
STIM2
STK17B
STK38
STT3B
SUPT3H
SYK
SYPL1
SYT1
TAPT1
TARBP1
TBC1D14
TBC1D5
TCEA1
TCF12
TFB2M
TFRC
TGFBR2
THAP5
TIA1
TIFA
TM9SF3
TMEM123
TMEM30A
TMEM41B
TMEM64
TMPO
TNFAIP8
TNFSF4
TNPO1
TOMM70A
TOP2B
TOPORS
TRA2B
TRAF3IP2
TRAPPC8
TRIM24
TRIM25
TROVE2
TSHZ1
TTBK2
TTC39C
TTC7A
TTPA
TUBA1B
TWF1
TWIST1
TWISTNB
UBASH3B
UBE2H
UBE2J1
UBN2
UBXN7
UCHL5
UCK2
UHRF2
USP1
USP13
USP33
USP38
USP47
UVRAG
VAV3
VCPIP1
VEZT
VGLL4
VPS13A
VPS13B
WBP4
WDR33
WDR67
WDR76
WEE1
WIPF1
WNK1
XBP1
ZAK
ZBED5
ZBTB10
ZC3H12C
ZC3HAV1
ZCCHC7
ZCCHC8
ZEB2
ZFHX3
ZFP91
ZFP91-CNTF
ZFX
ZHX2
ZNF131
ZNF143
ZNF398
ZNRF1

## Sheet: MLLN_prom_RS411
MLL_prom RS411	1928		MLL_body RS411	2067
2011-03-03			2011-03-03
2011-03-06			2011-03-06
2011-03-07			2011-03-07
2011-03-08			2011-03-08
2011-09-11			2011-09-11
2011-09-15			2011-09-15
AAK1			AAK1
AASDH			AARS
AASDHPPT			AASDH
AASS			AASDHPPT
ABCB10			AASS
ABCD3			ABCB10
ABCE1			ABCD3
ABHD13			ABCE1
ABHD15			ABHD13
ABL1			ABHD15
ACAA2			ABL1
ACAD11			ACAA2
ACAT1			ACAD11
ACBD3			ACAT1
ACBD5			ACBD3
ACBD6			ACBD5
ACN9			ACBD6
ACO1			ACN9
ACOT13			ACO1
ACSL3			ACOT13
ACTA2			ACSL3
ADAM10			ACTA2
ADAM17			ADAM10
ADAM22			ADAM17
ADAM9			ADAM22
ADAR			ADAM9
ADAT2			ADAR
ADCK3			ADAT2
ADH5			ADCK3
ADIPOR2			ADH5
ADK			ADIPOR2
ADRB2			ADK
ADSS			ADRB2
AEBP2			ADSS
AFF1			AEBP2
AFF4			AFF1
AFTPH			AFF4
AGL			AFTPH
AGPAT5			AGL
AGPS			AGPAT5
AGTPBP1			AGPS
AHCTF1			AGTPBP1
AHI1			AHCTF1
AHSA2			AHI1
AIM1			AHSA2
AK3			AIM1
AK5			AK3
AKAP13			AK5
AKAP2			AKAP13
AKAP9			AKAP2
AKIRIN2			AKAP9
AKR1B1			AKIRIN2
ALDH5A1			AKR1B1
ALG2			AKT3
ALG5			ALCAM
ALG6			ALDH5A1
AMACR			ALG2
AMD1			ALG5
AMDHD2			ALG6
AMMECR1			AMACR
AMOTL1			AMD1
ANAPC10			AMDHD2
ANAPC13			AMMECR1
ANAPC5			AMOTL1
ANGEL2			ANAPC10
ANKAR			ANAPC13
ANKHD1			ANAPC5
ANKHD1-EIF4EBP3			ANGEL2
ANKIB1			ANKAR
ANKRD13C			ANKHD1
ANKRD17			ANKHD1-EIF4EBP3
ANKRD26			ANKIB1
ANKRD32			ANKRD13C
ANKRD37			ANKRD17
ANKRD40			ANKRD26
ANKRD42			ANKRD32
ANKRD46			ANKRD37
ANKRD49			ANKRD40
ANKRD50			ANKRD42
ANO6			ANKRD46
ANP32E			ANKRD49
AP1S2			ANKRD50
AP3B1			ANO6
AP3M1			ANP32E
AP3S1			AP1S2
AP4E1			AP3B1
APBA1			AP3M1
APBB1IP			AP3S1
APBB2			AP4E1
APC			AP4M1
APIP			APBA1
APOLD1			APBB1IP
APPL1			APBB2
ARAP2			APC
ARFGEF1			APIP
ARGLU1			APOLD1
ARHGAP10			APPL1
ARHGAP18			ARAP2
ARHGAP5			ARFGEF1
ARHGEF6			ARGLU1
ARHGEF7			ARHGAP10
ARID1B			ARHGAP18
ARID2			ARHGAP5
ARID4A			ARHGEF10
ARID4B			ARHGEF6
ARID5B			ARHGEF7
ARL15			ARID1B
ARL3			ARID2
ARL5B			ARID4A
ARL6IP5			ARID4B
ARL6IP6			ARID5B
ARL9			ARL15
ARNT			ARL3
ARPP19			ARL5B
ARPP21			ARL6IP5
ARSB			ARL6IP6
ARSK			ARL9
ASAH1			ARNT
ASAP2			ARPP19
ASB3			ARPP21
ASCC3			ARSB
ASH2L			ARSK
ASNSD1			ASAH1
ASPH			ASAP1
ASPM			ASAP2
ATAD2			ASB3
ATAD2B			ASCC3
ATAD5			ASH2L
ATE1			ASNSD1
ATG10			ASPH
ATG12			ASPM
ATG3			ATAD2
ATL1			ATAD2B
ATL2			ATAD5
ATP10D			ATE1
ATP11B			ATG10
ATP1B3			ATG12
ATP2A2			ATG3
ATP2C1			ATL1
ATP5A1			ATL2
ATP5J			ATP10D
ATP6V0D1			ATP11B
ATP6V1C1			ATP1B3
ATP6V1H			ATP2A2
ATP8A1			ATP2C1
ATPIF1			ATP5A1
ATR			ATP5J
ATRNL1			ATP6V0C
ATXN1			ATP6V0D1
ATXN7L1			ATP6V1C1
AVEN			ATP6V1H
AZI2			ATP8A1
AZIN1			ATPIF1
B3GALNT2			ATR
B3GALTL			ATRNL1
BACH2			ATXN1
BAG2			ATXN7
BAG4			ATXN7L1
BAHCC1			AUTS2
BAZ1A			AVEN
BAZ2B			AZI2
BBX			AZIN1
BCAP29			B3GALNT2
BCAS4			B3GALTL
BCAT1			BACH2
BCL11A			BAG2
BCL2			BAG4
BCL2L11			BAHCC1
BCL6			BAZ1A
BCL7A			BAZ2B
BCLAF1			BBX
BCR			BCAP29
BICD1			BCAS4
BLK			BCAT1
BMP2K			BCL11A
BMPR2			BCL2
BRAF			BCL2L11
BRIP1			BCL6
BRP44			BCL7A
BRWD1			BCLAF1
BTAF1			BCOR
BTBD1			BCR
BTF3			BICD1
BTG1			BLK
BVES			BMP2K
BYSL			BMPR2
C10orf140			BRAF
C11orf46			BRIP1
C11orf48			BRP44
C11orf83			BRWD1
C12orf35			BTAF1
C12orf4			BTBD1
C12orf61			BTF3
C12orf73			BTG1
C13orf23			BVES
C13orf27			BYSL
C13orf31			C10orf140
C14orf104			C11orf46
C14orf106			C11orf48
C14orf126			C11orf83
C14orf128			C12orf35
C14orf135			C12orf4
C14orf149			C12orf61
C14orf43			C12orf73
C14orf45			C12orf77
C15orf33			C13orf23
C15orf34			C13orf27
C15orf42			C13orf31
C15orf44			C14orf104
C15orf61			C14orf106
C16orf58			C14orf126
C16orf61			C14orf128
C16orf87			C14orf135
C17orf42			C14orf149
C17orf57			C14orf43
C18orf1			C14orf45
C18orf10			C14orf93
C18orf19			C15orf33
C18orf25			C15orf34
C18orf54			C15orf42
C18orf56			C15orf44
C1orf128			C15orf61
C1orf53			C16orf58
C1orf59			C16orf61
C1orf96			C16orf87
C20orf103			C17orf42
C20orf30			C17orf50
C21orf91			C17orf57
C22orf40			C18orf1
C2orf15			C18orf10
C2orf29			C18orf19
C2orf3			C18orf25
C2orf34			C18orf54
C2orf47			C18orf56
C2orf56			C1orf128
C2orf60			C1orf200
C2orf64			C1orf53
C2orf69			C1orf59
C3orf38			C1orf96
C3orf58			C20orf103
C3orf64			C20orf30
C4orf14			C21orf91
C4orf3			C22orf40
C4orf33			C2orf15
C4orf34			C2orf29
C4orf41			C2orf3
C4orf43			C2orf34
C5orf13			C2orf42
C5orf24			C2orf47
C5orf28			C2orf56
C5orf30			C2orf60
C5orf33			C2orf64
C5orf36			C2orf69
C5orf39			C3orf38
C5orf42			C3orf58
C5orf56			C3orf64
C6orf115			C4orf14
C6orf120			C4orf3
C6orf147			C4orf33
C6orf150			C4orf34
C6orf167			C4orf41
C6orf204			C4orf43
C6orf211			C5orf13
C6orf226			C5orf24
C7orf23			C5orf28
C7orf64			C5orf30
C8orf38			C5orf33
C8orf39			C5orf36
C8orf76			C5orf39
C9orf102			C5orf42
C9orf130			C5orf56
C9orf40			C6orf115
C9orf41			C6orf120
C9orf5			C6orf147
C9orf6			C6orf150
C9orf66			C6orf167
C9orf82			C6orf204
C9orf85			C6orf211
CAB39L			C6orf226
CACHD1			C7orf23
CACNB4			C7orf64
CAMK2D			C8orf38
CAND1			C8orf39
CAPN7			C8orf76
CAPZA1			C8orf79
CASD1			C9orf102
CASP3			C9orf130
CASP8			C9orf3
CAT			C9orf40
CBFB			C9orf41
CBLB			C9orf5
CBR4			C9orf6
CCDC109B			C9orf66
CCDC111			C9orf82
CCDC122			C9orf85
CCDC138			CAB39L
CCDC148			CACHD1
CCDC34			CACNB4
CCDC41			CAMK2D
CCDC58			CAND1
CCDC6			CAPN7
CCDC69			CAPSL
CCDC7			CAPZA1
CCDC75			CASD1
CCDC88A			CASP3
CCNB2			CASP8
CCNC			CAT
CCND3			CBFB
CCNE2			CBLB
CCNJ			CBR4
CCNL1			CCDC109B
CCNT2			CCDC111
CCNY			CCDC122
CCNYL1			CCDC138
CCPG1			CCDC148
CCRN4L			CCDC149
CCT4			CCDC34
CCT6P1			CCDC41
CD109			CCDC58
CD164			CCDC6
CD24			CCDC69
CD274			CCDC7
CD38			CCDC75
CD47			CCDC81
CD55			CCDC88A
CD70			CCL28
CDC25A			CCNB2
CDC27			CCNC
CDC37L1			CCND3
CDC40			CCNE2
CDC42SE1			CCNJ
CDC42SE2			CCNL1
CDC73			CCNT2
CDCA2			CCNY
CDK13			CCNYL1
CDK14			CCPG1
CDK17			CCRN4L
CDK19			CCT4
CDK5RAP1			CCT6P1
CDK6			CD109
CDK8			CD164
CDK9			CD24
CDKN1A			CD274
CDKN1B			CD38
CDKN2AIP			CD47
CDKN2C			CD55
CDKN3			CD70
CEBPZ			CDC25A
CELF2			CDC27
CENPC1			CDC37L1
CENPE			CDC40
CENPN			CDC42SE1
CENPP			CDC42SE2
CEP120			CDC73
CEP170			CDCA2
CEP192			CDHR3
CEP350			CDK13
CEP55			CDK14
CEP63			CDK17
CEP76			CDK19
CEP78			CDK5RAP1
CEPT1			CDK6
CFLAR			CDK8
CGGBP1			CDK9
CHAC2			CDKN1A
CHCHD1			CDKN1B
CHCHD7			CDKN2AIP
CHD7			CDKN2C
CHD9			CDKN3
CHEK1			CEBPZ
CHIC2			CELF2
CHORDC1			CENPC1
CHPT1			CENPE
CHST11			CENPN
CIITA			CENPP
CISD1			CEP120
CITED2			CEP170
CLASP1			CEP192
CLASP2			CEP350
CLCN6			CEP55
CLEC14A			CEP63
CLECL1			CEP76
CLK4			CEP78
CLOCK			CEPT1
CMC1			CFLAR
CNIH			CGGBP1
CNO			CHAC2
CNOT2			CHCHD1
CNOT6L			CHCHD7
CNST			CHD7
COCH			CHD9
COG8			CHEK1
COL4A3BP			CHIC2
COL6A4P1			CHORDC1
COMMD10			CHPT1
COPS2			CHRM5
COX18			CHST11
COX6C			CIITA
CPD			CISD1
CPEB2			CITED2
CPSF2			CLASP1
CPSF6			CLASP2
CRAMP1L			CLCN6
CREB3L2			CLEC14A
CREBZF			CLECL1
CRIPT			CLK4
CRISPLD1			CLOCK
CRKL			CMC1
CRTAP			CMTM7
CRTC3			CNIH
CSDA			CNO
CSPP1			CNOT2
CTAGE5			CNOT6L
CTBP2			CNST
CTBS			COCH
CTCF			COG8
CTGF			COL4A3BP
CTNNAL1			COL6A4P1
CTSC			COMMD10
CUL1			COPS2
CWC27			COX18
CXCR4			COX6C
CYBRD1			CPD
CYFIP1			CPEB2
CYTIP			CPSF2
DAAM1			CPSF6
DAD1			CRADD
DBF4			CRAMP1L
DBR1			CREB3L2
DCAF10			CREBZF
DCAF13			CRIPT
DCAF16			CRISPLD1
DCAF6			CRKL
DCAF7			CRTAP
DCBLD1			CRTC3
DCK			CSDA
DCLRE1A			CSPP1
DCP2			CTAGE5
DCUN1D5			CTBP2
DDB2			CTBS
DDHD1			CTCF
DDHD2			CTGF
DDX31			CTNNAL1
DDX58			CTSC
DDX60L			CUL1
DECR1			CWC27
DEM1			CXCR4
DENND1B			CYBRD1
DEPDC1			CYFIP1
DEPDC1B			CYTIP
DERA			DAAM1
DERL1			DAD1
DGKD			DBF4
DGUOK			DBR1
DHRS7			DCAF10
DHX29			DCAF13
DICER1			DCAF16
DIP2B			DCAF6
DIS3			DCAF7
DIS3L			DCBLD1
DLAT			DCK
DLEU1			DCLRE1A
DLEU2			DCP2
DLG1			DCUN1D5
DLGAP5			DDB2
DMTF1			DDHD1
DMXL1			DDHD2
DNAJB14			DDX31
DNAJB6			DDX58
DNAJB9			DDX60L
DNAJC15			DECR1
DNAJC2			DEM1
DNAJC21			DENND1B
DNAJC25			DEPDC1
DNAJC25-GNG10			DEPDC1B
DNM1L			DERA
DOCK11			DERL1
DOCK4			DGKD
DOCK7			DGUOK
DOCK8			DHRS7
DOK3			DHX29
DONSON			DHX30
DOPEY1			DICER1
DPH5			DIP2B
DPT			DIS3
DPY19L4			DIS3L
DPYD			DLAT
DPYSL2			DLEU1
DR1			DLEU2
DRAM2			DLG1
DSCC1			DLGAP5
DSE			DMTF1
DSTYK			DMXL1
DTNB			DNAJB14
DTWD1			DNAJB6
DTX3L			DNAJB9
DUSP1			DNAJC15
DUSP22			DNAJC2
DYNC1H1			DNAJC21
DYRK1A			DNAJC25
DZIP3			DNAJC25-GNG10
E2F5			DNM1L
E2F7			DNMBP
E2F8			DOCK11
EAF1			DOCK4
EAF2			DOCK7
EBAG9			DOCK8
EBF1			DOK3
ECHDC1			DONSON
EDEM1			DOPEY1
EDEM3			DOT1L
EEA1			DPH5
EEF1A1			DPT
EFCAB2			DPY19L4
EFNB2			DPYD
EFR3A			DPYSL2
EGFEM1P			DR1
EID2B			DRAM2
EIF2A			DSCC1
EIF2AK3			DSCR3
EIF2C3			DSE
EIF3E			DSTYK
EIF4E			DTNB
EIF4H			DTWD1
EIF5B			DTX3L
ELF1			DUSP1
ELMOD2			DUSP22
ELOVL5			DUSP5P
ELP4			DYNC1H1
EMB			DYRK1A
ENC1			DZIP3
ENDOD1			E2F5
ENTPD5			E2F7
EPB41			E2F8
EPB41L2			EAF1
EPC1			EAF2
EPC2			EBAG9
EPM2A			EBF1
EPM2AIP1			ECHDC1
EPT1			EDEM1
ERAP1			EDEM3
ERBB2IP			EEA1
ERC1			EEF1A1
ERCC8			EFCAB2
ERG			EFNB2
ERLEC1			EFR3A
ERMP1			EGFEM1P
ERO1L			EGLN1
ERV3			EID2B
ESCO1			EIF2A
ESYT2			EIF2AK3
ETNK1			EIF2C3
ETS2			EIF3E
ETV6			EIF4E
EXOC6			EIF4H
EXOSC3			EIF5B
EXOSC6			ELF1
EXOSC7			ELMOD2
EXOSC8			ELOVL5
EYA1			ELOVL6
EZH2			ELP4
F2R			EMB
FAF1			ENC1
FAHD1			ENDOD1
FAIM			ENTPD5
FAM105B			EPB41
FAM108B1			EPB41L2
FAM111A			EPC1
FAM114A2			EPC2
FAM119A			EPM2A
FAM120A			EPM2AIP1
FAM120AOS			EPT1
FAM133B			ERAP1
FAM135A			ERBB2IP
FAM160B1			ERC1
FAM162A			ERCC8
FAM175A			ERG
FAM177A1			ERLEC1
FAM200B			ERMP1
FAM26F			ERO1L
FAM35A			ERV3
FAM3C			ESCO1
FAM43A			ESYT2
FAM55C			ETNK1
FAM60A			ETS2
FAM63B			ETV6
FAM69C			EVI2A
FAM78A			EXOC2
FAM83D			EXOC6
FAM8A1			EXOSC3
FAM91A1			EXOSC6
FANCL			EXOSC7
FANCM			EXOSC8
FANK1			EYA1
FAS			EZH2
FASAS			F2R
FBXL4			FAF1
FBXL5			FAHD1
FBXO11			FAIM
FBXO28			FAM105B
FBXO33			FAM108B1
FBXO34			FAM111A
FBXO36			FAM114A2
FBXO4			FAM119A
FBXO42			FAM120A
FBXO45			FAM120AOS
FBXO5			FAM133B
FBXO8			FAM135A
FBXW11			FAM160B1
FBXW2			FAM162A
FBXW4			FAM175A
FBXW7			FAM177A1
FCHSD2			FAM189A1
FDFT1			FAM200B
FEM1B			FAM26F
FEM1C			FAM35A
FGD6			FAM3C
FGF9			FAM43A
FGFBP3			FAM55C
FH			FAM60A
FIP1L1			FAM63B
FKBP3			FAM69C
FKBP5			FAM78A
FLI1			FAM83D
FLJ10038			FAM8A1
FLJ13224			FAM91A1
FLJ31306			FANCL
FLJ33630			FANCM
FLJ35024			FANK1
FLJ36031			FAS
FLJ37453			FASAS
FLJ39534			FBXL4
FLJ39653			FBXL5
FLJ45244			FBXO11
FLT3			FBXO28
FMNL2			FBXO33
FNBP1			FBXO34
FNBP1L			FBXO36
FNBP4			FBXO4
FNDC3A			FBXO42
FNIP1			FBXO45
FNIP2			FBXO5
FNTA			FBXO8
FOXJ2			FBXW11
FOXJ3			FBXW2
FOXO1			FBXW4
FOXP1			FBXW7
FRAT1			FCHSD2
FRMD4B			FDFT1
FRMPD1			FEM1B
FRS2			FEM1C
FRY			FGD6
FRYL			FGF9
FUT10			FGFBP3
FUT4			FH
FUT8			FIP1L1
FZD3			FKBP3
G3BP1			FKBP5
GAB1			FLI1
GAB2			FLJ10038
GABPA			FLJ13224
GABPB1			FLJ31306
GADD45A			FLJ33630
GALC			FLJ35024
GALK2			FLJ36031
GALNT2			FLJ37453
GALNT7			FLJ39534
GANC			FLJ39653
GAS7			FLJ45244
GATAD1			FLT3
GCLM			FMNL2
GDF11			FNBP1
GDI2			FNBP1L
GEM			FNBP4
GEMIN8P4			FNDC3A
GEN1			FNIP1
GFPT1			FNIP2
GGH			FNTA
GGPS1			FNTB
GIN1			FOXJ2
GLG1			FOXJ3
GLMN			FOXO1
GLRX2			FOXP1
GLRX5			FRAT1
GLS			FRMD4A
GLT8D1			FRMD4B
GLUD1			FRMPD1
GMPS			FRS2
GNAQ			FRY
GNB4			FRYL
GNG5			FUT10
GNPDA2			FUT4
GOLIM4			FUT8
GOLPH3			FZD3
GORASP2			G3BP1
GPATCH2			GAB1
GPBP1			GAB2
GPCPD1			GABPA
GPR113			GABPB1
GPR137C			GADD45A
GPR150			GALC
GPR176			GALK2
GPR180			GALNT2
GPR63			GALNT7
GPSM2			GANC
GPX7			GAS7
GRB2			GATAD1
GREM1			GCLM
GRK4			GDF11
GRSF1			GDI2
GSG2			GEM
GSR			GEMIN8P4
GTDC1			GEN1
GTF2E2			GFPT1
GTF3C4			GGH
GTPBP10			GGPS1
GUCY1A3			GIN1
GXYLT1			GLE1
H2AFX			GLG1
H3F3A			GLMN
HAAO			GLRX2
HADH			GLRX5
HADHA			GLS
HADHB			GLT8D1
HAGH			GLUD1
HBB			GMPS
HBEGF			GNAQ
HCG11			GNB4
HDDC2			GNG5
HDHD2			GNPDA2
HEATR5B			GOLIM4
HECTD1			GOLPH3
HERC1			GORASP2
HERC4			GPATCH2
HERC6			GPBP1
HEXA			GPCPD1
HEXB			GPR113
HEXIM1			GPR137C
HEXIM2			GPR150
HHEX			GPR176
HHLA3			GPR18
HIAT1			GPR180
HIBCH			GPR63
HIF1A			GPSM2
HINT1			GPX7
HINT3			GRB2
HIPK3			GREM1
HIST1H2AG			GRIN2B
HIST1H2BJ			GRK4
HIST1H4I			GRSF1
HIVEP2			GSG2
HLTF			GSR
HLX			GTDC1
HMBOX1			GTF2E2
HMGA2			GTF3C4
HMGB1			GTPBP10
HMGB2			GUCY1A3
HMGN3			GXYLT1
HMMR			H2AFX
HNRNPA0			H3F3A
HNRNPD			HAAO
HNRNPF			HADH
HNRNPK			HADHA
HNRNPR			HADHB
HNRNPU			HAGH
HOMER1			HBB
HOOK3			HBEGF
HOXA10			HCG11
HOXA7			HDDC2
HOXA9			HDHD2
HP1BP3			HEATR5B
HPS3			HECTD1
HPSE			HERC1
HS2ST1			HERC4
HSD17B11			HERC6
HSD17B12			HEXA
HSDL2			HEXB
HSF2			HEXIM1
HSPD1			HEXIM2
HSPE1			HHEX
HSPH1			HHLA3
HTR7			HIAT1
IARS			HIBCH
IBTK			HIF1A
ICA1L			HINT1
ICK			HINT3
IDE			HIPK3
IER5			HIST1H2AG
IFIH1			HIST1H2BD
IFIT5			HIST1H2BJ
IFNAR2			HIST1H2BK
IFT122			HIST1H4I
IFT74			HIVEP2
IFT80			HLTF
IFT88			HLX
IGF1R			HMBOX1
IGF2BP2			HMBS
IGF2BP3			HMGA2
IGFBP7			HMGB1
IGHMBP2			HMGB2
IKBKAP			HMGN3
IKZF1			HMMR
IKZF2			HNRNPA0
IL15RA			HNRNPD
IL17D			HNRNPF
IL6ST			HNRNPK
IMMP1L			HNRNPR
IMPA1			HNRNPU
IMPAD1			HOMER1
INTS2			HOOK3
INTS8			HOXA10
INTS9			HOXA7
IPMK			HOXA9
IQCB1			HP1BP3
IRAK1BP1			HPS3
IRAK3			HPSE
IRF2			HS2ST1
IRF2BP2			HSD17B11
IRS1			HSD17B12
ISCA1			HSDL2
ITFG1			HSF2
ITGA4			HSPD1
ITGAV			HSPE1
ITM2B			HSPH1
ITPKB			HTR7
ITPR2			IARS
ITPRIPL1			IBTK
ITSN2			ICA1L
IVD			ICK
IVNS1ABP			IDE
JAK2			IER5
JKAMP			IFIH1
JMJD1C			IFIT5
KAT2B			IFNAR2
KAZALD1			IFT122
KBTBD3			IFT74
KBTBD8			IFT80
KCMF1			IFT88
KCNK12			IGF1R
KCNMB4			IGF2BP2
KCNQ5			IGF2BP3
KCTD12			IGFBP7
KCTD20			IGHMBP2
KCTD3			IKBKAP
KCTD9			IKZF1
KDELC2			IKZF2
KDM1A			IL15RA
KDM6A			IL17D
KDSR			IL6ST
KIAA0146			IMMP1L
KIAA0368			IMPA1
KIAA0415			IMPAD1
KIAA0564			INPP4B
KIAA0776			INTS2
KIAA1328			INTS8
KIAA1370			INTS9
KIAA1429			IPMK
KIAA1432			IQCB1
KIAA1468			IRAK1BP1
KIAA1524			IRAK3
KIAA1712			IRF2
KIAA1958			IRF2BP2
KIF11			IRS1
KIF18A			ISCA1
KIF20B			ITFG1
KIF23			ITGA4
KIF2A			ITGAE
KIF5B			ITGAV
KILLIN			ITM2B
KLHDC1			ITPKB
KLHDC2			ITPR2
KLHDC5			ITPRIPL1
KLHL11			ITSN2
KLHL13			IVD
KLHL20			IVNS1ABP
KLHL24			JAK2
KLRK1			JARID2
KPNA3			JKAMP
KPNA4			JMJD1C
KRAS			KAT2B
KRIT1			KAZALD1
KTI12			KBTBD3
L3MBTL4			KBTBD8
LAMP1			KCMF1
LAPTM4A			KCNH6
LARP1B			KCNK12
LASS6			KCNMB4
LATS1			KCNQ5
LBH			KCTD12
LCA5			KCTD20
LCLAT1			KCTD3
LEF1			KCTD9
LEMD3			KDELC2
LEPROTL1			KDM1A
LETM2			KDM6A
LHFP			KDSR
LIG4			KIAA0146
LIMA1			KIAA0368
LIN54			KIAA0415
LMBRD2			KIAA0564
LMNB1			KIAA0776
LMO2			KIAA0802
LMO4			KIAA0922
LNP1			KIAA1328
LNPEP			KIAA1370
LNX2			KIAA1429
LOC100128191			KIAA1432
LOC100129387			KIAA1468
LOC100129726			KIAA1524
LOC100130691			KIAA1598
LOC100133985			KIAA1712
LOC100216545			KIAA1958
LOC100286938			KIF11
LOC100287227			KIF16B
LOC100288730			KIF18A
LOC100288842			KIF20B
LOC100302640			KIF23
LOC144486			KIF2A
LOC145783			KIF5B
LOC152217			KILLIN
LOC153684			KLHDC1
LOC202781			KLHDC2
LOC338758			KLHDC5
LOC339524			KLHL11
LOC344595			KLHL13
LOC344967			KLHL15
LOC374443			KLHL20
LOC375190			KLHL24
LOC387647			KLRK1
LOC400027			KPNA3
LOC400657			KPNA4
LOC401093			KRAS
LOC440926			KRIT1
LOC440944			KTI12
LOC641518			L3MBTL3
LOC645323			L3MBTL4
LOC645431			LAMP1
LOC728743			LAPTM4A
LOC729082			LARP1
LOC84989			LARP1B
LOH12CR1			LASS6
LOH12CR2			LATS1
LPAR6			LBH
LPXN			LCA5
LRCH1			LCLAT1
LRIG1			LEF1
LRRC1			LEMD3
LRRC2			LEPROTL1
LRRC28			LETM2
LRRC34			LHFP
LRRC58			LIG4
LRRC8C			LIMA1
LRRC8D			LIN54
LRRCC1			LIPC
LRRFIP2			LMBRD2
LRRK1			LMNB1
LSM1			LMO2
LSM14A			LMO4
LSM6			LNP1
LUC7L2			LNPEP
LUZP6			LNX2
LYN			LOC100128191
LYPLA1			LOC100129387
LYSMD2			LOC100129726
MAD2L1			LOC100130691
MAGI3			LOC100133985
MAML1			LOC100216545
MAML3			LOC100286938
MAN1A2			LOC100287227
MAN2A1			LOC100288730
MAN2A2			LOC100288842
MANBA			LOC100302640
MANEA			LOC100302652
MAP3K1			LOC144486
MAP3K14			LOC145783
MAP3K5			LOC152217
MAP3K8			LOC153684
MAP4K3			LOC202781
MAP4K5			LOC285456
MAPK14			LOC338758
MAPK6			LOC338799
MAPRE2			LOC339524
MARK1			LOC344595
MARVELD1			LOC344967
MAT2B			LOC374443
MBD4			LOC375190
MBIP			LOC387647
MBLAC2			LOC400027
MBNL1			LOC400657
MBNL3			LOC401093
MBOAT1			LOC440926
MCEE			LOC440944
MCFD2			LOC641518
MCL1			LOC645323
MCTP1			LOC645431
MDFIC			LOC728743
ME2			LOC729082
ME3			LOC84989
MED13			LOH12CR1
MED13L			LOH12CR2
MED20			LPAR6
MED28			LPIN2
MED30			LPXN
MEF2A			LRCH1
MEF2C			LRIG1
MEIS1			LRRC1
MEIS2			LRRC2
MELK			LRRC28
MEMO1			LRRC34
MEST			LRRC58
METAP2			LRRC8C
METT5D1			LRRC8D
METTL6			LRRCC1
METTL9			LRRFIP2
MEX3C			LRRK1
MFAP3			LSM1
MFSD1			LSM14A
MFSD11			LSM6
MFSD9			LUC7L2
MGAT2			LUZP6
MGAT4A			LYN
MGST2			LYPLA1
MID1IP1			LYSMD2
MINA			MACF1
MINPP1			MAD2L1
MIR1204			MAEA
MIR1284			MAGI1
MIR1538			MAGI3
MIR155HG			MAML1
MIR196B			MAML3
MIR636			MAN1A2
MIR663			MAN2A1
MIR9-2			MAN2A2
MIRLET7I			MANBA
MKI67			MANEA
MKLN1			MAP3K1
MKRN2			MAP3K14
MLH1			MAP3K5
MLL			MAP3K8
MLL5			MAP4K3
MLLT11			MAP4K5
MLLT3			MAPK14
MMP14			MAPK6
MND1			MAPKAP1
MOBKL1A			MAPRE2
MOBKL3			MARK1
MON2			MARVELD1
MOV10			MAT2B
MPHOSPH10			MAX
MPZL1			MBD4
MRE11A			MBIP
MRP63			MBLAC2
MRPL13			MBNL1
MRPL18			MBNL3
MRPL19			MBOAT1
MRPL21			MCEE
MRPL36			MCFD2
MRPL39			MCL1
MRPS30			MCTP1
MRS2			MDFIC
MSL2			ME2
MSRA			ME3
MST4			MED13
MTBP			MED13L
MTCH2			MED20
MTDH			MED28
MTERFD1			MED30
MTERFD2			MEF2A
MTF2			MEF2C
MTHFD2L			MEIS1
MTHFR			MEIS2
MTHFS			MELK
MTIF2			MEMO1
MTMR2			MEST
MTMR6			MESTIT1
MTO1			METAP2
MTPN			METT5D1
MTR			METTL6
MTX2			METTL9
MUTED			MEX3C
MYB			MFAP3
MYC			MFSD1
MYCBP2			MFSD11
MYL12A			MFSD9
MYO10			MGAT2
MYO18A			MGAT4A
MYO5A			MGAT5
MYST3			MGST2
N4BP2			MID1IP1
N4BP2L1			MINA
N6AMT2			MINPP1
NAA15			MIR1204
NAA16			MIR1284
NAA30			MIR1538
NAA38			MIR155HG
NAB1			MIR196B
NAF1			MIR548C
NAP1L4			MIR548H4
NAPEPLD			MIR636
NARS2			MIR663
NBAS			MIR9-2
NBPF1			MIRLET7I
NCAPG			MKI67
NCBP1			MKLN1
NCBP2			MKRN2
NCK1			MLH1
NCOA2			MLL
NCOA7			MLL5
NCOR1			MLLT11
NCRNA00092			MLLT3
NCRNA00114			MLLT4
NCRNA00120			MMP14
NCRNA00183			MND1
NCRNA00247			MOBKL1A
NCRNA00271			MOBKL3
NDNL2			MON2
NDUFAF2			MOV10
NDUFB1			MPHOSPH10
NDUFB9			MPZL1
NDUFC1			MRE11A
NDUFC2			MRP63
NDUFS6			MRPL13
NEDD4			MRPL18
NEGR1			MRPL19
NEK1			MRPL21
NEK7			MRPL36
NEK9			MRPL39
NFAT5			MRPS27
NFATC3			MRPS30
NFE2L2			MRS2
NFKB1			MSI2
NFYB			MSL2
NHEDC2			MSRA
NHLRC2			MST4
NHLRC3			MTBP
NID2			MTCH2
NIN			MTDH
NIP7			MTERFD1
NIPAL2			MTERFD2
NIPBL			MTF2
NIPSNAP3A			MTHFD2L
NIPSNAP3B			MTHFR
NKIRAS1			MTHFS
NLN			MTIF2
NLRC5			MTMR2
NNT			MTMR6
NOG			MTO1
NOL7			MTPN
NOL8			MTR
none			MTX2
NOP14			MUTED
NPC1			MYB
NR2C1			MYC
NR3C1			MYCBP2
NRIP1			MYL12A
NRP1			MYO10
NSD1			MYO18A
NSL1			MYO5A
NSMAF			MYST3
NT5E			N4BP2
NUBPL			N4BP2L1
NUDCD2			N6AMT2
NUDT15			NAA15
NUDT3			NAA16
NUDT6			NAA30
NUDT9			NAA38
NUP88			NAB1
NUPL1			NAF1
NUSAP1			NAP1L4
NVL			NAPEPLD
OCIAD1			NARS2
OIP5			NBAS
OPA1			NBPF1
OPN3			NCAPG
ORC3			NCBP1
ORC5			NCBP2
ORMDL1			NCK1
OSBPL1A			NCOA2
OSGEPL1			NCOA7
OSGIN2			NCOR1
OSR2			NCRNA00092
OTUD1			NCRNA00114
OTUD4			NCRNA00120
OXCT1			NCRNA00183
P4HA1			NCRNA00247
PABPC4			NCRNA00271
PAG1			NDNL2
PAICS			NDUFAF2
PAIP1			NDUFB1
PAK2			NDUFB9
PAN3			NDUFC1
PAPOLA			NDUFC2
PARK7			NDUFS6
PARP12			NEDD4
PARP14			NEGR1
PARP15			NEK1
PARP16			NEK7
PARP4			NEK9
PARP8			NF1
PARP9			NFAT5
PAX5			NFATC3
PAXIP1			NFE2L2
PBK			NFKB1
PBX3			NFYB
PCBP1			NHEDC2
PCDHGC3			NHLRC2
PCGF5			NHLRC3
PCM1			NID2
PCMTD1			NIN
PCNP			NIP7
PDCD6IP			NIPAL2
PDE12			NIPBL
PDE3B			NIPSNAP3A
PDE4DIP			NIPSNAP3B
PDE7A			NKIRAS1
PDF			NLN
PDHX			NLRC5
PDIA4			NNT
PDLIM1			NOG
PDLIM5			NOL7
PDPN			NOL8
PDS5A			none
PDS5B			NOP14
PDSS1			NPAS2
PECI			NPC1
PECR			NR2C1
PELI1			NR3C1
PELI2			NR6A1
PET117			NRIP1
PEX1			NRN1
PEX2			NRP1
PEX3			NSD1
PFN4			NSL1
PGBD1			NSMAF
PGGT1B			NT5E
PGM2			NUBPL
PGM3			NUDCD2
PGRMC2			NUDT15
PHC3			NUDT3
PHF10			NUDT6
PHF11			NUDT9
PHF19			NUMA1
PHIP			NUP88
PHKB			NUPL1
PHLPP1			NUSAP1
PHTF1			NVL
PHTF2			OCIAD1
PIBF1			OIP5
PICALM			OPA1
PIGF			OPN3
PIGK			ORC3
PIGL			ORC5
PIGN			ORMDL1
PIGP			OSBPL1A
PIGY			OSGEPL1
PIK3CA			OSGIN2
PIK3CD			OSR2
PITPNC1			OTUD1
PJA2			OTUD4
PKD2			OXCT1
PKIA			P4HA1
PKP4			PABPC4
PLAA			PAG1
PLAC8			PAICS
PLAG1			PAIP1
PLCB1			PAK1
PLCL2			PAK2
PLD1			PALLD
PLEKHA9			PALM2-AKAP2
PLEKHF2			PAN3
PLEKHG3			PAPOLA
PLEKHM3			PARK7
PLXNC1			PARP12
PM20D2			PARP14
PMAIP1			PARP15
PMPCB			PARP16
PMS1			PARP4
PNMA1			PARP8
PNO1			PARP9
PNP			PAX5
PODXL			PAXIP1
POLE2			PBK
POLH			PBX3
POLK			PCBP1
POLR1D			PCDHGA1
POLR2B			PCDHGA10
POLR3G			PCDHGA11
PPA2			PCDHGA12
PPAP2A			PCDHGA2
PPAPDC1B			PCDHGA3
PPAT			PCDHGA4
PPCS			PCDHGA5
PPHLN1			PCDHGA6
PPIC			PCDHGA7
PPID			PCDHGA8
PPIL5			PCDHGA9
PPM1B			PCDHGB1
PPM1H			PCDHGB2
PPM1L			PCDHGB3
PPP1CB			PCDHGB4
PPP1R12A			PCDHGB5
PPP1R3B			PCDHGB6
PPP2R1B			PCDHGB7
PPP2R5A			PCDHGC3
PPP2R5C			PCGF5
PPP3CA			PCM1
PPP3CB			PCMTD1
PPP3CC			PCNP
PPP3R1			PDCD6IP
PPTC7			PDE12
PRDM1			PDE3B
PRDM2			PDE4DIP
PRDX1			PDE7A
PRDX6			PDF
PREPL			PDHX
PRH1			PDIA4
PRICKLE1			PDLIM1
PRKAA1			PDLIM5
PRKCE			PDPN
PRMT10			PDS5A
PRMT3			PDS5B
PROM1			PDSS1
PRORSD1P			PECI
PROS1			PECR
PROSC			PELI1
PRPF38B			PELI2
PRPF39			PET117
PRPF40A			PEX1
PRPF4B			PEX2
PRR4			PEX3
PRRC1			PFN4
PRRG4			PGBD1
PRSS12			PGGT1B
PSMA1			PGM2
PSMC2			PGM3
PSMD12			PGRMC2
PSMD14			PHC3
PSMD6			PHF10
PSMG1			PHF11
PSMG2			PHF17
PSPC1			PHF19
PTCH1			PHIP
PTDSS1			PHKB
PTEN			PHLPP1
PTGER4			PHTF1
PTGES3			PHTF2
PTK2			PIBF1
PTMA			PICALM
PTPLAD1			PIGF
PTPMT1			PIGK
PTPN12			PIGL
PTPRR			PIGN
PURA			PIGP
PUS7			PIGY
PVT1			PIK3CA
PXT1			PIK3CD
PYCARD			PINX1
QRSL1			PITPNC1
QSER1			PJA2
R3HDM1			PKD2
RAB12			PKIA
RAB14			PKP4
RAB2A			PLAA
RAB33B			PLAC8
RABGAP1L			PLAG1
RAD21			PLCB1
RAD51AP1			PLCL2
RAD54B			PLD1
RAF1			PLEKHA9
RAG1			PLEKHF2
RALBP1			PLEKHG3
RANBP9			PLEKHM3
RAP1B			PLXNC1
RAP1GDS1			PM20D2
RAP2A			PMAIP1
RAP2B			PMF1
RAPGEF6			PMPCB
RARS2			PMS1
RASSF1			PNMA1
RASSF3			PNO1
RASSF5			PNP
RAVER2			PODXL
RB1CC1			POLE2
RBBP4			POLH
RBBP5			POLK
RBBP8			POLR1D
RBM12B			POLR2B
RBM15			POLR3G
RBM26			PPA2
RBM28			PPAP2A
RBM33			PPAPDC1B
RBM43			PPAT
RBX1			PPCS
RC3H2			PPHLN1
RCBTB1			PPIC
RCBTB2			PPID
RCHY1			PPIL5
RCL1			PPM1B
RCN1			PPM1H
RCSD1			PPM1L
RDX			PPP1CB
REEP3			PPP1R12A
REL			PPP1R3B
REPS1			PPP2R1B
RERE			PPP2R5A
REST			PPP2R5C
REV1			PPP3CA
REV3L			PPP3CB
RFC1			PPP3CC
RHBDD1			PPP3R1
RHOBTB3			PPTC7
RHOH			PRDM1
RICTOR			PRDM2
RIF1			PRDX1
RINT1			PRDX6
RIPK2			PREPL
RMI1			PRH1
RMND1			PRICKLE1
RNASEH2B			PRKAA1
RNF10			PRKCE
RNF125			PRKCH
RNF135			PRMT10
RNF138P1			PRMT3
RNF139			PROM1
RNF145			PRORSD1P
RNF146			PROS1
RNF149			PROSC
RNF168			PRPF38B
RNF170			PRPF39
RNF19A			PRPF40A
RNF220			PRPF4B
RNF34			PRR4
RNMT			PRRC1
ROCK1			PRRG4
ROD1			PRSS12
RORB			PSMA1
RPAIN			PSMC2
RPAP2			PSMD12
RPL15			PSMD14
RPL36AL			PSMD6
RPL5			PSMG1
RPS27L			PSMG2
RPSAP52			PSPC1
RRAGA			PTCH1
RRAGC			PTDSS1
RRAS2			PTEN
RRM2B			PTGER4
RSBN1			PTGES3
RSBN1L			PTK2
RTN4IP1			PTMA
RUFY3			PTPLAD1
RUNX1			PTPMT1
RUNX2			PTPN12
RWDD1			PTPN14
RWDD2A			PTPRC
RWDD2B			PTPRR
RWDD4			PURA
S1PR1			PUS7
SAMD4A			PVT1
SAP30			PXT1
SAR1B			PYCARD
SATB1			QRSL1
SAV1			QSER1
SC5DL			QSOX2
SCAMP1			R3HDM1
SCAND2			RAB12
SCARB2			RAB14
SCARNA13			RAB2A
SCARNA17			RAB33B
SCCPDH			RABGAP1L
SCLT1			RAD21
SCML4			RAD51AP1
SDCBP			RAD51L1
SDCCAG1			RAD52
SDCCAG8			RAD54B
SEC22B			RAF1
SEC24B			RAG1
SEC31A			RALBP1
SEC61B			RALGAPA2
SECISBP2L			RANBP9
SELT			RAP1B
SENP6			RAP1GDS1
SEPSECS			RAP2A
SERBP1			RAP2B
SERINC5			RAPGEF1
SERP1			RAPGEF6
SESTD1			RARS2
SETD2			RASSF1
SETD5			RASSF3
SETD7			RASSF5
SETDB2			RAVER2
SFT2D3			RB1
SFXN2			RB1CC1
SGK3			RBBP4
SGOL2			RBBP5
SGPP1			RBBP8
SGTB			RBM12B
SHFM1			RBM15
SHPRH			RBM25
SIAH2			RBM26
SIDT1			RBM28
SIK2			RBM33
SKA3			RBM43
SKIV2L2			RBMS1
SKP1			RBX1
SKP2			RC3H2
SLAIN1			RCAN3
SLAIN2			RCBTB1
SLC11A2			RCBTB2
SLC12A2			RCHY1
SLC16A1			RCL1
SLC1A4			RCN1
SLC22A16			RCSD1
SLC25A13			RDX
SLC25A3			REEP3
SLC25A32			REL
SLC25A36			REPS1
SLC25A40			RERE
SLC30A5			REST
SLC35A1			REV1
SLC35A3			REV3L
SLC35A5			RFC1
SLC35B4			RGL1
SLC35E3			RHBDD1
SLC35F5			RHOBTB3
SLC38A1			RHOH
SLC39A10			RICTOR
SLC39A8			RIF1
SLC44A1			RINT1
SLC7A6			RIPK2
SLFN11			RMI1
SLMAP			RMND1
SLMO1			RNASEH2B
SLTM			RNF10
SMAD1			RNF125
SMAD9			RNF135
SMAP1			RNF138P1
SMAP2			RNF139
SMARCA2			RNF145
SMARCA5			RNF146
SMARCE1			RNF149
SMC2			RNF168
SMC4			RNF170
SMC6			RNF19A
SMCHD1			RNF220
SMEK1			RNF34
SMEK2			RNMT
SMPDL3A			ROCK1
SMYD3			ROD1
SND1			RORB
SNHG10			RPAIN
SNHG6			RPAP2
SNORA84			RPL15
SNTB1			RPL36AL
SNX13			RPL5
SNX16			RPS27L
SNX25			RPSAP52
SNX30			RRAGA
SOCS2			RRAGC
SOD2			RRAS2
SOS1			RREB1
SOS2			RRM2B
SOX4			RSBN1
SPATA17			RSBN1L
SPATA5			RTN4IP1
SPATA5L1			RUFY3
SPATS2L			RUNX1
SPCS1			RUNX2
SPCS2			RWDD1
SPCS3			RWDD2A
SPEN			RWDD2B
SPIN1			RWDD4
SPIN4			S1PR1
SPIRE1			SAMD4A
SPRY2			SAP30
SPTBN1			SAR1B
SQLE			SATB1
SRD5A3			SAV1
SREBF2			SC5DL
SREK1IP1			SCAMP1
SRI			SCAND2
SRP54			SCARB2
SRP9			SCARNA13
SRPK2			SCARNA17
SRSF2			SCCPDH
SRSF2IP			SCLT1
SRSF8			SCML4
SSBP2			SDCBP
SSFA2			SDCCAG1
ST3GAL3			SDCCAG8
ST7			SEC22B
ST7L			SEC24B
ST7OT1			SEC31A
ST7OT4			SEC61B
ST8SIA4			SECISBP2L
STAG2			SELT
STAM2			SENP5
STAMBPL1			SENP6
STARD4			SEPSECS
STARD7			SERBP1
STAT1			SERINC5
STBD1			SERP1
STEAP3			SESN1
STIM2			SESTD1
STK17A			SETD2
STK17B			SETD5
STK38			SETD7
STK38L			SETDB2
STK39			SFT2D3
STRADB			SFXN2
STT3B			SGK3
STX17			SGOL2
STXBP5			SGPP1
STXBP5L			SGTB
STYX			SHFM1
SUPT3H			SHPRH
SYK			SIAH2
SYNCRIP			SIDT1
SYNJ1			SIK2
SYNJ2BP			SKA3
SYPL1			SKAP2
SYT1			SKIV2L2
TAF2			SKP1
TAF4B			SKP2
TAPT1			SLA
TARBP1			SLAIN1
TATDN1			SLAIN2
TATDN3			SLC11A2
TBC1D14			SLC12A2
TBC1D19			SLC16A1
TBC1D2B			SLC1A4
TBC1D4			SLC22A16
TBC1D5			SLC25A13
TBC1D8			SLC25A3
TBCC			SLC25A32
TBK1			SLC25A36
TBX18			SLC25A40
TCEA1			SLC30A5
TCF12			SLC35A1
TCP1			SLC35A3
TDP2			SLC35A5
TDRD3			SLC35B4
TES			SLC35E3
TEX10			SLC35F5
TEX2			SLC38A1
TFB2M			SLC39A10
TFDP2			SLC39A8
TFRC			SLC44A1
TGFBR2			SLC7A6
TGS1			SLFN11
THAP1			SLMAP
THAP2			SLMO1
THAP5			SLTM
THAP6			SMAD1
THUMPD2			SMAD9
TIA1			SMAP1
TIFA			SMAP2
TIGD2			SMARCA2
TIPARP			SMARCA5
TLK1			SMARCE1
TM2D2			SMC2
TM2D3			SMC4
TM9SF3			SMC6
TMEM117			SMCHD1
TMEM123			SMEK1
TMEM131			SMEK2
TMEM165			SMPDL3A
TMEM168			SMYD3
TMEM169			SMYD4
TMEM194B			SMYD5
TMEM20			SND1
TMEM22			SNHG10
TMEM220			SNHG6
TMEM30A			SNORA84
TMEM38B			SNTB1
TMEM41A			SNX13
TMEM41B			SNX16
TMEM50B			SNX25
TMEM55A			SNX30
TMEM60			SOCS2
TMEM62			SOD2
TMEM64			SOS1
TMEM65			SOS2
TMEM66			SOX4
TMEM68			SPAG1
TMEM70			SPATA13
TMEM87A			SPATA17
TMF1			SPATA5
TMPO			SPATA5L1
TMX1			SPATS2L
TNFAIP8			SPCS1
TNFRSF11A			SPCS2
TNFSF13B			SPCS3
TNFSF4			SPEN
TNKS			SPIN1
TNKS2			SPIN4
TNPO1			SPIRE1
TNPO3			SPRY2
TNRC6B			SPTBN1
TOMM70A			SQLE
TOP1			SRD5A3
TOP2B			SREBF2
TOPORS			SREK1IP1
TOR1AIP1			SRI
TOR3A			SRP54
TP53BP1			SRP9
TP53I13			SRPK2
TPD52			SRSF11
TPI1P2			SRSF2
TPST1			SRSF2IP
TPX2			SRSF8
TRA2B			SSBP2
TRAF3IP2			SSFA2
TRAF6			SSH2
TRAK2			ST3GAL3
TRANK1			ST7
TRAPPC6B			ST7L
TRAPPC8			ST7OT1
TRIM14			ST7OT4
TRIM24			ST8SIA4
TRIM25			STAG2
TRIM33			STAM2
TRIM4			STAMBPL1
TRIM8			STARD4
TRIP11			STARD7
TRIP12			STARD9
TROVE2			STAT1
TRPM7			STBD1
TRUB1			STEAP3
TSC22D1			STIM2
TSC22D2			STK17A
TSGA10			STK17B
TSHZ1			STK38
TSTD2			STK38L
TTBK2			STK39
TTC14			STRADB
TTC15			STT3B
TTC21B			STX17
TTC26			STXBP5
TTC3			STXBP5L
TTC32			STYX
TTC37			SUPT3H
TTC39C			SYK
TTC7A			SYNCRIP
TTL			SYNJ1
TTPA			SYNJ2BP
TUBA1B			SYPL1
TUBGCP3			SYT1
TWF1			TAF2
TWIST1			TAF4B
TWISTNB			TAF6
TWSG1			TAPT1
TXNDC15			TARBP1
TXNDC16			TATDN1
TXNDC9			TATDN3
TXNRD1			TBC1D14
TYMS			TBC1D19
UAP1			TBC1D2B
UBA5			TBC1D4
UBASH3B			TBC1D5
UBC			TBC1D8
UBE2CBP			TBCC
UBE2D1			TBK1
UBE2H			TBX18
UBE2J1			TCEA1
UBE2K			TCF12
UBL3			TCP1
UBN2			TDP2
UBP1			TDRD3
UBQLN1			TES
UBR3			TEX10
UBTF			TEX2
UBXN2A			TFB2M
UBXN2B			TFDP2
UBXN4			TFRC
UBXN7			TG
UCHL5			TGFBR2
UCK2			TGS1
UGDH			THAP1
UHMK1			THAP2
UHRF1BP1			THAP5
UHRF1BP1L			THAP6
UHRF2			THUMPD2
ULK4			TIA1
UNC50			TIFA
UQCRC1			TIGD2
USP1			TIPARP
USP13			TLK1
USP24			TM2D2
USP33			TM2D3
USP38			TM9SF3
USP39			TMEM117
USP43			TMEM123
USP45			TMEM131
USP47			TMEM165
USP53			TMEM168
USP6NL			TMEM169
UTP3			TMEM194B
UVRAG			TMEM20
VAPA			TMEM22
VAV3			TMEM220
VCPIP1			TMEM30A
VDAC1			TMEM38B
VEZT			TMEM41A
VGLL4			TMEM41B
VILL			TMEM50B
VLDLR			TMEM55A
VPS13A			TMEM60
VPS13B			TMEM62
VPS33A			TMEM64
VPS36			TMEM65
VPS54			TMEM66
VRK2			TMEM68
WASF1			TMEM70
WASL			TMEM87A
WBP4			TMF1
WDFY2			TMPO
WDFY3			TMX1
WDR11			TNFAIP8
WDR26			TNFRSF11A
WDR27			TNFSF13B
WDR33			TNFSF4
WDR53			TNKS
WDR67			TNKS2
WDR76			TNPO1
WDR91			TNPO3
WDR92			TNRC6B
WEE1			TOMM70A
WHSC1L1			TOP1
WHSC2			TOP2B
WIPF1			TOPORS
WNK1			TOR1AIP1
WRNIP1			TOR3A
WT1			TP53BP1
WT1AS			TP53I13
WTAP			TPD52
XBP1			TPI1P2
XKR4			TPST1
XPA			TPX2
XPO5			TRA2B
XPR1			TRAF3IP2
XRCC2			TRAF6
XRN1			TRAK2
XRRA1			TRANK1
YAF2			TRAPPC6B
YTHDF3			TRAPPC8
YWHAG			TRIM14
YWHAZ			TRIM24
YY1			TRIM25
ZAK			TRIM33
ZBED5			TRIM4
ZBTB1			TRIM8
ZBTB10			TRIP11
ZBTB25			TRIP12
ZBTB40			TROVE2
ZBTB41			TRPM7
ZBTB8OS			TRPS1
ZC3H12C			TRRAP
ZC3H13			TRUB1
ZC3H14			TSC22D1
ZC3H15			TSC22D2
ZC3HAV1			TSGA10
ZC3HAV1L			TSHZ1
ZC4H2			TSTD2
ZCCHC11			TTBK2
ZCCHC2			TTC14
ZCCHC7			TTC15
ZCCHC8			TTC21B
ZCRB1			TTC26
ZDHHC21			TTC3
ZDHHC3			TTC32
ZEB2			TTC37
ZFAND1			TTC39C
ZFC3H1			TTC7A
ZFHX3			TTL
ZFP30			TTPA
ZFP36L2			TTTY14
ZFP82			TUBA1B
ZFP91			TUBGCP3
ZFP91-CNTF			TWF1
ZFR			TWIST1
ZFX			TWISTNB
ZFYVE9			TWSG1
ZHX1			TXNDC12
ZHX2			TXNDC15
ZMAT3			TXNDC16
ZMPSTE24			TXNDC9
ZMYND11			TXNRD1
ZMYND12			TYMS
ZNF131			UAP1
ZNF143			UBA5
ZNF187			UBAC2
ZNF192			UBASH3B
ZNF193			UBC
ZNF277			UBE2CBP
ZNF280D			UBE2D1
ZNF292			UBE2H
ZNF326			UBE2J1
ZNF33B			UBE2K
ZNF346			UBL3
ZNF397			UBN2
ZNF398			UBP1
ZNF410			UBQLN1
ZNF498			UBR3
ZNF507			UBTF
ZNF518A			UBXN2A
ZNF589			UBXN2B
ZNF592			UBXN4
ZNF638			UBXN7
ZNF639			UCHL5
ZNF655			UCK2
ZNF670			UGDH
ZNF696			UHMK1
ZNF777			UHRF1BP1
ZNF786			UHRF1BP1L
ZNF800			UHRF2
ZNF846			ULK4
ZNRF1			UNC50
ZRANB3			UQCRC1
ZSCAN16			USP1
ZSWIM6			USP13
ZZZ3			USP24
			USP33
			USP38
			USP39
			USP43
			USP45
			USP47
			USP53
			USP6NL
			UTP3
			UVRAG
			VAPA
			VAV3
			VCPIP1
			VDAC1
			VEZT
			VGLL4
			VILL
			VLDLR
			VPS13A
			VPS13B
			VPS33A
			VPS36
			VPS37B
			VPS54
			VRK2
			WASF1
			WASL
			WBP4
			WDFY2
			WDFY3
			WDR11
			WDR26
			WDR27
			WDR33
			WDR53
			WDR67
			WDR76
			WDR91
			WDR92
			WEE1
			WHSC1L1
			WHSC2
			WIPF1
			WNK1
			WRNIP1
			WT1
			WT1AS
			WTAP
			WWC3
			XBP1
			XKR4
			XPA
			XPO5
			XPR1
			XRCC2
			XRN1
			XRRA1
			XYLT1
			YAF2
			YTHDF3
			YWHAG
			YWHAZ
			YY1
			ZAK
			ZBED5
			ZBTB1
			ZBTB10
			ZBTB25
			ZBTB40
			ZBTB41
			ZBTB8OS
[truncated: 68 more rows]

## Sheet: AF4_prom RS411
AF4_prom RS411	1387		AF4_body RS411	1855
2011-03-03			HDHD1
2011-03-06			WWC3
2011-09-06			TMSB4X
2011-09-07			TMSL3
2011-09-11			RAB9A
AAK1			OFD1
AASDHPPT			TRAPPC2
ABCB4			GPM6B
ABCC1			SH3KBP1
ABCD2			MAP7D2
ABCE1			KLHL15
ABHD15			ZFX
ABHD4			CXorf21
ACADM			MID1IP1
ACN9			BCOR
ACTG1			KDM6A
ACTR3			UBQLN2
ADAM10			SPIN4
ADAM17			OGT
ADAMTS6			NCRNA00183
ADAT2			NCRNA00182
ADH5			SH3BGRL
ADK			HMGN5
AEBP2			DIAPH2
AFF1			AMMECR1
AFF3			DOCK11
AFF4			2011-09-06
AGRP			STAG2
AGTPBP1			MBNL3
AHCYL2			ARHGEF6
AKAP2			GAB3
AKAP9			DOCK8
AKIRIN2			SMARCA2
ALG5			JAK2
AMACR			C9orf46
AMOTL1			UHRF2
AMPD3			KDM4C
ANAPC10			PSIP1
ANGPT1			RRAGA
ANKIB1			MOBKL2B
ANO6			TOPORS
ANO8			B4GALT1
ANP32E			CHMP5
ANXA4			BAG1
AOX2P			SUGT1P1
AP1AR			NFX1
AP3S1			KIF24
AP4E1			PAX5
APBB1IP			ZCCHC7
APIP			APBA1
APOLD1			PTAR1
APPL1			FAM108B1
ARF4			C9orf85
ARF6			ZFAND5
ARHGAP12			C9orf40
ARHGAP15			C9orf41
ARHGAP21			RFK
ARHGAP25			GCNT1
ARHGAP5			VPS13A
ARHGDIB			LOC100286938
ARHGEF12			GNAQ
ARHGEF6			RMI1
ARHGEF7			HNRNPK
ARID1B			AGTPBP1
ARID2			ZCCHC6
ARID4A			SPIN1
ARID4B			SYK
ARID5B			AUH
ARL5A			NFIL3
ARL5B			CENPP
ARL6IP5			NOL8
ARNT			FAM120A
ARPC2			FAM120AOS
ARPP19			C9orf3
ARPP21			FANCC
ARRDC3			ZNF367
ARV1			C9orf156
ASB3			SMC2
ASPH			NIPSNAP3A
ATAD2B			SLC44A1
ATF1			AKAP2
ATF7			PALM2-AKAP2
ATG12			UGCG
ATL1			HSDL2
ATL2			KIAA1958
ATM			SNX30
ATP10D			CEP110
ATP11B			DENND1A
ATP1B3			NR6A1
ATP2A2			GOLGA1
ATP2B4			MAPKAP1
ATP5J			PBX3
ATP6V0D1			FPGS
ATP6V1A			FNBP1
ATP8A1			GPR107
ATRNL1			FAM78A
ATXN1			RAPGEF1
ATXN7L1			MED27
AUTS2			TTF1
AZI2			QSOX2
B2M			SNORA17
B3GALNT2			SNORA43
B3GNT2			SNHG7
BACH1			SGK223
BACH2			TNKS
BAG1			PINX1
BAG2			BLK
BAHCC1			FDFT1
BAZ1B			PPP3CC
BBX			LEPROTL1
BCAS4			PCMTD1
BCAT1			RB1CC1
BCL11A			TCEA1
BCL2			LYPLA1
BCL6			XKR4
BCL7A			LYN
BCLAF1			SDCBP
BCOR			NSMAF
BICD1			TOX
BIRC6			CHD7
BLK			ASPH
BLM			TTPA
BMP2K			MYBL1
BPGM			VCPIP1
BRCA2			SGK3
BRI3BP			TCEB1
BRIP1			CRISPLD1
BRP44			PEX2
BST2			ZBTB10
BTBD7			PAG1
BTF3L4			FAM82B
BTG1			DECR1
BZRAP1			TMEM64
C10orf118			C8orf39
C10orf131			RBM12B
C10orf140			CCNE2
C10orf18			PTDSS1
C10orf25			MTERFD1
C10orf28			MTDH
C11orf30			NIPAL2
C11orf54			STK3
C11orf65			OSR2
C11orf74			VPS13B
C12orf11			RNF19A
C12orf35			ZNF706
C12orf60			NCALD
C12orf77			UBR5
C13orf23			SLC25A32
C13orf34			OXR1
C14orf106			ANGPT1
C14orf126			EIF3E
C14orf128			TTC35
C14orf135			EBAG9
C14orf149			RAD21
C14orf181			SNTB1
C14orf43			ZHX2
C15orf42			DERL1
C17orf48			WDR67
C17orf57			FAM91A1
C18orf1			SQLE
C18orf18			TRIB1
C1orf21			MYC
C1orf9			MIR1204
C1QTNF4			PVT1
C20orf103			TMEM71
C20orf72			TG
C21orf34			SLA
C21orf7			COL22A1
C21orf91			TRAPPC9
C21orf96			PTK2
C2orf34			DENND3
C2orf42			MAD1L1
C2orf67			DAGLB
C2orf86			SNX13
C3orf38			HDAC9
C3orf58			none
C4orf33			TWIST1
C4orf34			TWISTNB
C4orf41			IGF2BP3
C5orf24			SKAP2
C5orf34			HOXA6
C5orf39			MIR196B
C5orf56			HOXA9
C6orf115			HOXA7
C7orf23			HOXA10
C7orf42			2011-09-07
C7orf64			C7orf44
C8orf39			CCM2
C9orf156			C7orf72
C9orf40			IKZF1
C9orf41			GRB10
C9orf46			ZNF107
C9orf85			C7orf42
CAB39L			AUTS2
CAMK2D			BAZ1B
CAMLG			LAT2
CAND1			RFC2
CAPRIN1			RSBN1L
CAPZA1			GNAI1
CARD8			DMTF1
CARHSP1			C7orf23
CASD1			ABCB4
CASP3			SLC25A40
CASP8			DBF4
CAST			SRI
CAT			CDK14
CBX5			AKAP9
CCDC109A			ANKIB1
CCDC109B			KRIT1
CCDC111			GATAD1
CCDC117			C7orf64
CCDC149			PEX1
CCDC162			CDK6
CCDC18			CASD1
CCDC45			SLC25A13
CCDC50			ACN9
CCDC55			PILRB
CCDC90B			CUX1
CCM2			PSMC2
CCNA2			LOC100216545
CCND3			MLL5
CCNE2			ATXN7L1
CCNG1			CDHR3
CCNH			SYPL1
CCNI			PIK3CG
CCNJ			DNAJB9
CCPG1			THAP5
CCRN4L			MDFIC
CCT5			ST7
CD2AP			NAA38
CD38			FAM3C
CD53			AHCYL2
CD55			NRF1
CD69			UBE2H
CD96			FLJ43663
CDC42SE1			MKLN1
CDC42SE2			PODXL
CDC7			CHCHD3
CDCA7			BPGM
CDK1			WDR91
CDK12			NUP205
CDK14			CREB3L2
CDK6			TRIM24
CDKL1			ZC3HAV1
CDKN1B			UBN2
CDKN2C			LUC7L2
CEBPG			TBXAS1
CELF2			CASP2
CENPP			TPK1
CENPV			CNTNAP2
CEP120			CUL1
CEP57			EZH2
CEP57L1			PDIA4
CEP70			ZNF398
CEPT1			ZNF425
CFL2			RHEB
CGGBP1			PRKAG2
CHAC2			MLL3
CHD1			INSIG1
CHD1L			RBM33
CHD2			DNAJB6
CHIC2			PTPRN2
CHMP5			MIR595
CHORDC1			ESYT2
CHST11			LOC154822
CIC			VIPR2
CISD1			DUSP22
CISD2			EXOC2
CITED2			LYRM4
CKAP2			LY86
CKAP2L			LY86AS
CLASP1			RREB1
CLCN3			MUTED
CLEC14A			LOC221710
CLEC2B			PHACTR1
CLEC2D			TBC1D7
CLECL1			RANBP9
CLIC4			JARID2
CLN6			DTNBP1
CLTC			ATXN1
CMTM6			KIF13A
CNOT6L			DEK
CNOT8			SOX4
CNST			FLJ22536
COMMD3			GMNN
COX16			HIST1H4A
COX18			HIST1H4B
CPEB2			HIST1H3B
CPM			HIST1H2AB
CPNE8			HIST1H3C
CPSF3			HIST1H2BB
CPSF6			HIST1H1C
CREB1			HIST1H4C
CREB3L2			HIST1H2AC
CRIM1			HIST1H2BC
CRISPLD1			HIST1H1E
CRLF3			HIST1H2BD
CRYL1			HIST1H4D
CSDA			HIST1H3D
CSE1L			HIST1H2BF
CSTF3			HIST1H2AD
CTAGE5			HIST1H4E
CTBP2			HIST1H2AE
CTBS			HIST1H2BG
CTCF			HIST1H3E
CTGF			HIST1H1D
CTPS			HIST1H4F
CTSC			HIST1H2BH
CUL1			HIST1H3F
CUL3			HIST1H2BI
CXCR4			HIST1H3G
CXorf21			HIST1H4H
CYFIP1			HIST1H2AG
CYTIP			HIST1H2BJ
DAD1			HIST1H4I
DAGLB			HIST1H2BK
DARS			HIST1H2AH
DBF4			HIST1H2AI
DCAF16			HIST1H2BL
DCAF6			HIST1H3H
DCLRE1C			HIST1H2BM
DDB2			HIST1H2AJ
DDHD1			HIST1H4J
DDX5			HIST1H4K
DECR1			HIST1H2BN
DEGS1			HIST1H2AK
DEK			HIST1H2AL
DENND4A			HIST1H1B
DEPDC1			HIST1H3I
DEPDC1B			HIST1H4L
DERA			HIST1H2BO
DGKD			HIST1H2AM
DHX29			HIST1H3J
DIAPH1			OR2B6
DIAPH2			ZKSCAN3
DICER1			ZNF323
DIS3L			NUDT3
DLEU1			PPARD
DLEU2			FKBP5
DMTF1			SRPK1
DMWD			MAPK14
DNAJB6			KCTD20
DNAJB9			PXT1
DNAJC13			STK38
DNAJC27			SRSF3
DNAJC3			USP49
DNM1L			CCND3
DNMT1			SUPT3H
DOCK7			RUNX2
DPT			CD2AP
DR1			TRAM2
DRAM2			ELOVL5
DTL			LRRC1
DUSP1			BAG2
DUSP22			PTP4A1
DYRK1A			FAM135A
E2F2			KCNQ5
E2F8			MTO1
EBAG9			CD109
EBF1			TMEM30A
EBPL			SENP6
ECHDC1			PHIP
EDEM1			HMGN3
EED			SNORD50B
EFCAB2			SNORD50A
EFCAB5			SNHG5
EFCAB7			NCRNA00120
EGLN1			AKIRIN2
EID1			UBE2J1
EIF2AK4			MDN1
EIF3E			BACH2
EIF4A2			KIAA0776
EIF4ENIF1			GPR63
ELF1			FBXL4
ELOVL5			AIM1
ELOVL6			QRSL1
EMB			SCML4
ENDOD1			FOXO3
ENOPH1			ARMC2
EP300			SESN1
EPM2A			CEP57L1
EPM2AIP1			CCDC162
ERBB2IP			SLC22A16
ERC1			REV3L
ERCC5			TRAF3IP2
ERG			FYN
ERGIC1			DSE
ERLEC1			NCOA7
ERO1L			ECHDC1
ESCO1			PTPRK
ESYT2			L3MBTL3
ETNK1			AKAP7
ETS1			CTGF
ETS2			STX7
ETV6			EYA4
EVI2A			SLC2A12
EVL			MYB
EWSR1			AHI1
EXOC5			BCLAF1
EXOSC8			MAP3K5
EXTL2			C6orf115
EZH2			CITED2
EZR			HIVEP2
FAF1			PEX3
FAIM			ADAT2
FAIM3			UTRN
FAM100B			EPM2A
FAM102B			FBXO30
FAM108B1			TAB2
FAM113B			ZC3H12D
FAM120A			FBXO5
FAM120AOS			NOX3
FAM135A			ARID1B
FAM173B			EZR
FAM36A			TAGAP
FAM48A			QKI
FAM63B			FGFR1OP
FAM69A			CCT5
FAM76B			FAM173B
FAM78A			2011-03-06
FAM82B			TRIO
FAM98A			MYO10
FASTKD1			GOLPH3
FBXL4			MTMR12
FBXL5			AMACR
FBXO11			RAI14
FBXO30			IL7R
FBXO33			CAPSL
FBXO5			UGT3A2
FBXO7			SKP2
FBXW4			LMBRD2
FBXW7			NIPBL
FCHSD2			RICTOR
FDFT1			PTGER4
FDX1			TTC33
FEM1C			PRKAA1
FGD6			GHR
FGF9			C5orf39
FGFR1OP			LOC153684
FGFR1OP2			ZNF131
FKBP5			HMGCS1
FLI1			C5orf34
FLJ10038			NNT
FLJ13224			MRPS30
FLJ31306			EMB
FLJ33630			PARP8
FLJ37453			SKIV2L2
FLJ39653			DHX29
FLJ45244			GPBP1
FLT3			DEPDC1B
FMNL2			ADAMTS6
FNBP4			NLN
FNDC3A			SGTB
FNIP2			ERBB2IP
FOXK2			SREK1
FOXN2			MAST4
FOXO3			PIK3R1
FOXP1			MRPS27
FPGS			TNPO1
FRMD4B			HEXB
FRY			IQGAP2
FUT4			LOC728723
G2E3			ZBED3
GAB2			HOMER1
GABPA			THBS4
GABPB1			SERINC5
GALNT2			SSBP2
GALNT7			XRCC4
GANC			TMEM167A
GATAD1			CCNH
GBE1			MIR9-2
GCET2			LOC645323
GDI2			MEF2C
GGPS1			POLR3G
GIN1			MBLAC2
GLRX			LOC100129716
GLRX5			ARRDC3
GLUL			GPR150
GMNN			RFESD
GNAI3			RHOBTB3
GNAQ			GLRX
GNB4			CAST
GNG5			LNPEP
GNN			RGMB
GOLGA1			CHD1
GOLIM4			ST8SIA4
GOLPH3			GIN1
GPBP1			MIR548C
GPCPD1			MAN2A1
GPD2			YTHDC2
GPM6B			FEM1C
GPR125			AP3S1
GPR137C			ATG12
GPR150			TNFAIP8
GPR18			CEP120
GPR63			ZNF608
GPR65			LMNB1
GREM1			2011-03-03
GSTO1			SLC12A2
GTDC1			FLJ33630
GTF2A1			FBN2
GTPBP3			CDC42SE2
GUCY1A3			RAPGEF6
GUF1			C5orf56
GYPC			AFF4
HADH			HSPA4
HAUS2			CAMLG
HAUS4			C5orf24
HDAC9			KDM3B
HECTD1			MATR3
HELLS			PCDHGC3
HEXB			PCDHGA8
HHEX			PCDHGA6
HIBCH			PCDHGA11
HIF1A			PCDHGA2
HIPK1			PCDHGA3
HIPK3			PCDHGA4
HIST1H1B			PCDHGA10
HIST1H1C			PCDHGA12
HIST1H1D			PCDHGB4
HIST1H1E			PCDHGA5
HIST1H2AB			PCDHGA1
HIST1H2AC			PCDHGB5
HIST1H2AD			PCDHGB3
HIST1H2AE			PCDHGB7
HIST1H2AG			PCDHGB6
HIST1H2AH			PCDHGA9
HIST1H2AI			PCDHGA7
HIST1H2AJ			PCDHGB2
HIST1H2AK			PCDHGB1
HIST1H2AL			DIAPH1
HIST1H2AM			ARHGAP26
HIST1H2BB			NR3C1
HIST1H2BC			HMHB1
HIST1H2BD			HMGXB3
HIST1H2BF			TIGD6
HIST1H2BG			C5orf62
HIST1H2BH			CCDC69
HIST1H2BI			CNOT8
HIST1H2BJ			CYFIP2
HIST1H2BK			ADAM19
HIST1H2BL			EBF1
HIST1H2BM			CCNG1
HIST1H2BN			HMMR
HIST1H2BO			NUDCD2
HIST1H3B			MAT2B
HIST1H3C			SLIT3
HIST1H3D			STK10
HIST1H3E			NEURL1B
HIST1H3F			DUSP1
HIST1H3G			ERGIC1
HIST1H3H			RNF130
HIST1H3I			ZNF595
HIST1H3J			ZNF718
HIST1H4A			GAK
HIST1H4B			CRMP1
HIST1H4C			TBC1D14
HIST1H4D			SORCS2
HIST1H4E			WDR1
HIST1H4F			CPEB2
HIST1H4H			C1QTNF7
HIST1H4I			FBXL5
HIST1H4J			CD38
HIST1H4K			PROM1
HIST1H4L			TAPT1
HIST2H2AA3			FLJ39653
HIST2H2AA4			NCAPG
HIST2H2AB			DCAF16
HIST2H2AC			GPR125
HIST2H2BE			CCDC149
HIVEP2			PI4K2B
HLX			SEL1L3
HMGB1			RBPJ
HMGB2			STIM2
HMGCS1			TBC1D1
HMGN1			KLF3
HMGN3			TLR10
HMGN5			TLR1
HMGXB3			RFC1
HMHB1			LIAS
HMMR			RPL9
HNRNPA1			C4orf34
HNRNPA1P10			PDS5A
HNRNPA3			N4BP2
HNRNPH3			LOC344967
HNRNPK			RHOH
HNRNPR			APBB2
HNRNPU			ATP8A1
HNRNPUL2			GUF1
HNRPDL			ATP10D
HOMER1			TEC
HOXA10			SLAIN2
HOXA6			CHIC2
HOXA7			PAICS
HOXA9			PPAT
HP1BP3			SRP72
HPS4			REST
HSD17B12			COX18
HSDL2			2011-09-11
HSP90B1			CCNI
HSPA4			CNOT6L
HSPA8			MRPL1
HSPD1			BMP2K
HSPE1			RASGEF1B
IDE			ENOPH1
IFIT2			HNRPDL
IFT80			THAP9
IGF2BP2			LIN54
IGF2BP3			PLAC8
IGLL1			AFF1
IKZF1			PPM1K
IKZF2			RAP1GDS1
IL10RB			METAP1
IL1B			ADH5
IL7R			BANK1
ING1			NFKB1
INO80D			MANBA
INSIG1			UBE2D3
INTS7			CISD2
IPMK			PPA2
IRF2			HADH
IRF2BP2			LEF1
ITFG1			LOC641518
ITGA4			LOC285456
ITGB1BP1			CCDC109B
ITGB3BP			ELOVL6
ITM2B			AP1AR
JAK2			TIFA
JARID2			CAMK2D
JKAMP			SNORA24
JMJD1C			SNHG8
KBTBD3			PRSS12
KCMF1			USP53
KCNQ5			MAD2L1
KCTD20			CCNA2
KDELC2			SPATA5
KDM1A			PLK4
KDM2B			PGRMC2
KDM3B			PHF17
KDM6A			C4orf33
KIAA0040			SCLT1
KIAA0247			SLC7A11
KIAA0564			CCRN4L
KIAA0776			NDUFC1
KIAA1370			NAA15
KIAA1409			RAB33B
KIAA1468			MGST2
KIAA1715			MAML3
KIAA1958			INPP4B
KIF11			USP38
KIF13A			GAB1
KIF18A			ABCE1
KILLIN			ANAPC10
KIR3DX1			OTUD4
KLF6			SMAD1
KLHL2			MMAA
KLRAQ1			DCLK2
KLRK1			LRBA
KNTC1			FBXW7
KPNA1			MND1
KPNA3			KIAA0922
KRAS			RNF175
KRIT1			GUCY1A3
LAPTM4A			FNIP2
LASS6			KLHL2
LBR			SC4MOL
LCP1			CLCN3
LDHB			GALNT7
LDLR			HMGB2
LEF1			SAP30
LEPROTL1			C4orf41
LIAS			RWDD4
LILRB4			IRF2
LIMA1			CCDC111
LIN54			CASP3
LIPT1			EDEM1
LMBRD2			SETD5
LMNB1			LOC440944
LMO2			VGLL4
LMO4			BTD
LNP1			ANKRD28
LNPEP			PLCL2
LOC100128191			TBC1D5
LOC100129387			TOP2B
LOC100129716			AZI2
LOC100188949			TGFBR2
LOC100216545			STT3B
LOC100233209			CMTM7
LOC100286938			CMTM6
LOC100288730			CLASP2
LOC145783			ARPP21
LOC153684			MLH1
LOC221710			EPM2AIP1
LOC282997			LRRFIP2
LOC338799			TRAK1
LOC339290			CCDC12
LOC344967			SETD2
LOC374443			SMARCC1
LOC400027			ZMYND10
LOC401093			RASSF1
LOC440944			SPATA12
LOC641518			ARHGEF3
LOC645323			APPL1
LOC728723			ARF4
LOC729082			PXK
LOC84989			CADPS
LOH12CR1			PRICKLE2
LOH12CR2			MAGI1
LPAR5			LRIG1
LPAR6			UBA3
LPXN			ARL6IP5
LRBA			FRMD4B
LRIG1			FOXP1
LRMP			MIR1284
LRRC33			RYBP
LRRC34			ZNF717
LRRC40			GBE1
LRRC57			CGGBP1
LRRC8B			C3orf38
LRRC8C			C3orf26
LRRFIP2			FILIP1L
LSM14A			LNP1
LUC7L2			TOMM70A
LY86			PCNP
LYN			NFKBIZ
LYPLA1			CBLB
M6PR			BBX
MAD2L1			CD96
MAD2L2			GCET2
MAML3			ATP6V1A
MAN1A2			NAA50
MAN2A1			KPNA1
MANBA			TMCC1
MAP1LC3B2			DNAJC13
MAP2K5			MSL2
MAP4K4			STAG1
MAP4K5			CEP70
MAPK1			FAIM
MAPK14			ATP1B3
MAPK6			C3orf58
MAPKBP1			SIAH2
MARK1			LOC401093
MAT2A			MBNL1
MAT2B			TMEM14E
MATR3			RAP2B
MBLAC2			RSRC1
MBNL1			SMC4
MBNL2			IFT80
MBNL3			GOLIM4
MCFD2			LRRC34
MCL1			PHC3
MCOLN2			PLD1
MDFIC			TBL1XR1
MDH1			KCNMB2
MDM2			PIK3CA
MDN1			GNB4
MED13L			USP13
MEF2A			ATP11B
MEF2C			YEATS2
MEIS1			IGF2BP2
METAP1			TRA2B
METT10D			ETV5
METT5D1			SNORD2
MEX3C			EIF4A2
MGA			ST6GAL1
MGST2			BCL6
MID1IP1			LPP
MIER1			CCDC50
MIR1204			UTS2D
MIR1259			TMEM44
MIR1281			TFRC
MIR1284			UBXN7
MIR142			RNF168
MIR155			LRRC33
MIR155HG			PAK2
MIR17HG			SENP5
MIR196B			NCBP2
MIR199A2			BID
MIR2110			MAPK1
MIR423			VPREB1
MIR595			MIR650
MIR650			BCR
MIR9-2			IGLL1
MKLN1			RGL4
MLC1			LOC91316
MLH1			VPREB3
MLL5			ZNF70
MLLT10			HPS4
MLLT11			TFIP11
MMAA			CCDC117
MND1			XBP1
MOBKL3			KREMEN1
MORC3			EWSR1
MPHOSPH8			RHBDD3
MPZL1			EIF4ENIF1
MRPL1			DEPDC5
MRPS30			FBXO7
MSI2			TXN2
MSL2			SUN2
MTDH			SGSM3
MTERFD1			MKL1
MTO1			MIR1281
MTR			EP300
MUDENG			PPPDE2
MUTED			NHP2L1
MYB			RNU12
MYBL1			POLDIP3
MYC			FAM118A
MYCBP2			ATXN10
MYL12B			CERK
MZT1			MLC1
N4BP2			TRABD
NAA15			NRIP1
NAA16			C21orf34
NAA38			C21orf91
NAA50			MIR155HG
NAP1L4			MIR155
NCAPG			GABPA
NCKAP5			ATP5J
NCOA7			C21orf7
NCRNA00081			BACH1
NCRNA00114			TIAM1
NCRNA00120			SFRS15
NCRNA00167			IFNAR2
NCRNA00182			IL10RB
NCRNA00183			RCAN1
NCRNA00275			RUNX1
NDNL2			C21orf96
NDUFC1			MORC3
NDUFS5			DYRK1A
NDUFV2			KCNJ6
NEAT1			ERG
NEDD1			NCRNA00114
NEGR1			ETS2
NEK7			PSMG1
NEURL1B			HMGN1
NFIL3			PRDM15
NFKB1			PKNOX1
NFKBIZ			DNMT3L
NHLRC3			ADARB1
NHP2L1			SLC23A2
NIN			PCNAAS
NIPAL2			PCNA
NIPBL			GPCPD1
NIPSNAP3A			TMX4
NLN			PLCB1
NNT			C20orf103
NOL8			KIF16B
none			C20orf72
NPAT			SNX5
NR3C1			C20orf26
NRF1			RBM39
NRIP1			CTNNBL1
NRP1			PKIG
NSMAF			SLC35C2
NSUN6			ZMYND8
NT5C2			CSE1L
NUCB2			STAU1
NUCKS1			SNORD12C
NUDCD2			SNORD12B
NUDT3			MIR1259
NUDT4			SNORD12
NUDT4P1			NCRNA00275
NUP160			ZNFX1
NUP205			PTPN1
NUP88			BCAS4
OFD1			ATP9A
OGT			ZNF217
OR2B6			DIDO1
ORC6			MYT1L
OSBPL1A			TSSC1
OSGEPL1			ASAP2
OSR2			CPSF3
OTUD4			ITGB1BP1
OXR1			ADAM17
PAICS			RRM2
PAK2			FAM49A
PAN3			TTC32
PAPOLA			LAPTM4A
PARP1			ATAD2B
PARP8			UBXN2A
PAX5			DNAJC27
PBLD			GPR113
PBX3			PPP1CB
PCDHGC3			LCLAT1
PCMTD1			BIRC6
PCNA			FAM98A
PCNAAS			CRIM1
PCNP			ATL2
PCNX			SOS1
PDCD4			PPM1B
PDE4DIP			C2orf34
PDHX			PREPL
PDIA4			PRKCE
PDPN			RHOQ
PDS5A			TTC7A
PDS5B			MCFD2
PELI1			FBXO11
PELI2			FOXN2
PEX1			KLRAQ1
PEX13			CHAC2
PEX2			LOC100302652
PEX3			ASB3
PGRMC2			ERLEC1
PHC3			SPTBN1
PHIP			RTN4
PHKB			SMEK2
PHTF1			VRK2
PI4K2B			BCL11A
PIAS1			REL
PIAS2			PEX13
PICALM			PUS10
PIGN			COMMD1
PIK3AP1			B3GNT2
PIK3CA			MDH1
PIK3CG			C2orf86
PIKFYVE			PELI1
PITPNC1			SLC1A4
PKN2			MEIS1
PLAC8			PPP3R1
PLCB1			ARHGAP25
PLCL2			AAK1
PLD1			ANXA4
PLEKHA9			C2orf42
PLK4			TIA1
PMAIP1			HK2
PNP			KCMF1
POLDIP3			CAPG
POLR3G			MAT2A
POMP			POLR1A
POU2AF1			TMEM131
PPA2			LIPT1
PPAN			TSGA10
PPAN-P2RY11			AFF3
PPAT			NPAS2
PPFIBP1			TBC1D8
PPIL5			RFX8
PPM1B			MAP4K4
PPM1D			NCK2
PPM1K			UXS1
PPP1CB			LIMS1
PPP1CC			SLC20A1
PPP1R12A			CKAP2L
PPP2R5A			IL1B
PPP2R5C			ACTR3
PPP3CC			RNU4ATAC
PPP3R1			CLASP1
PRDM10			GYPC
PRDM15			WDR33
PRDM2			NCKAP5
PRDX1			MGAT5
PREPL			DARS
PRICKLE2			CXCR4
PRKAA1			ARHGAP15
PRKAG1			GTDC1
PRKCE			ZEB2
PRMT3			ARL5A
PROM1			STAM2
PRR11			FMNL2
PRSS12			GPD2
PSIP1			CYTIP
PSMA1			RBMS1
PSMC2			TANK
PSMG1			STK39
PTAR1			LASS6
PTDSS1			FASTKD1
PTEN			ZAK
PTGER4			CDCA7
PTP4A1			WIPF1
PTPRC			KIAA1715
PTPRR			HNRNPA3
PUS10			MIR548N
PVT1			SESTD1
PXK			UBE2E3
PXT1			ITGA4
QKI			OSGEPL1
QSER1			HIBCH
RAB33B			TMEM194B
RAB9A			STK17B
RAD21			HECW2
RAD9B			ANKRD44
RAG1			SF3B1
RAG2			HSPE1
RANBP9			HSPD1
RAP1GDS1			MOBKL3
RAP2B			SPATS2L
RAPGEF6			AOX2P
RASGEF1B			CASP8
RASSF1			INO80D
RASSF3			CREB1
RASSF5			PIKFYVE
RAVER2			C2orf67
RB1			IKZF2
RB1CC1			DIRC3
RBBP8			ARPC2
RBM12B			ACSL3
RBM26			CUL3
RBM34			DGKD
RBM39			LRRFIP1
RBPJ			GNG7
RCBTB2			S1PR4
RCC1			UHRF1
RCSD1			SLC25A23
REEP3			INSR
REL			ZNF266
REST			PPAN
REV3L			PPAN-P2RY11
RFESD			DNMT1
RFK			SLC44A2
RFWD2			LDLR
RFX7			TPM4
RFX8			EPS15L1
RGMA			MYO9B
RGS1			GTPBP3
RGS2			ANO8
RHBDD3			BST2
RHEB			CEBPG
RHOBTB3			LSM14A
RHOH			UBA2
RHOT1			U2AF1L4
RIMKLB			TMEM149
RMI1			ZNF566
RNASEH2B			ZFP30
RNF125			ACTN4
RNF135			CIC
RNF168			DMWD
RNF19A			ZC3H4
RNF220			GLTSCR2
RNFT1			CARD8
RNU11			KIR3DX1
RNU12			LILRB4
RNU4ATAC			PPP6R1
RPAIN			SMCHD1
RPL41			LPIN2
RPL9			MYL12B
RPRD2			TGIF1
RPS27L			LOC339290
RPS6KB1			C18orf18
RPSAP52			L3MBTL4
RRAGA			KIAA0802
RRM1			NDUFV2
RRM2			APCDD1
RSBN1			FAM38B
RSBN1L			C18orf1
RSL24D1			ESCO1
RSRC2			RBBP8
RTN4			TTC39C
RUNX1			OSBPL1A
RUNX2			TRAPPC8
RWDD4			RNF125
RYBP			KLHL14
S1PR4			PIK3C3
SAP30			C18orf25
SAV1			PIAS2
SC4MOL			DYM
SCARNA13			MEX3C
SCFD1			WDR7
SCLT1			PMAIP1
SCML4			RNF152
SCO1			KIAA1468
SDCBP			PIGN
SENP6			ZCCHC2
SEPHS1			PHLPP1
SERBP1			BCL2
SERINC5			DKFZP781G0119
SESN1			TSHZ1
SESTD1			ZADH2
SETD1B			RPH3AL
SETD5			SMG6
SETDB2			METT10D
SF3B1			RPAIN
SFRS15			NUP88
SGK3			PIK3R6
SGMS1			GAS7
SGTB			C17orf48
SH3BGRL			SCO1
SH3GLB1			CENPV
SHOC2			MPRIP
SIAH1			SPECC1
SIAH2			KSR1
SKA2			NLK
SKAP2			MYO18A
SKIV2L2			ABHD15
SKP2			SSH2
SLA			EFCAB5
SLAIN1			MIR423
SLAIN2			CCDC55
SLC11A2			CRLF3
SLC12A2			RNF135
SLC1A4			NF1
SLC20A1			EVI2B
SLC22A16			EVI2A
SLC25A23			RHOT1
SLC25A30			SLFN11
SLC25A40			CDK12
SLC30A7			TOP2A
SLC35D1			STAT5B
SLC38A1			MAP3K14
SLC3A2			C17orf57
SLC44A2			FAM117A
SLC7A11			TOB1
SLFN11			ANKFN1
SLTM			TRIM25
SMAD1			MSI2
SMAD9			SRSF1
SMAP2			BZRAP1
SMARCC1			MIR142
SMC2			SUPT4H1
SMC4			TEX14
SMCHD1			TRIM37
SMEK1			PRR11
SMEK2			SKA2
SMYD2			CLTC
SNHG1			TMEM49
SNHG10			RPS6KB1
SNHG3			TUBD1
SNHG5			RNFT1
SNHG7			PPM1D
SNHG8			BCAS3
SNORA14B			BRIP1
SNORA17			ICAM2
SNORA24			SNORD104
SNORA43			SNORA76
SNORA76			TEX2
SNORD104			CCDC45
SNORD12			DDX5
SNORD12B			PRKCA
SNORD12C			PITPNC1
SNORD2			GRB2
SNORD25			UNK
SNORD26			FAM100B
SNORD27			SRSF2
SNORD28			2011-09-09
SNORD29			CYTH1
SNORD30			BAHCC1
SNORD50A			ACTG1
SNORD50B			FOXK2
SNTB1			MPG
SNX13			NPRL3
SNX5			CLCN7
SOCS4			CRAMP1L
SOS1			ADCY9
SOX4			CARHSP1
SPATS2L			SNX29
SPEN			ABCC1
SPG20			XYLT1
SPIN1			NSMCE1
SPIN4			SPN
SPN			QPRT
SPRY2			ORC6
SPTBN1			VPS35
SQLE			PHKB
SREK1			ITFG1
SRGN			SIAH1
SRI			CHD9
SRP54			TK2
SRP72			CMTM2
SRPK1			CBFB
SRSF1			AGRP
SRSF11			ATP6V0D1
SRSF2IP			CTCF
SRSF3			SLC7A6
SRSF8			ZFHX3
SSBP2			ZNRF1
SSH2			WWOX
ST6GAL1			PLCG2
ST7L			CYFIP1
ST8SIA4			ATP10A
STAG1			NDNL2
STAG2			FAM189A1
STAM			TRPM1
STAM2			GREM1
STAU1			ZNF770
STIL			EIF2AK4
STIM2			BUB1B
STK17B			INO80
STK38			LOC729082
STRAP			MGA
STT3B			MAPKBP1
SUN2			EHD4
SUPT3H			GANC
SUPT4H1			TMEM87A
SYK			HAUS2
SYPL1			LRRC57
SYT1			TTBK2
TAB2			WDR76
TAF12			B2M
TAF1D			EID1
TAGAP			SHC4
TAPT1			ATP8B4
TARBP1			LOC100129387
TBC1D14			FLJ10038
TBC1D15			GABPB1
TBC1D5			AP4E1
TBC1D7			MAPK6
TBL1XR1			MYO5C
TBXAS1			ARPP19
TCEA1			KIAA1370
TCEB1			RSL24D1
TCF12			CCPG1
TCL1A			RFX7
TDRD3			ZNF280D
TFB2M			LOC145783
TFRC			TCF12
TGFBR2			LIPC
TGIF1			ADAM10
THAP5			FAM63B
THAP9			SLTM
TIA1			VPS13C
TIFA			RPS27L
TIGD6			USP3
TK2			DENND4A
TLR1			DIS3L
TLR10			MAP2K5
TM9SF3			PIAS1
TMBIM4			CLN6
TMCC1			EDC3
TMCO1			TBC1D2B
TMED5			CTSH
TMEM123			AKAP13
TMEM149			C15orf42
TMEM14E			BLM
TMEM167A			CHD2
TMEM194B			RGMA
TMEM30A			IGF1R
TMEM41B			MEF2A
TMEM64			ADAMTS17
TMEM71			CHSY1
TMEM87A			PCSK6
TMPO			PNP
TMSB4X			DAD1
TMSL3			ABHD4
TMX4			HAUS4
TNFAIP8			G2E3
TNFSF13B			SCFD1
TNFSF4			HECTD1
TNPO1			C14orf126
TOB1			ARHGAP5
TOMM20			C14orf128
TOMM70A			CFL2
TOP2A			SRP54
TOP2B			CLEC14A
TOPORS			CTAGE5
TOR1AIP1			FBXO33
TP53BP2			C14orf106
TPK1			PPIL5
TPM3			ARF6
TRA2B			CDKL1
TRAF3IP2			ATL1
TRAPPC2			MAP4K5
TRAPPC8			SAV1
TRDMT1			NIN
TRIM13			GPR137C
TRIM22			TXNDC16
TRIM24			ERO1L
TRIM25			DDHD1
TRIM37			SAMD4A
TROVE2			GCH1
TSGA10			SOCS4
TSHZ1			WDHD1
TSNAX			PELI2
TSNAX-DISC1			MUDENG
TTBK2			EXOC5
TTC13			ARID4A
TTC17			FLJ31306
TTC32			KIAA0586
TTC33			DAAM1
TTC35			JKAMP
TTC39C			C14orf149
TTC7A			C14orf135
TTPA			PRKCH
TUBA1B			HIF1A
TUBD1			ZBTB25
TWF1			RAD51L1
TWIST1			ZFP36L1
TWISTNB			C14orf181
TXNDC12			KIAA0247
TXNDC16			COX16
TXNIP			PCNX
UBA2			C14orf43
UBA3			YLPM1
UBAC2			GTF2A1
UBASH3B			GPR65
UBE2D3			FOXN3
UBE2E3			SMEK1
UBE2H			KIAA1409
UBE2J1			BTBD7
UBL3			DICER1
UBN2			FLJ45244
UBQLN2			GLRX5
UBR4			SCARNA13
UBR5			SNHG10
UBXN2A			TCL6
UBXN7			TCL1A
UCHL5			PAPOLA
UCK2			EML1
UGCG			EVL
UHRF1			PPP2R5C
UHRF2			RCOR1
UNK			MPHOSPH8
USP1			ZMYM5
USP12			CRYL1
USP13			FGF9
USP15			SPATA13
USP3			USP12
USP33			FLT3
USP38			PAN3
USP47			LOC100288730
USP49			POMP
USP53			UBL3
USPL1			LOC100188949
UTS2D			HMGB1
UVRAG			USPL1
VAV3			FRY
VCPIP1			BRCA2
VEZT			PDS5B
VGLL4			SPG20
VPREB1			SMAD9
VPREB3			EXOSC8
VPS13A			ALG5
VPS13B			FAM48A
VPS13C			NHLRC3
VPS26A			C13orf23
VPS29			LOC646982
VPS35			ELF1
VRK2			WBP4
WBP11			NAA16
WBP4			KIAA0564
WDFY4			SLC25A30
WDHD1			ZC3H13
WDR1			LCP1
WDR33			LRCH1
WDR67			ITM2B
WDR74			RB1
WDR76			LPAR6
WDR91			RCBTB2
WEE1			FNDC3A
WIPF1			SETDB2
WNK1			CAB39L
WT1			EBPL
WT1AS			KPNA3
XBP1			TRIM13
XRCC4			DLEU2
XYLT1			DLEU1
YBX1			DLEU7
YEATS2			RNASEH2B
ZADH2			CKAP2
ZAK			TDRD3
ZBED3			C13orf34
ZBED5			MZT1
ZBTB10			KLF12
ZC3H10			TBC1D4
ZC3H12C			MYCBP2
ZC3H12D			SLAIN1
ZC3H13			RBM26
ZC3HAV1			SPRY2
ZCCHC11			MIR17HG
ZCCHC7			DNAJC3
ZCCHC8			MBNL2
ZEB2			STK24
ZFAND5			DOCK9
ZFHX3			UBAC2
ZFP30			GPR18
ZFP36L1			ERCC5
ZFP91			TNFSF13B
ZFP91-CNTF			MYO16
ZFX			ING1
ZHX2			ARHGEF7
ZKSCAN3			TUBGCP3
ZMYM5			RASA3
ZMYND8			WNK1
ZNF107			ERC1
ZNF131			CACNA2D4
ZNF143			KCNA6
ZNF217			CD9
ZNF22			LPAR5
ZNF266			RIMKLB
ZNF280D			M6PR
ZNF367			LOC374443
ZNF398			CLEC2D
ZNF425			CLECL1
ZNF566			CD69
ZNF70			CLEC2B
ZNF706			KLRK1
ZNF770			CSDA
ZNFX1			ETV6
ZNRF1			LOH12CR1
			LOH12CR2
			CDKN1B
			APOLD1
			GRIN2B
			ATF7IP
			C12orf60
			WBP11
			ARHGDIB
			STRAP
			DERA
			AEBP2
			LDHB
			ETNK1
			BCAT1
			C12orf77
			LRMP
			KRAS
			ITPR2
			FGFR1OP2
			C12orf11
			PPFIBP1
			FLJ13224
			FAM60A
			C12orf35
			BICD1
			DNM1L
			CPNE8
			ABCD2
			PPHLN1
			PRICKLE1
			TWF1
			ANO6
			PLEKHA9
			LOC400027
			ARID2
			SRSF2IP
			SLC38A1
			FAM113B
			LOC100233209
			PRKAG1
			TUBA1B
			LIMA1
			ATF1
			SLC11A2
			ATF7
			HNRNPA1P10
			HNRNPA1
			CBX5
			RPL41
			ZC3H10
			USP15
			RASSF3
			LEMD3
			HMGA2
			RPSAP52
			TMBIM4
			IRAK3
			CAND1
			MDM2
			CPM
			CPSF6
			CNOT2
			PTPRR
			TBC1D15
			TPH2
			CSRP2
			E2F7
			SYT1
			PPP1R12A
			BTG1
			NUDT4
			NUDT4P1
			SOCS2
			CRADD
			PLXNC1
			VEZT
			FGD6
			NEDD1
			TMPO
			LOC100128191
			HSP90B1
			GNN
			CHST11
			CORO1C
			ATP2A2
			RAD9B
			VPS29
			PPP1CC
			ATXN2
			MED13L
			MAP1LC3B2
			TAOK3
			SPPL3
			KDM2B
			LOC338799
			SETD1B
			WDR66
			BCL7A
			ZCCHC8
			KNTC1
			RSRC2
			VPS37B
			BRI3BP
			EP400
			NAP1L4
			RRM1
			TRIM22
			PPFIBP2
			TMEM41B
			ZNF143
			WEE1
			SWAP70
			SBF2
			AMPD3
			ZBED5
			USP47
			PSMA1
			NUCB2
			E2F8
			PRMT3
			METT5D1
			KIF18A
			WT1
			WT1AS
			QSER1
			CSTF3
			HIPK3
			LMO2
			CAPRIN1
			CAT
			PDHX
			APIP
			CD44
			PRR5L
			RAG1
			C11orf74
			RAG2
			TTC17
			HSD17B12
			DDB2
			C1QTNF4
			FNBP4
			NUP160
			LPXN
			ZFP91
			ZFP91-CNTF
			FADS2
			HNRNPUL2
			WDR74
			SLC3A2
			SNORD25
			SNORD26
			SNORD27
			SNORD28
			SNORD29
			SNORD30
			SNHG1
			NEAT1
			MALAT1
			CHKA
			PPFIA1
			NUMA1
			FCHSD2
			UVRAG
			C11orf30
			GAB2
			NARS2
			CCDC90B
			PICALM
			EED
			CCDC81
			CTSC
			CHORDC1
			C11orf54
			TAF1D
			FUT4
			PIWIL4
			AMOTL1
			SRSF8
			ENDOD1
			CEP57
			FAM76B
			MAML2
			TMEM123
			DCUN1D5
			AASDHPPT
			KBTBD3
			SLC35F2
			ATM
			NPAT
			C11orf65
			KDELC2
			ZC3H12C
			FDX1
			POU2AF1
			DSCAML1
			AMICA1
			MLL
			ARHGEF12
			SORL1
			UBASH3B
			HSPA8
			ETS1
			FLI1
			NCRNA00167
			PRDM10
			C10orf110
			IDI1
			ADARB2
			KLF6
			tAKR
			C10orf18
			GDI2
			SFMBT2
			TAF3
			CELF2
			CAMK1D
			SEPHS1
			FRMD4A
			FAM107B
			DCLRE1C
			NMT2
			TRDMT1
			STAM
			NSUN6
			ARL5B
			C10orf140
			MLLT10
			COMMD3
			KIAA1217
			ARHGAP21
			APBB1IP
			ABI1
			ARHGAP12
			NRP1
			RASSF4
			ZNF22
			C10orf25
			2011-03-08
			WDFY4
			SGMS1
			IPMK
			CISD1
			CDK1
			ARID5B
			RTKN2
			ZNF365
			JMJD1C
			LOC84989
			REEP3
			HNRNPH3
			PBLD
			SRGN
			VPS26A
			CCDC109A
			ADK
			ZMIZ1
			FAM190B
			PTEN
			KILLIN
			ANKRD22
			IFIT2
			IDE
			KIF11
			HHEX
			HELLS
			C10orf131
			CCNJ
			BLNK
			TM9SF3
			PIK3AP1
			C10orf28
			FBXW4
			ARL3
			C10orf26
			NT5C2
			SH3PXD2A
			GSTO1
			ADD3
			PDCD4
			LOC282997
			SHOC2
			NCRNA00081
			TCF7L2
			MIR2110
			C10orf118
			FAM160B1
			ATRNL1
			KIAA1598
			FAM53B
			CTBP2
			FANK1
			PER3
			RERE
			MAD2L2
			VPS13D
			PDPN
			PRDM2
			SPEN
			FLJ37453
			UBR4
			HP1BP3
			KDM1A
			HNRNPR
			E2F2
			CLIC4
			MAN1C1
			ARID1A
			WASF2
			SNHG3
			RCC1
			TAF12
			RNU11
			LAPTM5
			NDUFS5
			MACF1
			CAP1
			SMAP2
			CTPS
			HIVEP3
			YBX1
			ST3GAL3
			RNF220
			PRDX1
			STIL
			FAF1
			CDKN2C
			RNF11
			BTF3L4
			TXNDC12
			ZCCHC11
			SSBP3
			USP1
			DOCK7
			EFCAB7
			ITGB3BP
			RAVER2
			PDE4B
			MIER1
			SLC35D1
			SERBP1
			DEPDC1
			SRSF11
			LRRC40
			NEGR1
			ACADM
			USP33
			GNG5
			CTBS
			MCOLN2
			SH3GLB1
			LMO4
			PKN2
			LRRC8B
			LRRC8C
			CDC7
			TGFBR3
			FAM69A
			CCDC18
			TMED5
			DR1
			ABCA4
			SLC30A7
			EXTL2
			VAV3
			FAM102B
			AKNAD1
			SORT1
			GNAI3
			CD53
			CEPT1
			DRAM2
			CAPZA1
			ST7L
			PHTF1
			RSBN1
			HIPK1
			CD58
			MAN1A2
			PDE4DIP
			TXNIP
			CHD1L
			HIST2H2AA4
			HIST2H2AA3
			HIST2H2AC
			HIST2H2BE
			HIST2H2AB
			ANP32E
			RPRD2
			MCL1
			ARNT
			MLLT11
			CDC42SE1
			TPM3
			FCER1G
			PBX1
			TMCO1
			UCK2
			POU2F1
			RCSD1
			MPZL1
			DCAF6
			BRP44
			DPT
			DNM3
			MIR199A2
			C1orf9
			TNFSF4
			KIAA0040
			TNR
			RFWD2
			TOR1AIP1
			KIAA1614
			STX6
			GLUL
			RGL1
			C1orf21
			RGS1
			RGS2
			TROVE2
			UCHL5
			NEK7
			PTPRC
			LGR6
			ATP2B4
			NUAK2
			NUCKS1
			RASSF5
			FAIM3
			CD55
			DTL
			INTS7
			PPP2R5A
			SMYD2
			PTPN14
			MARK1
			MOSC2
			HLX
			DUSP10
			TP53BP2
			DEGS1
			LBR
			PARP1
			ITPKB
			ADCK3
			GALNT2
			ARV1
			TTC13
			EGLN1
			TSNAX
			TSNAX-DISC1
			TARBP1
			IRF2BP2
			SNORA14B
			TOMM20
			RBM34
			GGPS1
			ARID4B
			B3GALNT2
			MTR
			SDCCAG8
			PPPDE1
			FAM36A
			HNRNPU
			EFCAB2
			SMYD3
			CNST
			TFB2M

## Sheet: H3K79me2_body RS411
K79me2_prom RS411	5395		K79me2 body RS411	5902
2011-03-05			2011-03-03
2011-03-06			2011-03-05
2011-03-07			2011-03-06
2011-09-02			2011-03-07
2011-09-06			2011-09-02
2011-09-09			2011-09-06
2011-09-15			2011-09-07
AAK1			2011-09-09
AAMP			2011-09-11
AARS			2011-09-15
AARSD1			AAK1
AASDHPPT			AAMP
AATF			AARS
ABCB10			AARSD1
ABCB9			AASDHPPT
ABCC1			AATF
ABCD1			ABCB1
ABCE1			ABCB10
ABCF2			ABCB9
ABCF3			ABCC1
ABHD11			ABCD1
ABHD15			ABCE1
ABHD3			ABCF2
ABHD4			ABCF3
ABI1			ABHD11
ABL1			ABHD15
ABT1			ABHD3
ACACA			ABHD4
ACAD10			ABI1
ACAD9			ABL1
ACADM			ABT1
ACAP2			ACAA2
ACAP3			ACACA
ACAT1			ACAD10
ACAT2			ACAD9
ACBD3			ACADM
ACBD6			ACAP2
ACIN1			ACAP3
ACLY			ACAT1
ACO2			ACAT2
ACOT13			ACBD3
ACOT7			ACBD6
ACP1			ACHE
ACP2			ACIN1
ACSL3			ACLY
ACSL4			ACN9
ACTB			ACO2
ACTG1			ACOT13
ACTL6A			ACOT7
ACTN4			ACP1
ACTR1A			ACP2
ACTR1B			ACSL3
ACTR2			ACSL4
ACTR3			ACSS1
ACTR8			ACTB
ADA			ACTG1
ADAL			ACTL6A
ADAM10			ACTN4
ADAM17			ACTR1A
ADAMTS10			ACTR1B
ADAR			ACTR2
ADARB1			ACTR3
ADCK3			ACTR8
ADCK5			ADA
ADD3			ADAL
ADI1			ADAM10
ADIPOR1			ADAM17
ADIPOR2			ADAMTS10
ADK			ADAMTS13
ADNP			ADAR
ADNP2			ADARB1
ADO			ADAT3
ADPGK			ADCK3
ADPRHL2			ADCK5
ADRBK1			ADD3
ADRM1			ADI1
ADSL			ADIPOR1
ADSS			ADIPOR2
AEBP1			ADK
AEBP2			ADNP
AEN			ADNP2
AFF1			ADO
AFF3			ADPGK
AFF4			ADPRHL2
AFG3L2			ADRBK1
AFMID			ADRM1
AFTPH			ADSL
AGAP2			ADSS
AGPAT5			AEBP1
AGPS			AEBP2
AGRP			AEN
AGXT2L2			AFF1
AHCTF1			AFF3
AHCY			AFF4
AHDC1			AFG3L2
AHSA1			AFMID
AHSA2			AFTPH
AIMP1			AGAP2
AK2			AGBL5
AKAP1			AGPAT2
AKAP10			AGPAT5
AKAP8			AGPAT6
AKAP8L			AGPS
AKAP9			AGRP
AKIRIN1			AGXT2L2
AKIRIN2			AHCTF1
AKR1A1			AHCY
AKR1B1			AHDC1
AKR7A2			AHSA1
AKT1			AHSA2
AKT2			AIMP1
ALDH16A1			AK2
ALDH18A1			AKAP1
ALDOA			AKAP10
ALG2			AKAP13
ALG3			AKAP2
ALG5			AKAP8
ALG8			AKAP8L
ALKBH1			AKAP9
ALKBH5			AKIRIN1
ALS2CR8			AKIRIN2
AMBRA1			AKNA
AMD1			AKR1A1
AMDHD2			AKR1B1
AMMECR1			AKR7A2
AMMECR1L			AKT1
AMOTL1			AKT2
AMPD2			ALDH16A1
ANAPC1			ALDH18A1
ANAPC10			ALDH9A1
ANAPC13			ALDOA
ANAPC16			ALG2
ANAPC2			ALG3
ANAPC4			ALG5
ANAPC5			ALG8
ANAPC7			ALKBH1
ANKFY1			ALKBH5
ANKHD1			ALS2CR8
ANKHD1-EIF4EBP3			AMBRA1
ANKIB1			AMD1
ANKLE1			AMDHD2
ANKLE2			AMMECR1
ANKMY1			AMMECR1L
ANKMY2			AMOTL1
ANKRA2			AMPD2
ANKRD10			ANAPC1
ANKRD11			ANAPC10
ANKRD13B			ANAPC13
ANKRD13C			ANAPC16
ANKRD13D			ANAPC2
ANKRD16			ANAPC4
ANKRD17			ANAPC5
ANKRD27			ANAPC7
ANKRD39			ANKFY1
ANKRD40			ANKHD1
ANKRD42			ANKHD1-EIF4EBP3
ANKRD49			ANKIB1
ANKS1A			ANKLE1
ANP32A			ANKLE2
ANP32B			ANKMY1
ANP32E			ANKMY2
ANXA11			ANKRA2
ANXA2			ANKRD10
ANXA6			ANKRD11
ANXA7			ANKRD13B
AP1AR			ANKRD13C
AP1B1			ANKRD13D
AP1G1			ANKRD16
AP1M1			ANKRD17
AP2M1			ANKRD27
AP3B1			ANKRD28
AP3D1			ANKRD39
AP3M1			ANKRD40
AP3S1			ANKRD42
AP4B1			ANKRD49
AP4M1			ANKS1A
AP4S1			ANP32A
APBA1			ANP32B
APBB1IP			ANP32E
APBB3			ANXA11
APEH			ANXA2
APEX1			ANXA6
APEX2			ANXA7
APH1A			AP1AR
API5			AP1B1
APIP			AP1G1
APOL2			AP1M1
APOL6			AP2A2
APOLD1			AP2B1
APPBP2			AP2M1
APPL1			AP3B1
APRT			AP3D1
AQR			AP3M1
ARAF			AP3S1
ARAP1			AP4B1
ARCN1			AP4M1
ARF1			AP4S1
ARF4			APBA1
ARF6			APBB1IP
ARFGAP1			APBB2
ARFGAP2			APBB3
ARFGEF1			APEH
ARFGEF2			APEX1
ARFIP2			APEX2
ARFRP1			APH1A
ARGLU1			API5
ARHGAP1			APIP
ARHGAP17			APOL2
ARHGAP21			APOL3
ARHGAP25			APOL6
ARHGAP30			APOLD1
ARHGAP33			APPBP2
ARHGAP4			APPL1
ARHGDIA			APRT
ARHGDIB			AQR
ARHGEF12			ARAF
ARHGEF18			ARAP1
ARHGEF2			ARAP2
ARHGEF7			ARCN1
ARID1A			ARF1
ARID1B			ARF4
ARID4A			ARF6
ARID4B			ARFGAP1
ARID5A			ARFGAP2
ARID5B			ARFGEF1
ARIH1			ARFGEF2
ARIH2			ARFIP2
ARL11			ARFRP1
ARL16			ARGLU1
ARL3			ARHGAP1
ARL5A			ARHGAP15
ARL5B			ARHGAP17
ARL6IP1			ARHGAP21
ARL6IP4			ARHGAP25
ARL6IP5			ARHGAP27
ARL6IP6			ARHGAP30
ARL8A			ARHGAP33
ARL8B			ARHGAP4
ARMC1			ARHGDIA
ARMC10			ARHGDIB
ARMC5			ARHGEF12
ARMC6			ARHGEF18
ARMC8			ARHGEF2
ARPC1A			ARHGEF6
ARPC1B			ARHGEF7
ARPC2			ARID1A
ARPC3			ARID1B
ARPC4			ARID2
ARPC5			ARID4A
ARPC5L			ARID4B
ARPP19			ARID5A
ARPP21			ARID5B
ARRB2			ARIH1
ARRDC2			ARIH2
ARSK			ARL11
ASAP2			ARL16
ASB1			ARL3
ASB3			ARL5A
ASB7			ARL5B
ASCC1			ARL6IP1
ASF1A			ARL6IP4
ASF1B			ARL6IP5
ASH2L			ARL6IP6
ASL			ARL8A
ASNA1			ARL8B
ASNSD1			ARMC1
ASPH			ARMC10
ASPM			ARMC5
ASXL1			ARMC6
ASXL2			ARMC8
ATAD2			ARNTL
ATAD5			ARPC1A
ATF1			ARPC1B
ATF2			ARPC2
ATF4			ARPC3
ATF5			ARPC4
ATF6			ARPC5
ATF7			ARPC5L
ATG12			ARPP19
ATG16L1			ARPP21
ATG16L2			ARRB2
ATG2A			ARRDC2
ATG2B			ARSK
ATG3			ASAP1
ATG4D			ASAP2
ATG5			ASB1
ATG7			ASB3
ATHL1			ASB7
ATIC			ASCC1
ATL2			ASF1A
ATM			ASF1B
ATP10A			ASH1L
ATP11A			ASH2L
ATP11B			ASL
ATP13A1			ASNA1
ATP1A1			ASNSD1
ATP1A3			ASPH
ATP1B3			ASPM
ATP2A2			ASXL1
ATP2B4			ASXL2
ATP2C1			ATAD2
ATP5A1			ATAD5
ATP5B			ATF1
ATP5C1			ATF2
ATP5D			ATF4
ATP5E			ATF5
ATP5F1			ATF6
ATP5G1			ATF7
ATP5G2			ATF7IP
ATP5G3			ATG12
ATP5I			ATG16L1
ATP5J			ATG16L2
ATP5J2			ATG2A
ATP5L			ATG2B
ATP5O			ATG3
ATP6AP1			ATG4D
ATP6AP2			ATG5
ATP6V0B			ATG7
ATP6V0C			ATHL1
ATP6V0D1			ATIC
ATP6V0E1			ATL2
ATP6V1A			ATL3
ATP6V1B2			ATM
ATP6V1C1			ATN1
ATP6V1D			ATP10A
ATP6V1E1			ATP11A
ATP6V1F			ATP11B
ATP6V1G1			ATP13A1
ATP6V1H			ATP1A1
ATP8A1			ATP1A3
ATPIF1			ATP1B3
ATR			ATP2A2
ATRNL1			ATP2B4
ATXN10			ATP2C1
ATXN1L			ATP5A1
ATXN2			ATP5B
ATXN2L			ATP5C1
ATXN7			ATP5D
ATXN7L1			ATP5E
ATXN7L3			ATP5F1
ATXN7L3B			ATP5G1
AUH			ATP5G2
AUP1			ATP5G3
AURKA			ATP5I
AURKB			ATP5J
AUTS2			ATP5J2
AZIN1			ATP5L
B2M			ATP5O
B3GALT6			ATP6AP1
B3GNT2			ATP6AP2
B4GALT1			ATP6V0B
BACH1			ATP6V0C
BAG1			ATP6V0D1
BAG2			ATP6V0E1
BAG4			ATP6V1A
BAG5			ATP6V1B2
BAHCC1			ATP6V1C1
BAK1			ATP6V1D
BAMBI			ATP6V1E1
BANF1			ATP6V1F
BANP			ATP6V1G1
BAP1			ATP6V1H
BARD1			ATP8A1
BAT2L1			ATP8B4
BAT2L2			ATP9A
BAX			ATP9B
BAZ1B			ATPIF1
BBC3			ATR
BCAP31			ATRNL1
BCAS4			ATXN1
BCAT1			ATXN10
BCCIP			ATXN1L
BCKDHA			ATXN2
BCL10			ATXN2L
BCL11A			ATXN3
BCL2			ATXN7
BCL2L1			ATXN7L1
BCL2L11			ATXN7L3
BCL2L12			ATXN7L3B
BCL6			AUH
BCL7A			AUP1
BCL7B			AURKA
BCLAF1			AURKB
BCR			AUTS2
BCS1L			AXIN1
BDH1			AZIN1
BDNFOS			B2M
BECN1			B3GALT6
BET1			B3GNT2
BET1L			B4GALT1
BFAR			BACH1
BICD1			BAG1
BICD2			BAG2
BID			BAG4
BIRC5			BAG5
BIRC6			BAHCC1
BLK			BAHD1
BLM			BAK1
BMP2K			BAMBI
BMS1			BANF1
BNIP2			BANP
BOD1			BAP1
BOD1L			BARD1
BOLA3			BAT2L1
BOP1			BAT2L2
BPTF			BAX
BRAF			BAZ1A
BRAP			BAZ1B
BRCA1			BAZ2A
BRD1			BBC3
BRD4			BBX
BRD8			BCAP31
BRD9			BCAS4
BRF1			BCAT1
BRF2			BCCIP
BRI3BP			BCKDHA
BRIX1			BCL10
BRP44			BCL11A
BRP44L			BCL2
BRPF1			BCL2L1
BSDC1			BCL2L11
BSG			BCL2L12
BST2			BCL6
BTBD1			BCL7A
BTBD10			BCL7B
BTBD2			BCLAF1
BTBD6			BCOR
BTBD7			BCR
BTD			BCS1L
BTF3			BDH1
BTF3L4			BDNFOS
BTG1			BECN1
BTG2			BET1
BTG3			BET1L
BTK			BFAR
BTN2A1			BICD1
BUB1			BICD2
BUB1B			BID
BUB3			BIK
BUD13			BIRC5
BUD31			BIRC6
BYSL			BLK
BZRAP1			BLM
BZW1			BMP2K
BZW2			BMS1
C10orf10			BNIP2
C10orf111			BOD1
C10orf119			BOD1L
C10orf131			BOLA3
C10orf137			BOP1
C10orf18			BPTF
C10orf2			BRAF
C10orf25			BRAP
C10orf26			BRCA1
C10orf28			BRD1
C10orf46			BRD3
C10orf84			BRD4
C10orf95			BRD8
C11orf10			BRD9
C11orf17			BRF1
C11orf2			BRF2
C11orf30			BRI3BP
C11orf31			BRIX1
C11orf46			BRP44
C11orf48			BRP44L
C11orf54			BRPF1
C11orf57			BSDC1
C11orf58			BSG
C11orf59			BST2
C11orf67			BTBD1
C11orf68			BTBD10
C11orf71			BTBD2
C11orf73			BTBD6
C11orf74			BTBD7
C11orf84			BTD
C12orf11			BTF3
C12orf23			BTF3L4
C12orf24			BTG1
C12orf26			BTG2
C12orf32			BTG3
C12orf4			BTK
C12orf41			BTN2A1
C12orf44			BUB1
C12orf47			BUB1B
C12orf48			BUB3
C12orf51			BUD13
C12orf52			BUD31
C12orf57			BYSL
C12orf60			BZRAP1
C12orf61			BZW1
C12orf62			BZW2
C12orf65			C10orf10
C12orf73			C10orf111
C12orf77			C10orf119
C13orf23			C10orf131
C13orf34			C10orf137
C14orf101			C10orf18
C14orf104			C10orf2
C14orf109			C10orf25
C14orf119			C10orf26
C14orf142			C10orf28
C14orf147			C10orf46
C14orf149			C10orf84
C14orf153			C10orf95
C14orf156			C11orf10
C14orf159			C11orf17
C14orf166			C11orf2
C14orf169			C11orf24
C14orf178			C11orf30
C14orf2			C11orf31
C14orf21			C11orf46
C14orf43			C11orf48
C15orf23			C11orf54
C15orf24			C11orf57
C15orf28			C11orf58
C15orf34			C11orf59
C15orf37			C11orf67
C15orf39			C11orf68
C15orf42			C11orf71
C15orf44			C11orf73
C15orf61			C11orf74
C15orf63			C11orf75
C16orf13			C11orf80
C16orf53			C11orf84
C16orf55			C12orf11
C16orf59			C12orf23
C16orf61			C12orf24
C16orf63			C12orf26
C16orf68			C12orf32
C16orf7			C12orf35
C16orf70			C12orf4
C16orf72			C12orf41
C16orf74			C12orf44
C16orf75			C12orf47
C16orf80			C12orf48
C16orf88			C12orf51
C16orf93			C12orf52
C17orf48			C12orf57
C17orf49			C12orf60
C17orf56			C12orf61
C17orf59			C12orf62
C17orf68			C12orf65
C17orf71			C12orf73
C17orf80			C12orf76
C17orf81			C12orf77
C17orf85			C13orf23
C17orf86			C13orf34
C17orf89			C14orf101
C17orf90			C14orf104
C18orf1			C14orf106
C18orf19			C14orf109
C18orf21			C14orf118
C18orf25			C14orf119
C18orf55			C14orf135
C18orf56			C14orf142
C19orf2			C14orf147
C19orf23			C14orf149
C19orf29			C14orf153
C19orf34			C14orf156
C19orf39			C14orf159
C19orf40			C14orf166
C19orf42			C14orf169
C19orf43			C14orf178
C19orf48			C14orf2
C19orf50			C14orf21
C19orf52			C14orf43
C19orf53			C15orf23
C19orf54			C15orf24
C19orf56			C15orf28
C19orf6			C15orf34
C1D			C15orf37
C1orf122			C15orf39
C1orf124			C15orf42
C1orf128			C15orf44
C1orf131			C15orf61
C1orf144			C15orf63
C1orf151			C16orf13
C1orf163			C16orf53
C1orf174			C16orf55
C1orf182			C16orf59
C1orf183			C16orf61
C1orf200			C16orf63
C1orf212			C16orf68
C1orf27			C16orf7
C1orf43			C16orf70
C1orf50			C16orf72
C1orf52			C16orf74
C1orf55			C16orf75
C1orf63			C16orf80
C1orf66			C16orf88
C1orf77			C16orf91
C1orf83			C16orf93
C1orf84			C17orf48
C1orf9			C17orf49
C1orf91			C17orf56
C1QBP			C17orf59
C20orf103			C17orf62
C20orf11			C17orf68
C20orf111			C17orf71
C20orf117			C17orf80
C20orf132			C17orf81
C20orf24			C17orf85
C20orf26			C17orf86
C20orf27			C17orf89
C20orf4			C17orf90
C20orf7			C17orf95
C20orf72			C18orf1
C20orf94			C18orf19
C21orf119			C18orf21
C21orf122			C18orf25
C21orf33			C18orf55
C21orf45			C18orf56
C21orf49			C19orf2
C21orf57			C19orf23
C21orf58			C19orf29
C21orf67			C19orf34
C21orf70			C19orf39
C21orf91			C19orf40
C21orf96			C19orf42
C22orf13			C19orf43
C22orf24			C19orf48
C22orf25			C19orf50
C22orf29			C19orf52
C22orf30			C19orf53
C22orf34			C19orf54
C22orf39			C19orf56
C22orf9			C19orf6
C2CD3			C1D
C2orf24			C1orf113
C2orf29			C1orf122
C2orf47			C1orf124
C2orf49			C1orf128
C2orf56			C1orf131
C2orf60			C1orf144
C2orf63			C1orf151
C2orf64			C1orf163
C2orf69			C1orf174
C2orf7			C1orf182
C2orf76			C1orf183
C2orf79			C1orf200
C2orf86			C1orf212
C3orf1			C1orf27
C3orf10			C1orf43
C3orf17			C1orf50
C3orf19			C1orf52
C3orf37			C1orf55
C3orf38			C1orf63
C3orf47			C1orf66
C3orf54			C1orf77
C3orf63			C1orf83
C3orf65			C1orf84
C3orf71			C1orf9
C3orf75			C1orf91
C3orf78			C1orf96
C4orf14			C1QBP
C4orf21			C20orf103
C4orf29			C20orf11
C4orf3			C20orf111
C4orf33			C20orf117
C4orf42			C20orf132
C4orf43			C20orf24
C4orf46			C20orf26
C5orf22			C20orf27
C5orf30			C20orf4
C5orf33			C20orf7
C5orf34			C20orf72
C5orf39			C20orf94
C5orf44			C21orf119
C5orf51			C21orf122
C5orf55			C21orf33
C5orf56			C21orf45
C6orf106			C21orf49
C6orf115			C21orf57
C6orf120			C21orf58
C6orf130			C21orf67
C6orf147			C21orf70
C6orf150			C21orf91
C6orf167			C21orf96
C6orf211			C22orf13
C6orf52			C22orf15
C6orf62			C22orf24
C7orf23			C22orf25
C7orf40			C22orf29
C7orf42			C22orf30
C7orf43			C22orf34
C7orf47			C22orf39
C7orf49			C22orf9
C7orf55			C2CD3
C7orf59			C2orf16
C7orf60			C2orf24
C7orf64			C2orf28
C7orf68			C2orf29
C8G			C2orf47
C8orf33			C2orf49
C8orf38			C2orf56
C8orf39			C2orf60
C8orf40			C2orf63
C8orf59			C2orf64
C8orf76			C2orf69
C9orf102			C2orf7
C9orf114			C2orf76
C9orf116			C2orf79
C9orf130			C2orf86
C9orf163			C3orf1
C9orf167			C3orf10
C9orf23			C3orf17
C9orf25			C3orf19
C9orf37			C3orf26
C9orf40			C3orf37
C9orf41			C3orf38
C9orf43			C3orf47
C9orf5			C3orf54
C9orf85			C3orf63
C9orf86			C3orf65
C9orf91			C3orf71
C9orf95			C3orf75
C9orf96			C3orf78
CA5BP			C4orf14
CAB39			C4orf21
CABLES2			C4orf23
CACYBP			C4orf29
CAD			C4orf3
CAGE1			C4orf33
CALM1			C4orf42
CALM2			C4orf43
CALM3			C4orf46
CALR			C5orf22
CALU			C5orf30
CAMK1D			C5orf33
CAMK2D			C5orf34
CAMKK2			C5orf39
CAMSAP1			C5orf44
CAMTA1			C5orf51
CAND1			C5orf55
CANT1			C5orf56
CANX			C6orf106
CAP1			C6orf115
CAPN10			C6orf120
CAPNS1			C6orf130
CAPRIN1			C6orf147
CAPZA1			C6orf150
CAPZA2			C6orf167
CAPZB			C6orf211
CARD8			C6orf52
CARHSP1			C6orf62
CARS			C7orf23
CARS2			C7orf40
CASC5			C7orf42
CASD1			C7orf43
CASP2			C7orf47
CASP3			C7orf49
CASP8			C7orf55
CASP8AP2			C7orf59
CBFB			C7orf60
CBL			C7orf64
CBLB			C7orf68
CBLL1			C8G
CBX1			C8orf33
CBX3			C8orf38
CBX4			C8orf39
CBX5			C8orf40
CC2D1B			C8orf59
CCAR1			C8orf76
CCBL1			C9orf102
CCDC102B			C9orf114
CCDC103			C9orf116
CCDC111			C9orf130
CCDC115			C9orf163
CCDC117			C9orf167
CCDC12			C9orf23
CCDC123			C9orf25
CCDC127			C9orf37
CCDC137			C9orf40
CCDC142			C9orf41
CCDC148			C9orf43
CCDC151			C9orf5
CCDC157			C9orf85
CCDC162			C9orf86
CCDC18			C9orf89
CCDC21			C9orf91
CCDC25			C9orf95
CCDC43			C9orf96
CCDC45			CA5BP
CCDC47			CAB39
CCDC50			CABLES2
CCDC51			CACNA2D4
CCDC55			CACYBP
CCDC58			CAD
CCDC59			CAGE1
CCDC6			CALM1
CCDC69			CALM2
CCDC71			CALM3
CCDC72			CALR
CCDC75			CALU
CCDC76			CAMK1D
CCDC77			CAMK2D
CCDC84			CAMKK2
CCDC85B			CAMSAP1
CCDC86			CAMTA1
CCDC88A			CAND1
CCDC88C			CANT1
CCDC90A			CANX
CCM2			CAP1
CCNA2			CAPN10
CCNB1IP1			CAPNS1
CCNC			CAPRIN1
CCND3			CAPZA1
CCNE2			CAPZA2
CCNF			CAPZB
CCNG1			CARD8
CCNG2			CARHSP1
CCNH			CARM1
CCNI			CARS
CCNJ			CARS2
CCNK			CASC5
CCNL1			CASD1
CCNL2			CASP2
CCNT1			CASP3
CCNT2			CASP8
CCNY			CASP8AP2
CCPG1			CBFB
CCRN4L			CBL
CCT2			CBLB
CCT3			CBLL1
CCT4			CBX1
CCT5			CBX3
CCT6B			CBX4
CCT6P1			CBX5
CCT7			CBY3
CCT8			CC2D1B
CD164			CCAR1
CD180			CCBL1
CD19			CCDC102B
CD22			CCDC103
CD24			CCDC111
CD2BP2			CCDC115
CD320			CCDC117
CD44			CCDC12
CD46			CCDC123
CD47			CCDC127
CD48			CCDC137
CD53			CCDC142
CD58			CCDC148
CD59			CCDC151
CD70			CCDC157
CD72			CCDC162
CD74			CCDC18
CD79A			CCDC21
CD79B			CCDC25
CD81			CCDC43
CD9			CCDC45
CD96			CCDC47
CDC123			CCDC50
CDC16			CCDC51
CDC23			CCDC55
CDC25A			CCDC58
CDC26			CCDC59
CDC27			CCDC6
CDC34			CCDC69
CDC37			CCDC71
CDC40			CCDC72
CDC42			CCDC75
CDC42SE1			CCDC76
CDC45			CCDC77
CDC5L			CCDC81
CDC6			CCDC84
CDC7			CCDC85B
CDCA2			CCDC86
CDCA3			CCDC88A
CDCA4			CCDC88C
CDCA5			CCDC90A
CDCA7			CCM2
CDCA8			CCNA2
CDIPT			CCNB1IP1
CDK1			CCNC
CDK12			CCND3
CDK13			CCNE2
CDK14			CCNF
CDK16			CCNG1
CDK17			CCNG2
CDK19			CCNH
CDK2			CCNI
CDK4			CCNJ
CDK5R1			CCNK
CDK5RAP1			CCNL1
CDK5RAP2			CCNL2
CDK5RAP3			CCNT1
CDK6			CCNT2
CDK9			CCNY
CDKN1A			CCPG1
CDKN1B			CCRN4L
CDKN2AIP			CCT2
CDKN2AIPNL			CCT3
CDKN2C			CCT4
CDKN2D			CCT5
CDNF			CCT6B
CDS2			CCT6P1
CDT1			CCT7
CDV3			CCT8
CDYL			CD164
CEBPG			CD180
CEBPZ			CD19
CECR4			CD22
CECR5			CD24
CELF1			CD2AP
CELF2			CD2BP2
CENPB			CD320
CENPC1			CD44
CENPE			CD46
CENPF			CD47
CENPJ			CD48
CENPK			CD53
CENPL			CD58
CENPM			CD59
CENPN			CD70
CENPO			CD72
CENPP			CD74
CENPQ			CD79A
CENPT			CD79B
CENPV			CD81
CEP135			CD9
CEP152			CD96
CEP170			CDC123
CEP192			CDC16
CEP350			CDC23
CEP57			CDC25A
CEP57L1			CDC26
CEP63			CDC27
CEP72			CDC34
CEP76			CDC37
CEP78			CDC40
CEPT1			CDC42
CERK			CDC42SE1
CES2			CDC42SE2
CETN2			CDC45
CFL1			CDC5L
CGGBP1			CDC6
CHAC2			CDC7
CHAF1A			CDCA2
CHCHD1			CDCA3
CHCHD10			CDCA4
CHCHD3			CDCA5
CHCHD4			CDCA7
CHCHD7			CDCA7L
CHCHD8			CDCA8
CHD1			CDIPT
CHD1L			CDK1
CHD2			CDK11B
CHD3			CDK12
CHD4			CDK13
CHD9			CDK14
CHEK1			CDK16
CHEK2			CDK17
CHERP			CDK19
CHIC2			CDK2
CHID1			CDK2AP1
CHMP1A			CDK4
CHMP1B			CDK5R1
CHMP2B			CDK5RAP1
CHMP4B			CDK5RAP2
CHMP5			CDK5RAP3
CHORDC1			CDK6
CHPF2			CDK9
CHRAC1			CDKN1A
CHST11			CDKN1B
CHST14			CDKN2AIP
CHSY1			CDKN2AIPNL
CHTF18			CDKN2C
CHTF8			CDKN2D
CHUK			CDNF
CHURC1			CDS2
CIAO1			CDT1
CIAPIN1			CDV3
CIDECP			CDYL
CIITA			CEBPB
CIRBP			CEBPG
CIRH1A			CEBPZ
CISD1			CECR4
CISD2			CECR5
CIT			CELF1
CITED2			CELF2
CIZ1			CENPB
CKAP2			CENPC1
CKAP2L			CENPE
CKAP5			CENPF
CKS1B			CENPJ
CKS2			CENPK
CLASP1			CENPL
CLASRP			CENPM
CLCN3			CENPN
CLCN6			CENPO
CLCN7			CENPP
CLDND2			CENPQ
CLEC11A			CENPT
CLEC14A			CENPV
CLEC2D			CEP135
CLECL1			CEP152
CLINT1			CEP170
CLIP2			CEP192
CLK1			CEP250
CLK2			CEP350
CLK3			CEP57
CLK4			CEP57L1
CLN6			CEP63
CLNS1A			CEP68
CLP1			CEP72
CLPTM1			CEP76
CLPTM1L			CEP78
CLPX			CEPT1
CLSPN			CERK
CLTA			CES2
CLTC			CETN2
CMIP			CFL1
CNBP			CGGBP1
CNDP2			CHAC2
CNIH			CHAF1A
CNNM3			CHCHD1
CNO			CHCHD10
CNOT1			CHCHD3
CNOT10			CHCHD4
CNOT2			CHCHD7
CNOT3			CHCHD8
CNOT4			CHD1
CNOT6			CHD1L
CNOT6L			CHD2
CNOT7			CHD3
CNOT8			CHD4
CNP			CHD6
CNPY2			CHD7
CNPY3			CHD9
CNST			CHEK1
COASY			CHEK2
COBRA1			CHERP
COG3			CHIC2
COG4			CHID1
COG8			CHKA
COIL			CHMP1A
COL4A3BP			CHMP1B
COMT			CHMP2B
COPA			CHMP4B
COPB1			CHMP5
COPB2			CHMP7
COPE			CHORDC1
COPG			CHPF2
COPS2			CHRAC1
COPS3			CHST11
COPS4			CHST14
COPS5			CHSY1
COPS6			CHTF18
COPS7B			CHTF8
COPS8			CHUK
COPZ1			CHURC1
COQ9			CIAO1
CORO1A			CIAPIN1
COX15			CIDECP
COX16			CIITA
COX4I1			CIRBP
COX4NB			CIRH1A
COX5A			CISD1
COX5B			CISD2
COX6A1			CIT
COX6B1			CITED2
COX6C			CIZ1
COX7A2			CKAP2
COX7A2L			CKAP2L
COX7C			CKAP5
COX8A			CKS1B
CPEB2			CKS2
CPEB3			CLASP1
CPNE1			CLASRP
CPSF1			CLCN3
CPSF3			CLCN6
CPSF3L			CLCN7
CPSF4			CLDND2
CPSF6			CLEC11A
CPSF7			CLEC14A
CPT2			CLEC16A
CPXM1			CLEC2B
CRAMP1L			CLEC2D
CRBN			CLECL1
CRCP			CLIC4
CREB1			CLINT1
CREB3			CLIP2
CREB3L2			CLK1
CREB3L4			CLK2
CREBBP			CLK3
CREBZF			CLK4
CRK			CLMN
CRKL			CLN6
CRLF3			CLNS1A
CRLS1			CLOCK
CRTC2			CLP1
CRTC3			CLPTM1
CRYBB2P1			CLPTM1L
CS			CLPX
CSAD			CLSPN
CSDA			CLTA
CSDE1			CLTC
CSE1L			CMIP
CSNK1A1			CMTM3
CSNK1D			CNBP
CSNK1E			CNDP2
CSNK1G2			CNIH
CSNK1G3			CNNM3
CSNK2A1			CNO
CSPP1			CNOT1
CSRP2			CNOT10
CST7			CNOT2
CSTF1			CNOT3
CSTF2T			CNOT4
CSTF3			CNOT6
CTAGE5			CNOT6L
CTBP1			CNOT7
CTBP2			CNOT8
CTCF			CNP
CTDNEP1			CNPY2
CTDP1			CNPY3
CTDSP1			CNST
CTDSP2			COASY
CTDSPL2			COBRA1
CTGF			COG3
CTNNAL1			COG4
CTNNB1			COG8
CTNNBL1			COIL
CTPS			COL4A3BP
CTSC			COMT
CUEDC2			COPA
CUL1			COPB1
CUL2			COPB2
CUL3			COPE
CUL4A			COPG
CUL5			COPS2
CUTA			COPS3
CUTC			COPS4
CUX1			COPS5
CWC15			COPS6
CWC22			COPS7B
CWC25			COPS8
CWC27			COPZ1
CWF19L1			COQ9
CXCR4			CORO1A
CXorf21			CORO1B
CXorf38			COTL1
CXXC1			COX15
CYB561D2			COX16
CYB5B			COX4I1
CYB5R3			COX4NB
CYB5R4			COX5A
CYB5RL			COX5B
CYBA			COX6A1
CYBASC3			COX6B1
CYC1			COX6C
CYCS			COX7A2
CYFIP1			COX7A2L
CYFIP2			COX7C
CYP51A1			COX8A
CYTIP			CPEB2
DAD1			CPEB3
DAD1P1			CPNE1
DAGLB			CPNE8
DAK			CPSF1
DALRD3			CPSF3
DAP			CPSF3L
DAP3			CPSF4
DARS			CPSF6
DARS2			CPSF7
DAZAP1			CPT1A
DAZAP2			CPT2
DBF4			CPXM1
DBF4B			CRADD
DBI			CRAMP1L
DBNL			CRBN
DCAF12			CRCP
DCAF13			CREB1
DCAF15			CREB3
DCAF16			CREB3L2
DCAF6			CREB3L4
DCAF7			CREBBP
DCAF8			CREBZF
DCAKD			CRIM1
DCI			CRK
DCK			CRKL
DCLRE1B			CRLF3
DCLRE1C			CRLS1
DCP1A			CRMP1
DCP2			CRNKL1
DCTD			CRTC1
DCTN4			CRTC2
DCTN5			CRTC3
DCTPP1			CRYBB2P1
DCUN1D1			CS
DCUN1D2			CSAD
DCUN1D3			CSDA
DCUN1D5			CSDE1
DCXR			CSE1L
DDA1			CSK
DDB1			CSNK1A1
DDB2			CSNK1D
DDHD1			CSNK1E
DDI2			CSNK1G2
DDIT3			CSNK1G3
DDIT4			CSNK2A1
DDOST			CSPP1
DDRGK1			CSRP2
DDX1			CST7
DDX10			CSTF1
DDX17			CSTF2T
DDX18			CSTF3
DDX19A			CTAGE5
DDX19B			CTBP1
DDX20			CTBP2
DDX21			CTCF
DDX23			CTDNEP1
DDX24			CTDP1
DDX27			CTDSP1
DDX28			CTDSP2
DDX31			CTDSPL2
DDX39			CTGF
DDX3X			CTNNAL1
DDX41			CTNNB1
DDX42			CTNNBL1
DDX46			CTPS
DDX47			CTSC
DDX49			CUEDC2
DDX5			CUL1
DDX50			CUL2
DDX51			CUL3
DDX54			CUL4A
DDX55			CUL5
DDX56			CUTA
DDX6			CUTC
DEAF1			CUX1
DECR1			CWC15
DEDD2			CWC22
DEF6			CWC25
DEGS1			CWC27
DEK			CWF19L1
DENND3			CXCR4
DENR			CXorf21
DEPDC1			CXorf38
DEPDC1B			CXXC1
DEPDC5			CXXC5
DERL1			CYB561D2
DERL2			CYB5B
DFNB59			CYB5R3
DGCR14			CYB5R4
DGCR2			CYB5RL
DGCR8			CYBA
DGKD			CYBASC3
DGKE			CYC1
DGKZ			CYCS
DGUOK			CYFIP1
DHCR24			CYFIP2
DHFR			CYHR1
DHODH			CYP51A1
DHPS			CYTH1
DHRS1			CYTIP
DHX15			DAD1
DHX29			DAD1P1
DHX33			DAGLB
DHX36			DAK
DHX37			DALRD3
DHX38			DAP
DHX8			DAP3
DHX9			DARS
DIAPH1			DARS2
DICER1			DAZAP1
DIDO1			DAZAP2
DIP2A			DBF4
DIS3			DBF4B
DIS3L			DBI
DKC1			DBNL
DKFZp761E198			DCAF12
DLAT			DCAF13
DLD			DCAF15
DLEU1			DCAF16
DLEU2			DCAF5
DLG3			DCAF6
DLST			DCAF7
DMAP1			DCAF8
DMTF1			DCAKD
DNA2			DCI
DNAI1			DCK
DNAJA1			DCLRE1B
DNAJA2			DCLRE1C
DNAJA3			DCP1A
DNAJB1			DCP2
DNAJB11			DCTD
DNAJB12			DCTN4
DNAJB14			DCTN5
DNAJB6			DCTPP1
DNAJB9			DCUN1D1
DNAJC11			DCUN1D2
DNAJC14			DCUN1D3
DNAJC2			DCUN1D5
DNAJC21			DCXR
DNAJC3			DDA1
DNAJC30			DDB1
DNAJC5			DDB2
DNAJC7			DDHD1
DNAJC8			DDI2
DNAJC9			DDIT3
DNM1L			DDIT4
DNM2			DDOST
DNMT1			DDRGK1
DNMT3A			DDX1
DNPEP			DDX10
DNTTIP2			DDX17
DOCK11			DDX18
DOHH			DDX19A
DOK3			DDX19B
DOLPP1			DDX20
DPAGT1			DDX21
DPF2			DDX23
DPH3			DDX24
DPH5			DDX27
DPM1			DDX28
DPM2			DDX31
DPM3			DDX39
DPP8			DDX3X
DPP9			DDX41
DPYSL2			DDX42
DR1			DDX46
DRAM2			DDX47
DRAP1			DDX49
DRG1			DDX5
DRG2			DDX50
DSCC1			DDX51
DSE			DDX54
DSN1			DDX55
DTL			DDX56
DTNBP1			DDX6
DTX3L			DEAF1
DUS2L			DECR1
DUSP1			DEDD2
DUSP10			DEF6
DUSP11			DEGS1
DUSP12			DEK
DUSP2			DENND1A
DUSP22			DENND3
DUSP28			DENND4B
DUT			DENR
DVL2			DEPDC1
DVL3			DEPDC1B
DYNC1H1			DEPDC5
DYNC1LI2			DERL1
DYNLL1			DERL2
DYNLL2			DFNB59
DYRK1A			DGCR14
DYRK2			DGCR2
DZIP3			DGCR8
E2F1			DGKD
E2F2			DGKE
E2F4			DGKZ
E2F5			DGUOK
E2F6			DHCR24
E2F7			DHFR
E2F8			DHODH
E4F1			DHPS
EAF1			DHRS1
EAF2			DHX15
EAPP			DHX29
EARS2			DHX30
EBAG9			DHX33
EBF1			DHX36
EBNA1BP2			DHX37
EBP			DHX38
ECD			DHX8
ECE2			DHX9
ECHDC1			DIABLO
EDC3			DIAPH1
EDC4			DICER1
EDEM1			DIDO1
EDF1			DIP2A
EEA1			DIS3
EED			DIS3L
EEF1A1			DKC1
EEF1B2			DKFZp761E198
EEF1D			DLAT
EEF1E1			DLD
EEF1G			DLEU1
EEF2			DLEU2
EEF2K			DLEU7
EFCAB4B			DLG3
EFCAB5			DLST
EFNA4			DMAP1
EFNB2			DMTF1
EFTUD2			DNA2
EGLN2			DNAI1
EHBP1L1			DNAJA1
EHMT1			DNAJA2
EI24			DNAJA3
EID1			DNAJB1
EID3			DNAJB11
EIF1			DNAJB12
EIF1AD			DNAJB14
EIF1AX			DNAJB6
EIF1B			DNAJB9
EIF2A			DNAJC11
EIF2AK2			DNAJC14
EIF2AK3			DNAJC2
EIF2B1			DNAJC21
EIF2B2			DNAJC25-GNG10
EIF2B3			DNAJC3
EIF2B4			DNAJC30
EIF2B5			DNAJC5
EIF2C2			DNAJC7
EIF2C3			DNAJC8
EIF2S1			DNAJC9
EIF2S2			DNM1L
EIF2S3			DNM2
EIF3A			DNM3
EIF3B			DNMT1
EIF3D			DNMT3A
EIF3E			DNPEP
EIF3F			DNTTIP2
EIF3G			DOCK11
EIF3H			DOCK2
EIF3I			DOCK8
EIF3J			DOHH
EIF3K			DOK3
EIF3L			DOLPP1
EIF3M			DOT1L
EIF4A1			DPAGT1
EIF4A2			DPF2
EIF4A3			DPH3
EIF4B			DPH5
EIF4E			DPM1
EIF4E2			DPM2
EIF4EBP1			DPM3
EIF4EBP2			DPP8
EIF4G1			DPP9
EIF4G2			DPYSL2
EIF4H			DR1
EIF5			DRAM2
EIF5A			DRAP1
EIF5B			DRG1
EIF6			DRG2
ELAC2			DSCC1
ELAVL1			DSCR3
ELF1			DSE
ELF2			DSN1
ELK1			DTL
ELOVL1			DTNBP1
ELOVL5			DTX3L
ELOVL6			DUS2L
ELP2			DUSP1
ELP2P			DUSP10
EMB			DUSP11
EME2			DUSP12
EMG1			DUSP2
ENC1			DUSP22
ENDOD1			DUSP28
ENG			DUSP5P
ENO1			DUT
ENOPH1			DVL2
ENPP7			DVL3
ENSA			DYNC1H1
ENTPD4			DYNC1LI1
ENY2			DYNC1LI2
EP300			DYNLL1
EP400			DYNLL2
EPC1			DYNLRB1
EPM2AIP1			DYRK1A
EPN1			DYRK2
EPRS			DZIP3
EPS15			E2F1
EPT1			E2F2
ERBB2IP			E2F3
ERCC3			E2F4
ERG			E2F5
ERGIC1			E2F6
ERGIC2			E2F7
ERH			E2F8
ERICH1			E4F1
ERLEC1			EAF1
ERLIN1			EAF2
ERLIN2			EAPP
ERO1L			EARS2
ERP29			EBAG9
ERP44			EBF1
ERV3			EBF3
ESCO1			EBNA1BP2
ESD			EBP
ESF1			ECD
ESPL1			ECE2
ESRRA			ECHDC1
ESYT1			EDC3
ESYT2			EDC4
ETF1			EDEM1
ETFA			EDF1
ETFB			EEA1
ETFDH			EED
ETNK1			EEF1A1
ETS2			EEF1B2
ETV3			EEF1D
EVI2A			EEF1E1
EVI2B			EEF1G
EVL			EEF2
EWSR1			EEF2K
EXO1			EFCAB4B
EXOC3			EFCAB5
EXOC7			EFHD2
EXOC8			EFNA4
EXOSC1			EFNB2
EXOSC10			EFTUD2
EXOSC2			EGLN1
EXOSC3			EGLN2
EXOSC5			EHBP1L1
EXOSC6			EHMT1
EXOSC7			EI24
EXOSC8			EID1
EXOSC9			EID3
EXTL2			EIF1
EYA3			EIF1AD
EZH2			EIF1AX
EZR			EIF1B
FABP5			EIF2A
FADD			EIF2AK2
FADS1			EIF2AK3
FADS2			EIF2B1
FAF1			EIF2B2
FAF2			EIF2B3
FAHD1			EIF2B4
FAIM			EIF2B5
FAM100A			EIF2C2
FAM100B			EIF2C3
FAM102B			EIF2S1
FAM103A1			EIF2S2
FAM104A			EIF2S3
FAM105B			EIF3A
FAM108A1			EIF3B
FAM108B1			EIF3D
FAM110A			EIF3E
FAM111B			EIF3F
FAM115A			EIF3G
FAM116A			EIF3H
FAM117A			EIF3I
FAM118B			EIF3J
FAM120A			EIF3K
FAM120AOS			EIF3L
FAM120B			EIF3M
FAM120C			EIF4A1
FAM122A			EIF4A2
FAM122B			EIF4A3
FAM122C			EIF4B
FAM126B			EIF4E
FAM133B			EIF4E2
FAM134A			EIF4EBP1
FAM134C			EIF4EBP2
FAM13B			EIF4G1
FAM149B1			EIF4G2
FAM158A			EIF4H
FAM162A			EIF5
FAM168B			EIF5A
FAM173B			EIF5B
FAM176B			EIF6
FAM178A			ELAC2
FAM179B			ELAVL1
FAM192A			ELF1
FAM193A			ELF2
FAM193B			ELF4
FAM199X			ELK1
FAM24B			ELK4
FAM32A			ELOVL1
FAM35A			ELOVL5
FAM36A			ELOVL6
FAM40A			ELP2
FAM43A			ELP2P
FAM49B			EMB
FAM53C			EME2
FAM54A			EMG1
FAM60A			EML3
FAM63B			ENC1
FAM69B			ENDOD1
FAM69C			ENG
FAM73A			ENO1
FAM73B			ENOPH1
FAM76B			ENPP7
FAM78A			ENSA
FAM82A2			ENTPD4
FAM83D			ENY2
FAM89B			EP300
FAM91A1			EP400
FAM96A			EPC1
FAM96B			EPC2
FAM98A			EPM2AIP1
FAM98B			EPN1
FANCA			EPR1
FANCD2			EPRS
FANCF			EPS15
FANCG			EPS15L1
FANCI			EPT1
FANCM			ERAP1
FAR1			ERBB2IP
FARSA			ERCC3
FARSB			ERCC5
FASN			ERG
FASTK			ERGIC1
FASTKD1			ERGIC2
FASTKD2			ERH
FASTKD3			ERICH1
FASTKD5			ERLEC1
FAU			ERLIN1
FBL			ERLIN2
FBRSL1			ERO1L
FBXL12			ERP29
FBXL13			ERP44
FBXL14			ERV3
FBXL18			ESCO1
FBXL3			ESD
FBXL4			ESF1
FBXL5			ESPL1
FBXL6			ESRRA
FBXO11			ESYT1
FBXO15			ESYT2
FBXO18			ETF1
FBXO22			ETFA
FBXO24			ETFB
FBXO31			ETFDH
FBXO33			ETNK1
FBXO34			ETS2
FBXO36			ETV3
FBXO38			ETV6
FBXO45			EVI2A
FBXO46			EVI2B
FBXO5			EVL
FBXW11			EWSR1
FBXW2			EXO1
FBXW4			EXOC3
FBXW5			EXOC7
FCF1			EXOC8
FCHO1			EXOSC1
FCHSD2			EXOSC10
FDFT1			EXOSC2
FDPS			EXOSC3
FDX1			EXOSC5
FEM1A			EXOSC6
FEM1B			EXOSC7
FEM1C			EXOSC8
FEN1			EXOSC9
FERMT3			EXTL2
FES			EYA3
FGD3			EZH2
FGD6			EZR
FGF9			FABP5
FGFR1OP			FADD
FGFR1OP2			FADS1
FGFRL1			FADS2
FH			FAF1
FIBP			FAF2
FIP1L1			FAHD1
FIS1			FAIM
FKBP15			FAM100A
FKBP1A			FAM100B
FKBP2			FAM102B
FKBP3			FAM103A1
FKBP5			FAM104A
FKRP			FAM105B
FLAD1			FAM107B
FLI1			FAM108A1
FLII			FAM108B1
FLJ10038			FAM110A
FLJ13224			FAM111B
FLJ31306			FAM115A
FLJ33630			FAM116A
FLJ35024			FAM116B
FLJ37453			FAM117A
FLJ39534			FAM118B
FLJ39582			FAM120A
FLJ39653			FAM120AOS
FLJ40852			FAM120B
FLJ45244			FAM120C
FLNB			FAM122A
FLOT2			FAM122B
FLT3			FAM122C
FLVCR1			FAM126B
FMNL2			FAM129C
FN3KRP			FAM133B
FNBP1			FAM134A
FNBP4			FAM134C
FNDC3A			FAM13B
FNIP1			FAM149B1
FNTA			FAM158A
FNTB			FAM162A
FOXJ3			FAM168B
FOXK1			FAM173B
FOXK2			FAM176B
FOXM1			FAM178A
FOXN2			FAM179B
FOXO1			FAM189A1
FOXO3			FAM192A
FOXP1			FAM193A
FOXRED1			FAM193B
FOXRED2			FAM199X
FPGS			FAM24B
FRAT2			FAM32A
FRMD4B			FAM35A
FRS2			FAM36A
FRY			FAM38A
FRYL			FAM3C
FTH1			FAM40A
FTL			FAM43A
FTO			FAM49A
FTSJ1			FAM49B
FTSJ2			FAM53B
FTSJ3			FAM53C
FUBP1			FAM54A
FUS			FAM60A
FUT11			FAM63B
FUT4			FAM69B
FUT8			FAM69C
FXC1			FAM73A
FXN			FAM73B
FXR1			FAM76B
FXYD5			FAM78A
FYTTD1			FAM82A2
FZR1			FAM83D
G2E3			FAM89B
G3BP1			FAM91A1
G3BP2			FAM96A
G6PC3			FAM96B
G6PD			FAM98A
GAB1			FAM98B
GAB2			FANCA
GABARAP			FANCC
GABPA			FANCD2
GABPB1			FANCF
GADD45A			FANCG
GADD45B			FANCI
GADD45GIP1			FANCM
GAK			FAR1
GALK2			FARP2
GALNT2			FARSA
GALT			FARSB
GAMT			FASN
GANAB			FASTK
GAPDH			FASTKD1
GAPVD1			FASTKD2
GAR1			FASTKD3
GARS			FASTKD5
GART			FAU
GAS1			FBL
GAS5			FBRSL1
GAS7			FBXL12
GATAD2B			FBXL13
GATC			FBXL14
GBAP1			FBXL18
GBF1			FBXL3
GBGT1			FBXL4
GCC1			FBXL5
GCDH			FBXL6
GCET2			FBXO11
GCFC1			FBXO15
GCN1L1			FBXO18
GDAP2			FBXO22
GDF11			FBXO24
GDF9			FBXO31
GDI1			FBXO33
GDI2			FBXO34
GEMIN4			FBXO36
GEMIN5			FBXO38
GEMIN7			FBXO42
GEMIN8P4			FBXO45
GEN1			FBXO46
GET4			FBXO5
GFI1			FBXO7
GFM2			FBXW11
GGA2			FBXW2
GGA3			FBXW4
GGCX			FBXW5
GGH			FCF1
GGNBP2			FCHO1
GGPS1			FCHSD2
GHITM			FDFT1
GIGYF1			FDPS
GIGYF2			FDX1
GIN1			FEM1A
GINS1			FEM1B
GINS2			FEM1C
GIT1			FEN1
GIT2			FERMT3
GLA			FES
GLB1			FGD3
GLE1			FGD6
GLG1			FGF6
GLRX			FGF9
GLRX3			FGFR1OP
GLRX5			FGFR1OP2
GLS			FGFRL1
GLT25D1			FH
GLT8D1			FHL1
GLTPD1			FHOD1
GLUD1			FIBP
GLUL			FILIP1L
GLYR1			FIP1L1
GMCL1			FIS1
GMEB2			FKBP15
GMFB			FKBP1A
GMFG			FKBP2
GMNN			FKBP3
GMPPB			FKBP5
GMPR2			FKRP
GMPS			FLAD1
GNA13			FLI1
GNA15			FLII
GNAI2			FLJ10038
GNAI3			FLJ13224
GNAQ			FLJ31306
GNAS			FLJ33630
GNAZ			FLJ35024
GNB1			FLJ37453
GNB1L			FLJ39534
GNB2			FLJ39582
GNB2L1			FLJ39653
GNB4			FLJ40852
GNG10			FLJ43663
GNG5			FLJ45244
GNL2			FLNA
GNL3			FLNB
GNL3L			FLOT2
GNN			FLT3
GNPAT			FLVCR1
GNPDA2			FMNL2
GOLGA3			FMNL3
GOLGA4			FN3KRP
GOLGA5			FNBP1
GOLGA7			FNBP4
GOLPH3			FNDC3A
GOLT1B			FNIP1
GON4L			FNTA
GOPC			FNTB
GORASP2			FOSL1
GOSR1			FOXJ3
GOSR2			FOXK1
GPATCH4			FOXK2
GPATCH8			FOXM1
GPBP1			FOXN2
GPBP1L1			FOXN3
GPCPD1			FOXO1
GPI			FOXO3
GPN2			FOXP1
GPN3			FOXRED1
GPR107			FOXRED2
GPR113			FPGS
GPR150			FRAT2
GPR172A			FRMD4B
GPR18			FRS2
GPR180			FRY
GPR65			FRYL
GPRIN1			FSCN1
GPSM1			FTH1
GPT2			FTL
GPX1			FTO
GRAMD1A			FTSJ1
GRAMD4			FTSJ2
GRB10			FTSJ3
GRB2			FUBP1
GREM1			FUBP3
GRHPR			FUS
GRINL1A			FUT11
GRIPAP1			FUT4
GRK4			FUT8
GRK6			FXC1
GRN			FXN
GRPEL1			FXR1
GRPEL2			FXYD5
GRSF1			FXYD7
GRWD1			FYCO1
GSDMD			FYTTD1
GSG2			FZR1
GSK3B			G2E3
GSPT1			G3BP1
GSR			G3BP2
GSTP1			G6PC3
GTF2A2			G6PD
GTF2B			GAB1
GTF2E1			GAB2
GTF2E2			GABARAP
GTF2F2			GABPA
GTF2H1			GABPB1
GTF2H3			GABRD
GTF2I			GADD45A
GTF3A			GADD45B
GTF3C2			GADD45GIP1
GTF3C4			GAK
GTF3C5			GALK2
GTF3C6			GALNT2
GTPBP1			GALNT7
GTPBP10			GALT
GTPBP2			GAMT
GTPBP3			GANAB
GTPBP4			GAPDH
GTSE1			GAPVD1
GTSF1			GAR1
GUCY1A3			GARS
GUF1			GART
GUK1			GAS1
GUSB			GAS5
GXYLT1			GAS7
GYPC			GATAD2A
GYS1			GATAD2B
GZF1			GATC
H1FX			GBAP1
H2AFX			GBE1
H2AFY			GBF1
H2AFZ			GBGT1
H3F3A			GCC1
H3F3B			GCDH
HACL1			GCET2
HADH			GCFC1
HAGH			GCN1L1
HARS			GCOM1
HARS2			GDAP2
HAT1			GDF11
HAUS1			GDF9
HAUS2			GDI1
HAUS3			GDI2
HAUS6			GEMIN4
HAUS7			GEMIN5
HAUS8			GEMIN7
HBS1L			GEMIN8P4
HBXIP			GEN1
HCCS			GET4
HCFC1			GFI1
HCLS1			GFM2
HDAC1			GFPT1
HDAC10			GGA2
HDAC2			GGA3
HDAC3			GGCX
HDAC5			GGH
HDAC9			GGNBP2
HDGF			GGPS1
HDGFRP2			GHITM
HDHD1			GIGYF1
HDHD2			GIGYF2
HDLBP			GIN1
HEATR1			GINS1
HEATR5B			GINS2
HECTD1			GIT1
HELLS			GIT2
HELQ			GLA
HERC4			GLB1
HERPUD1			GLE1
HES6			GLG1
HEXA			GLRX
HGS			GLRX3
HHLA3			GLRX5
HIAT1			GLS
HIF1A			GLT25D1
HIF1AN			GLT8D1
HIGD2A			GLTPD1
HINFP			GLTSCR1
HINT1			GLTSCR2
HIPK1			GLUD1
HIPK3			GLUL
HIRA			GLYR1
HIRIP3			GMCL1
HIST1H2AC			GMEB2
HIST1H2BC			GMFB
HIST1H3H			GMFG
HIST2H2AA3			GMNN
HIST2H2AA4			GMPPB
HIVEP2			GMPR2
HJURP			GMPS
HK2			GNA13
HLX			GNA15
HM13			GNAI2
HMBOX1			GNAI3
HMBS			GNAL
HMGA1			GNAQ
HMGB1			GNAS
HMGB2			GNAZ
HMGCR			GNB1
HMGCS1			GNB1L
HMGN1			GNB2
HMGN2			GNB2L1
HMGN3			GNB4
HMGN4			GNG10
HMGXB3			GNG5
HMHA1			GNG7
HN1			GNL2
HN1L			GNL3
HNRNPA0			GNL3L
HNRNPA1			GNN
HNRNPA1P10			GNPAT
HNRNPA2B1			GNPDA2
HNRNPA3			GNRH2
HNRNPAB			GOLGA3
HNRNPC			GOLGA4
HNRNPD			GOLGA5
HNRNPF			GOLGA7
HNRNPH1			GOLIM4
HNRNPH2			GOLPH3
HNRNPH3			GOLT1B
HNRNPK			GON4L
HNRNPL			GOPC
HNRNPM			GORASP2
HNRNPR			GOSR1
[truncated: 3,903 more rows]

## Sheet: H3K4me3 RS411
k4me3 prom	4694		k4me3 body	4867
2011-03-03			2011-03-03
2011-03-05			2011-03-05
2011-09-02			2011-09-02
2011-09-09			2011-09-09
2011-09-11			2011-09-11
2011-09-15			2011-09-15
AAGAB			A1BG
AAMP			AAGAB
AARSD1			AAMP
AASDH			AARSD1
AASDHPPT			AASDH
AASS			AASDHPPT
AATF			AASS
ABCB9			AATF
ABCC5			ABCB9
ABCE1			ABCC5
ABCF2			ABCE1
ABCF3			ABCF2
ABHD10			ABCF3
ABHD11			ABHD10
ABHD14A			ABHD11
ABHD14B			ABHD14A
ABHD15			ABHD14B
ABHD4			ABHD15
ABHD6			ABHD4
ABL2			ABHD6
ABT1			ABL2
ABTB2			ABT1
ACAA1			ABTB2
ACAD10			ACAA1
ACAD11			ACAD10
ACAD9			ACAD11
ACADM			ACAD9
ACADSB			ACADM
ACAP2			ACADSB
ACAP3			ACAP2
ACAT2			ACAP3
ACBD6			ACAT2
ACD			ACBD6
ACER3			ACD
ACIN1			ACER3
ACLY			ACHE
ACN9			ACIN1
ACO1			ACLY
ACOT13			ACN9
ACOT8			ACO1
ACP1			ACOT13
ACP2			ACOT8
ACPL2			ACP1
ACSL3			ACP2
ACTG1			ACPL2
ACTR1A			ACSL3
ACTR1B			ACTG1
ACTR2			ACTR1A
ACTR3B			ACTR1B
ACTR5			ACTR2
ACTR6			ACTR3B
ACTR8			ACTR5
ACY1			ACTR6
ACYP1			ACTR8
ADA			ACY1
ADAL			ACYP1
ADAM10			ADA
ADAM15			ADAL
ADAM22			ADAM10
ADAMTS10			ADAM15
ADAR			ADAM22
ADARB1			ADAMTS10
ADAT2			ADAR
ADCK1			ADARB1
ADCK3			ADAT2
ADD1			ADCK1
ADIPOR1			ADCK3
ADIPOR2			ADD1
ADK			ADIPOR1
ADO			ADIPOR2
ADPGK			ADK
ADPRHL1			ADO
ADPRHL2			ADPGK
ADRBK1			ADPRHL1
ADRM1			ADPRHL2
ADSS			ADRBK1
AEBP2			ADRM1
AEN			ADSS
AFF1			AEBP2
AFMID			AEN
AGBL3			AFAP1L2
AGBL5			AFF1
AGFG1			AFMID
AGFG2			AGBL3
AGGF1			AGBL5
AGL			AGFG1
AGPAT5			AGFG2
AGPHD1			AGGF1
AGPS			AGL
AGTPBP1			AGPAT5
AGTRAP			AGPHD1
AGXT2L2			AGPS
AHCYL2			AGTPBP1
AHI1			AGTRAP
AHSA1			AGXT2L2
AIDA			AHCYL2
AIFM1			AHI1
AIP			AHSA1
AK2			AIDA
AK7			AIFM1
AKAP1			AIFM3
AKAP11			AIP
AKAP2			AK2
AKAP8			AK7
AKAP9			AKAP1
AKR1A1			AKAP11
AKR1B1			AKAP2
AKT1S1			AKAP8
AKTIP			AKAP9
ALAS1			AKNA
ALDH16A1			AKR1A1
ALDH18A1			AKR1B1
ALDH1B1			AKT1S1
ALDH3A2			AKTIP
ALDH6A1			ALAS1
ALDH9A1			ALDH16A1
ALDOA			ALDH18A1
ALG1			ALDH1B1
ALG11			ALDH3A2
ALG2			ALDH6A1
ALG3			ALDH9A1
ALG5			ALDOA
ALG6			ALG1
ALG9			ALG11
ALKBH1			ALG2
ALKBH4			ALG3
ALKBH5			ALG5
ALKBH8			ALG6
ALMS1			ALG9
ALOXE3			ALKBH1
ALS2			ALKBH4
ALS2CR8			ALKBH5
AMOTL1			ALKBH8
AMPD2			ALMS1
ANAPC1			ALOXE3
ANAPC10			ALS2
ANAPC13			ALS2CR8
ANAPC16			AMN
ANAPC2			AMOTL1
ANAPC4			AMPD2
ANAPC5			ANAPC1
ANG			ANAPC10
ANGEL1			ANAPC13
ANKHD1			ANAPC16
ANKHD1-EIF4EBP3			ANAPC2
ANKIB1			ANAPC4
ANKLE1			ANAPC5
ANKRA2			ANG
ANKRD10			ANGEL1
ANKRD13B			ANKHD1
ANKRD13C			ANKHD1-EIF4EBP3
ANKRD16			ANKIB1
ANKRD29			ANKLE1
ANKRD32			ANKRA2
ANKRD39			ANKRD10
ANKRD40			ANKRD13B
ANKRD42			ANKRD13C
ANKRD46			ANKRD16
ANKRD49			ANKRD29
ANKRD52			ANKRD32
ANKS1A			ANKRD34A
ANP32A			ANKRD39
ANXA11			ANKRD40
ANXA7			ANKRD42
AP1M1			ANKRD46
AP2B1			ANKRD49
AP2M1			ANKRD52
AP2S1			ANKS1A
AP3B1			ANP32A
AP3M1			ANXA11
AP3S2			ANXA7
AP4B1			AP1M1
AP4M1			AP2B1
AP4S1			AP2M1
APAF1			AP2S1
APBA1			AP3B1
APBB2			AP3M1
APEH			AP3S2
APEX1			AP4B1
APIP			AP4M1
APITD1			AP4S1
APLF			APAF1
APOLD1			APBA1
APPBP2			APBB2
APTX			APEH
ARAP1			APEX1
ARCN1			APIP
ARF1			APITD1
ARF5			APLF
ARFGAP2			APOLD1
ARFGEF1			APPBP2
ARFGEF2			APTX
ARFIP1			ARAP1
ARFIP2			ARCN1
ARFRP1			ARF1
ARGLU1			ARF5
ARHGAP1			ARFGAP2
ARHGAP12			ARFGEF1
ARHGAP18			ARFGEF2
ARHGAP26			ARFIP1
ARHGAP5			ARFIP2
ARHGEF2			ARFRP1
ARID3A			ARGLU1
ARID4A			ARHGAP1
ARID4B			ARHGAP12
ARID5A			ARHGAP18
ARIH1			ARHGAP26
ARL16			ARHGAP27
ARL3			ARHGAP5
ARL4C			ARHGEF2
ARL5A			ARHGEF3
ARL6IP1			ARID3A
ARMC10			ARID4A
ARMC2			ARID4B
ARMC9			ARID5A
ARNTL			ARIH1
ARPC1A			ARL16
ARPC2			ARL3
ARPC4			ARL4C
ARPC5			ARL5A
ARPC5L			ARL6IP1
ARPP19			ARMC10
ARRB1			ARMC2
ASAH1			ARMC9
ASB1			ARNTL
ASB13			ARPC1A
ASB3			ARPC2
ASB7			ARPC4
ASB8			ARPC5
ASCC1			ARPC5L
ASCC2			ARPP19
ASCC3			ARRB1
ASF1B			ASAH1
ASL			ASAP1
ASNA1			ASB1
ASNSD1			ASB13
ASPH			ASB3
ASPHD2			ASB7
ASTE1			ASB8
ASXL1			ASCC1
ASXL2			ASCC2
ATAD1			ASCC3
ATAD2			ASF1B
ATAD3A			ASL
ATAD5			ASNA1
ATF1			ASNSD1
ATF2			ASPH
ATF5			ASPHD2
ATF6			ASTE1
ATG13			ASXL1
ATG16L1			ASXL2
ATG16L2			ATAD1
ATG2A			ATAD2
ATG3			ATAD3A
ATG5			ATAD5
ATG7			ATF1
ATHL1			ATF2
ATIC			ATF5
ATL2			ATF6
ATM			ATG13
ATP10A			ATG16L1
ATP11B			ATG16L2
ATP13A1			ATG2A
ATP1A1			ATG3
ATP1A1OS			ATG5
ATP1A3			ATG7
ATP2A2			ATHL1
ATP2C1			ATIC
ATP5A1			ATL2
ATP5B			ATM
ATP5C1			ATN1
ATP5E			ATP10A
ATP5F1			ATP11B
ATP5G1			ATP13A1
ATP5G2			ATP1A1
ATP5G3			ATP1A1OS
ATP5H			ATP1A3
ATP5J2			ATP2A2
ATP5S			ATP2C1
ATP6V0A2			ATP5A1
ATP6V0B			ATP5B
ATP6V0D1			ATP5C1
ATP6V0E1			ATP5E
ATP6V0E2			ATP5F1
ATP6V1A			ATP5G1
ATP6V1B2			ATP5G2
ATP6V1C1			ATP5G3
ATP6V1D			ATP5H
ATP6V1E1			ATP5J2
ATP6V1F			ATP5S
ATP6V1G1			ATP6V0A2
ATP7B			ATP6V0B
ATP8B2			ATP6V0D1
ATPAF2			ATP6V0E1
ATPIF1			ATP6V0E2
ATR			ATP6V1A
ATRIP			ATP6V1B2
ATRNL1			ATP6V1C1
ATXN10			ATP6V1D
ATXN2			ATP6V1E1
ATXN2L			ATP6V1F
ATXN7L1			ATP6V1G1
ATXN7L2			ATP7B
AUH			ATP8B2
AUP1			ATPAF2
AURKA			ATPIF1
AURKB			ATR
AUTS2			ATRIP
AVPI1			ATRNL1
AZI2			ATXN10
B2M			ATXN2
B3GALNT2			ATXN2L
B3GALT6			ATXN7L1
B3GAT3			ATXN7L2
B3GNT1			AUH
B3GNT2			AUP1
B4GALT1			AURKA
B4GALT2			AURKB
B4GALT3			AUTS2
B9D2			AVPI1
BACH1			AZI2
BAG1			B2M
BAG4			B3GALNT2
BAG5			B3GALT6
BAHCC1			B3GAT3
BAHD1			B3GNT1
BANF1			B3GNT2
BAP1			B4GALT1
BAT2L2			B4GALT2
BBC3			B4GALT3
BBS4			B9D2
BCAT1			BACH1
BCDIN3D			BAG1
BCKDHA			BAG4
BCL10			BAG5
BCL2			BAHCC1
BCL2L11			BAHD1
BCL2L12			BANF1
BCL2L13			BAP1
BCL7B			BAT2L2
BCL7C			BBC3
BCLAF1			BBS4
BCR			BCAT1
BCS1L			BCDIN3D
BDH1			BCKDHA
BDNFOS			BCL10
BECN1			BCL2
BET1L			BCL2L11
BICD1			BCL2L12
BICD2			BCL2L13
BID			BCL7B
BIN3			BCL7C
BIRC2			BCL9
BIRC5			BCLAF1
BIRC6			BCR
BLCAP			BCS1L
BLM			BDH1
BLMH			BDNFOS
BLOC1S2			BECN1
BLOC1S3			BET1L
BMP2K			BICD1
BNIP2			BICD2
BNIP3L			BID
BOD1L			BIN3
BOP1			BIRC2
BRAF			BIRC5
BRAP			BIRC6
BRCA2			BLCAP
BRD8			BLM
BRD9			BLMH
BRE			BLOC1S2
BRF1			BLOC1S3
BRF2			BMP2K
BRIX1			BNIP2
BRMS1			BNIP3L
BRMS1L			BOD1L
BRP44			BOP1
BRP44L			BRAF
BRPF1			BRAP
BSCL2			BRCA2
BSDC1			BRD8
BSG			BRD9
BST2			BRE
BTAF1			BRF1
BTBD11			BRF2
BTBD2			BRIX1
BTBD6			BRMS1
BTBD9			BRMS1L
BTD			BRP44
BTF3			BRP44L
BTF3L4			BRPF1
BTG1			BSCL2
BTG2			BSDC1
BUB1B			BSG
BUB3			BST2
BUD13			BTAF1
BUD31			BTBD11
BYSL			BTBD2
BZRAP1			BTBD6
BZW1			BTBD9
C10orf111			BTD
C10orf118			BTF3
C10orf131			BTF3L4
C10orf137			BTG1
C10orf2			BTG2
C10orf26			BUB1B
C10orf57			BUB3
C10orf76			BUD13
C10orf84			BUD31
C10orf95			BYSL
C11orf1			BZRAP1
C11orf10			BZW1
C11orf17			C10orf111
C11orf24			C10orf118
C11orf30			C10orf131
C11orf31			C10orf137
C11orf46			C10orf2
C11orf48			C10orf26
C11orf54			C10orf57
C11orf57			C10orf76
C11orf68			C10orf84
C11orf71			C10orf95
C11orf73			C11orf1
C11orf80			C11orf10
C11orf82			C11orf17
C11orf83			C11orf20
C11orf84			C11orf24
C12orf10			C11orf30
C12orf11			C11orf31
C12orf23			C11orf46
C12orf24			C11orf48
C12orf26			C11orf54
C12orf32			C11orf57
C12orf4			C11orf68
C12orf41			C11orf71
C12orf43			C11orf73
C12orf44			C11orf80
C12orf47			C11orf82
C12orf48			C11orf83
C12orf49			C11orf84
C12orf5			C12orf10
C12orf51			C12orf11
C12orf57			C12orf23
C12orf60			C12orf24
C12orf62			C12orf26
C12orf65			C12orf32
C12orf66			C12orf4
C12orf72			C12orf41
C12orf73			C12orf43
C13orf1			C12orf44
C13orf31			C12orf47
C13orf34			C12orf48
C14orf104			C12orf49
C14orf109			C12orf5
C14orf119			C12orf51
C14orf126			C12orf57
C14orf128			C12orf60
C14orf143			C12orf62
C14orf145			C12orf65
C14orf147			C12orf66
C14orf149			C12orf72
C14orf153			C12orf73
C14orf156			C13orf1
C14orf159			C13orf31
C14orf169			C13orf34
C14orf178			C14orf104
C14orf2			C14orf109
C14orf21			C14orf119
C14orf37			C14orf126
C14orf45			C14orf128
C15orf23			C14orf143
C15orf24			C14orf145
C15orf34			C14orf147
C15orf39			C14orf149
C15orf40			C14orf153
C15orf42			C14orf156
C15orf44			C14orf159
C15orf58			C14orf169
C15orf61			C14orf178
C15orf63			C14orf2
C16orf13			C14orf21
C16orf53			C14orf37
C16orf58			C14orf45
C16orf61			C14orf93
C16orf63			C15orf23
C16orf68			C15orf24
C16orf72			C15orf34
C16orf88			C15orf39
C16orf92			C15orf40
C16orf93			C15orf42
C17orf37			C15orf44
C17orf39			C15orf58
C17orf44			C15orf61
C17orf48			C15orf63
C17orf53			C16orf13
C17orf56			C16orf53
C17orf59			C16orf58
C17orf62			C16orf61
C17orf63			C16orf63
C17orf65			C16orf68
C17orf68			C16orf72
C17orf81			C16orf88
C17orf85			C16orf91
C17orf89			C16orf92
C17orf90			C16orf93
C17orf95			C17orf37
C18orf10			C17orf39
C18orf19			C17orf44
C18orf21			C17orf48
C18orf25			C17orf53
C18orf45			C17orf56
C18orf55			C17orf59
C18orf56			C17orf62
C19orf23			C17orf63
C19orf48			C17orf65
C19orf50			C17orf68
C19orf52			C17orf81
C19orf54			C17orf85
C19orf55			C17orf89
C19orf56			C17orf90
C19orf6			C17orf95
C19orf70			C18orf10
C1orf104			C18orf19
C1orf113			C18orf21
C1orf122			C18orf25
C1orf123			C18orf45
C1orf124			C18orf55
C1orf128			C18orf56
C1orf131			C19orf23
C1orf151			C19orf48
C1orf163			C19orf50
C1orf182			C19orf52
C1orf183			C19orf54
C1orf212			C19orf55
C1orf213			C19orf56
C1orf27			C19orf6
C1orf43			C19orf70
C1orf50			C1orf104
C1orf52			C1orf113
C1orf55			C1orf122
C1orf58			C1orf123
C1orf63			C1orf124
C1orf66			C1orf128
C1orf77			C1orf131
C1orf83			C1orf151
C1orf84			C1orf163
C1orf89			C1orf182
C1orf9			C1orf183
C1orf91			C1orf212
C20orf11			C1orf213
C20orf177			C1orf27
C20orf24			C1orf43
C20orf26			C1orf50
C20orf72			C1orf52
C20orf94			C1orf55
C20orf96			C1orf58
C21orf119			C1orf63
C21orf122			C1orf66
C21orf2			C1orf77
C21orf33			C1orf83
C21orf45			C1orf84
C21orf49			C1orf89
C21orf59			C1orf9
C22orf23			C1orf91
C22orf25			C20orf11
C22orf29			C20orf177
C22orf30			C20orf24
C22orf34			C20orf26
C22orf39			C20orf72
C22orf40			C20orf94
C2CD3			C20orf96
C2orf15			C21orf119
C2orf18			C21orf122
C2orf24			C21orf2
C2orf28			C21orf33
C2orf29			C21orf45
C2orf42			C21orf49
C2orf43			C21orf59
C2orf47			C22orf23
C2orf52			C22orf25
C2orf56			C22orf29
C2orf60			C22orf30
C2orf63			C22orf34
C2orf64			C22orf39
C2orf68			C22orf40
C2orf69			C2CD3
C2orf7			C2orf15
C2orf76			C2orf16
C2orf79			C2orf18
C3orf10			C2orf24
C3orf18			C2orf28
C3orf19			C2orf29
C3orf26			C2orf42
C3orf31			C2orf43
C3orf37			C2orf47
C3orf38			C2orf52
C3orf47			C2orf56
C3orf54			C2orf60
C3orf58			C2orf63
C3orf78			C2orf64
C4orf14			C2orf68
C4orf21			C2orf69
C4orf29			C2orf7
C4orf33			C2orf76
C4orf46			C2orf79
C4orf52			C3orf10
C5orf15			C3orf18
C5orf22			C3orf19
C5orf30			C3orf26
C5orf32			C3orf31
C5orf35			C3orf37
C5orf36			C3orf38
C5orf39			C3orf47
C5orf41			C3orf54
C5orf43			C3orf58
C5orf51			C3orf78
C5orf55			C4orf14
C5orf56			C4orf21
C5orf62			C4orf29
C6orf114			C4orf33
C6orf115			C4orf46
C6orf120			C4orf52
C6orf130			C5orf15
C6orf147			C5orf22
C6orf150			C5orf30
C6orf162			C5orf32
C6orf167			C5orf35
C6orf211			C5orf36
C6orf226			C5orf39
C6orf62			C5orf41
C6orf70			C5orf43
C6orf72			C5orf51
C6orf89			C5orf55
C7orf23			C5orf56
C7orf42			C5orf62
C7orf47			C6orf114
C7orf49			C6orf115
C7orf55			C6orf120
C7orf59			C6orf130
C7orf60			C6orf147
C7orf64			C6orf150
C7orf68			C6orf162
C8orf33			C6orf167
C8orf37			C6orf211
C8orf38			C6orf226
C8orf39			C6orf62
C8orf51			C6orf70
C8orf59			C6orf72
C8orf76			C6orf89
C8orf77			C7orf23
C8orf83			C7orf42
C9orf102			C7orf47
C9orf114			C7orf49
C9orf130			C7orf55
C9orf23			C7orf59
C9orf3			C7orf60
C9orf41			C7orf64
C9orf43			C7orf68
C9orf5			C8orf33
C9orf6			C8orf37
C9orf78			C8orf38
C9orf82			C8orf39
C9orf85			C8orf51
C9orf9			C8orf59
C9orf93			C8orf76
C9orf95			C8orf77
C9orf98			C8orf83
CA5BP			C9orf102
CACYBP			C9orf114
CAD			C9orf130
CALCOCO2			C9orf23
CALM2			C9orf3
CALR			C9orf41
CALU			C9orf43
CAMK1D			C9orf5
CAMK2D			C9orf6
CAMKK2			C9orf78
CAMTA2			C9orf82
CAND1			C9orf85
CANX			C9orf9
CAP1			C9orf93
CAPN1			C9orf95
CAPN10			C9orf98
CAPN7			CA5BP
CAPRIN1			CACNA2D4
CAPRIN2			CACYBP
CAPZA1			CAD
CAPZA2			CALCOCO2
CAPZB			CALM2
CARD9			CALR
CARHSP1			CALU
CARS			CAMK1D
CASD1			CAMK2D
CASP2			CAMKK2
CASP3			CAMTA2
CASP7			CAND1
CAST			CANX
CAV1			CAP1
CBARA1			CAPN1
CBL			CAPN10
CBLB			CAPN7
CBLL1			CAPRIN1
CBR4			CAPRIN2
CBX5			CAPZA1
CBX8			CAPZA2
CBY3			CAPZB
CCBL1			CARD9
CCDC103			CARHSP1
CCDC107			CARS
CCDC111			CASD1
CCDC12			CASP2
CCDC122			CASP3
CCDC132			CASP7
CCDC134			CAST
CCDC136			CAV1
CCDC137			CBARA1
CCDC142			CBL
CCDC148			CBLB
CCDC150			CBLL1
CCDC151			CBR4
CCDC157			CBX5
CCDC163P			CBX7
CCDC18			CBX8
CCDC21			CBY3
CCDC25			CCBL1
CCDC28A			CCDC103
CCDC34			CCDC107
CCDC41			CCDC111
CCDC43			CCDC12
CCDC45			CCDC122
CCDC51			CCDC132
CCDC53			CCDC134
CCDC56			CCDC136
CCDC59			CCDC137
CCDC66			CCDC142
CCDC71			CCDC148
CCDC72			CCDC150
CCDC75			CCDC151
CCDC76			CCDC157
CCDC77			CCDC163P
CCDC78			CCDC18
CCDC84			CCDC21
CCDC85B			CCDC25
CCDC88A			CCDC28A
CCDC90B			CCDC28B
CCNA2			CCDC34
CCNB2			CCDC41
CCNC			CCDC43
CCND3			CCDC45
CCNG1			CCDC46
CCNG2			CCDC51
CCNH			CCDC53
CCNK			CCDC56
CCNL1			CCDC59
CCNL2			CCDC66
CCNO			CCDC71
CCNT1			CCDC72
CCNY			CCDC75
CCPG1			CCDC76
CCT2			CCDC77
CCT3			CCDC78
CCT5			CCDC81
CCT6B			CCDC84
CCT6P1			CCDC85B
CCT7			CCDC88A
CCT8			CCDC90B
CD164			CCL28
CD19			CCNA2
CD2BP2			CCNB2
CD320			CCNC
CD38			CCND3
CD44			CCNG1
CD48			CCNG2
CD72			CCNH
CD74			CCNK
CD79A			CCNL1
CD79B			CCNL2
CD81			CCNO
CD83			CCNT1
CD9			CCNY
CDADC1			CCPG1
CDAN1			CCT2
CDC123			CCT3
CDC23			CCT5
CDC25C			CCT6B
CDC26			CCT6P1
CDC27			CCT7
CDC37L1			CCT8
CDC40			CD164
CDC45			CD19
CDC6			CD247
CDCA3			CD27
CDCA5			CD2BP2
CDCA7			CD320
CDCA8			CD38
CDIPT			CD44
CDK12			CD48
CDK2AP2			CD53
CDK4			CD72
CDK5			CD74
CDK5RAP1			CD79A
CDK5RAP2			CD79B
CDK5RAP3			CD81
CDK6			CD83
CDKAL1			CD9
CDKL3			CDADC1
CDKN1A			CDAN1
CDKN1B			CDC123
CDKN2AIP			CDC23
CDKN2C			CDC25C
CDKN3			CDC26
CDNF			CDC27
CDT1			CDC37L1
CEBPZ			CDC40
CECR4			CDC45
CECR5			CDC6
CELF1			CDCA3
CELF2			CDCA5
CENPB			CDCA7
CENPE			CDCA8
CENPJ			CDIPT
CENPK			CDK12
CENPL			CDK2AP2
CENPM			CDK4
CENPN			CDK5
CENPO			CDK5RAP1
CENPP			CDK5RAP2
CENPQ			CDK5RAP3
CEP135			CDK6
CEP152			CDKAL1
CEP192			CDKL3
CEP350			CDKN1A
CEP57			CDKN1B
CEP57L1			CDKN2AIP
CEP63			CDKN2C
CEP70			CDKN3
CEP72			CDNF
CEP76			CDT1
CEPT1			CEBPZ
CES2			CECR4
CETN3			CECR5
CFDP1			CELF1
CFL1			CELF2
CFLP1			CENPB
CGGBP1			CENPE
CGRRF1			CENPJ
CHAC1			CENPK
CHAC2			CENPL
CHAF1A			CENPM
CHCHD10			CENPN
CHCHD3			CENPO
CHCHD4			CENPP
CHCHD6			CENPQ
CHCHD7			CENPT
CHCHD8			CEP135
CHD1L			CEP152
CHD3			CEP192
CHD4			CEP350
CHD8			CEP57
CHD9			CEP57L1
CHIC2			CEP63
CHID1			CEP70
CHMP1B			CEP72
CHMP2A			CEP76
CHMP2B			CEPT1
CHMP4A			CES2
CHMP5			CETN3
CHPF2			CFDP1
CHPT1			CFL1
CHRAC1			CFLP1
CHST10			CGGBP1
CHST14			CGRRF1
CHST2			CHAC1
CHUK			CHAC2
CHURC1			CHAF1A
CIAO1			CHCHD10
CIAPIN1			CHCHD3
CIB1			CHCHD4
CIC			CHCHD6
CIDECP			CHCHD7
CIITA			CHCHD8
CIRBP			CHD1L
CISD1			CHD3
CISD2			CHD4
CISD3			CHD8
CITED2			CHD9
CIZ1			CHIC2
CKAP5			CHID1
CKS2			CHMP1B
CLASP1			CHMP2A
CLCN2			CHMP2B
CLCN3			CHMP4A
CLCN6			CHMP5
CLDN12			CHPF2
CLEC11A			CHPT1
CLEC14A			CHRAC1
CLINT1			CHST10
CLIP2			CHST11
CLK1			CHST14
CLK3			CHST2
CLK4			CHUK
CLN3			CHURC1
CLN5			CIAO1
CLN8			CIAPIN1
CLNS1A			CIB1
CLPB			CIC
CLPTM1L			CIDECP
CLSTN1			CIITA
CLSTN3			CIRBP
CLTA			CISD1
CLU			CISD2
CMAS			CISD3
CMPK2			CITED2
CN5H6.4			CIZ1
CNBP			CKAP5
CNDP2			CKS2
CNNM2			CLASP1
CNNM3			CLCN2
CNNM4			CLCN3
CNO			CLCN6
CNOT1			CLDN12
CNOT10			CLDND2
CNOT2			CLEC11A
CNOT4			CLEC14A
CNOT6L			CLINT1
CNOT7			CLIP2
CNPY1			CLK1
CNPY2			CLK2
CNPY3			CLK3
CNPY4			CLK4
CNTD1			CLN3
CNTROB			CLN5
COASY			CLN8
COBRA1			CLNS1A
COG1			CLPB
COG2			CLPTM1L
COG3			CLSTN1
COG5			CLSTN3
COG6			CLTA
COG7			CLU
COG8			CMAS
COL4A3BP			CMPK2
COL6A4P1			CN5H6.4
COMMD10			CNBP
COMMD2			CNDP2
COMMD5			CNNM2
COMMD6			CNNM3
COMTD1			CNNM4
COPA			CNO
COPB2			CNOT1
COPE			CNOT10
COPG			CNOT2
COPG2			CNOT4
COPS2			CNOT6L
COPS3			CNOT7
COPS5			CNPY1
COPS6			CNPY2
COPS7B			CNPY3
COQ10A			CNPY4
COQ4			CNTD1
COQ6			CNTROB
COQ9			COASY
CORO1A			COBRA1
CORO1C			COG1
COX11			COG2
COX15			COG3
COX16			COG5
COX18			COG6
COX4I1			COG7
COX4NB			COG8
COX5A			COL4A3BP
COX5B			COL6A4P1
COX6C			COMMD10
COX7A2L			COMMD2
COX7C			COMMD5
COX8A			COMMD6
CPEB2			COMTD1
CPEB3			COPA
CPNE1			COPB2
CPNE3			COPE
CPNE8			COPG
CPSF1			COPG2
CPSF3			COPS2
CPSF4			COPS3
CPSF7			COPS5
CPT2			COPS6
CPXM1			COPS7B
CRADD			COQ10A
CRBN			COQ4
CRCP			COQ6
CREB3L2			COQ9
CREB3L4			CORO1A
CREBBP			CORO1C
CREBZF			COX11
CRELD1			COX15
CRIPT			COX16
CRISPLD1			COX18
CRK			COX4I1
CRKL			COX4NB
CROT			COX5A
CRTC2			COX5B
CRTC3			COX6C
CRY1			COX7A2L
CRY2			COX7C
CRYM			COX8A
CRYZ			CPEB2
CS			CPEB3
CSDA			CPNE1
CSDE1			CPNE3
CSE1L			CPNE8
CSK			CPSF1
CSNK1A1			CPSF3
CSPP1			CPSF4
CSRNP1			CPSF7
CSTF1			CPT2
CTCF			CPXM1
CTDNEP1			CRADD
CTDP1			CRBN
CTDSP2			CRCP
CTDSPL2			CREB3L2
CTGF			CREB3L4
CTNS			CREBBP
CTPS			CREBZF
CTSA			CRELD1
CTSC			CRIPT
CTTNBP2NL			CRISPLD1
CTU2			CRK
CUEDC2			CRKL
CUL4A			CRNKL1
CUL5			CROT
CUTC			CRTC2
CUX1			CRTC3
CWC15			CRY1
CWC22			CRY2
CWC25			CRYM
CWC27			CRYZ
CWF19L1			CS
CXXC1			CSDA
CYB561D1			CSDE1
CYB561D2			CSE1L
CYB5B			CSK
CYB5D1			CSNK1A1
CYB5R3			CSPP1
CYB5R4			CSRNP1
CYB5RL			CSTF1
CYBA			CTCF
CYBASC3			CTDNEP1
CYC1			CTDP1
CYFIP1			CTDSP2
CYFIP2			CTDSPL2
CYHR1			CTGF
CYP2U1			CTNS
CYP51A1			CTPS
CYTIP			CTSA
DAK			CTSC
DALRD3			CTTNBP2NL
DAP3			CTU2
DARS2			CUEDC2
DAZAP2			CUL4A
DBF4			CUL5
DBF4B			CUTC
DBI			CUX1
DBT			CWC15
DCAF11			CWC22
DCAF12			CWC25
DCAF13			CWC27
DCAF16			CWF19L1
DCAF4			CXXC1
DCAF6			CXXC5
DCAF7			CYB561D1
DCAF8			CYB561D2
DCAKD			CYB5B
DCBLD1			CYB5D1
DCK			CYB5R3
DCLRE1A			CYB5R4
DCLRE1B			CYB5RL
DCLRE1C			CYBA
DCP1B			CYBASC3
DCP2			CYC1
DCPS			CYFIP1
DCTD			CYFIP2
DCTN4			CYHR1
DCTN5			CYP2U1
DCTPP1			CYP51A1
DCUN1D2			CYTIP
DDB1			DAK
DDB2			DALRD3
DDHD1			DAP3
DDI2			DARS2
DDIT3			DAZAP2
DDIT4			DBF4
DDOST			DBF4B
DDX1			DBI
DDX18			DBT
DDX19A			DCAF11
DDX19B			DCAF12
DDX20			DCAF13
DDX21			DCAF16
DDX23			DCAF4
DDX24			DCAF6
DDX27			DCAF7
DDX28			DCAF8
DDX31			DCAKD
DDX3X			DCBLD1
DDX41			DCK
DDX46			DCLRE1A
DDX47			DCLRE1B
DDX49			DCLRE1C
DDX5			DCP1B
DDX50			DCP2
DDX55			DCPS
DEAF1			DCST1
DECR1			DCTD
DEDD2			DCTN4
DEF6			DCTN5
DEK			DCTPP1
DEM1			DCUN1D2
DENND3			DDB1
DENND4A			DDB2
DENND4B			DDHD1
DENR			DDI2
DEPDC1			DDIT3
DEPDC5			DDIT4
DEPDC6			DDOST
DERL1			DDX1
DFFA			DDX18
DFFB			DDX19A
DFNB59			DDX19B
DGCR2			DDX20
DGCR8			DDX21
DGKD			DDX23
DGKE			DDX24
DGKZ			DDX27
DHCR24			DDX28
DHCR7			DDX31
DHDDS			DDX3X
DHODH			DDX41
DHPS			DDX46
DHRS1			DDX47
DHRS7			DDX49
DHRS7B			DDX5
DHX15			DDX50
DHX30			DDX55
DHX33			DEAF1
DHX35			DECR1
DHX38			DEDD2
DHX40			DEF6
DHX57			DEK
DHX8			DEM1
DIABLO			DENND3
DIDO1			DENND4A
DIP2A			DENND4B
DIRC2			DENR
DIS3			DEPDC1
DISC1			DEPDC5
DIXDC1			DEPDC6
DKFZP686I15217			DERL1
DKFZp761E198			DFFA
DKK1			DFFB
DLD			DFNB59
DLEC1			DGCR2
DLEU1			DGCR8
DLEU2			DGKD
DLG2			DGKE
DLST			DGKZ
DMAP1			DHCR24
DMTF1			DHCR7
DMXL1			DHDDS
DNAJA1			DHODH
DNAJA2			DHPS
DNAJA3			DHRS1
DNAJB11			DHRS7
DNAJB12			DHRS7B
DNAJB9			DHX15
DNAJC10			DHX30
DNAJC11			DHX33
DNAJC14			DHX35
DNAJC17			DHX38
DNAJC18			DHX40
DNAJC2			DHX57
DNAJC21			DHX8
DNAJC25			DIABLO
DNAJC25-GNG10			DIDO1
DNAJC27			DIP2A
DNAJC30			DIRC2
DNAJC7			DIS3
DNAJC8			DISC1
DNM1L			DISP2
DNM2			DIXDC1
DNMBP			DKFZP686I15217
DNMT1			DKFZp761E198
DNMT3B			DKK1
DNTTIP1			DLD
DOCK4			DLEC1
DOHH			DLEU1
DOK1			DLEU2
DOK3			DLG2
DOLK			DLST
DPAGT1			DMAP1
DPCD			DMTF1
DPF2			DMXL1
DPH1			DNAJA1
DPH2			DNAJA2
DPH3			DNAJA3
DPH5			DNAJB11
DPM1			DNAJB12
DPM2			DNAJB9
DPM3			DNAJC10
DPP3			DNAJC11
DPP8			DNAJC14
DPP9			DNAJC17
DPY19L4			DNAJC18
DPYD			DNAJC2
DR1			DNAJC21
DRAM1			DNAJC25
DRAM2			DNAJC25-GNG10
DRAP1			DNAJC27
DRG1			DNAJC30
DRG2			DNAJC7
DSCC1			DNAJC8
DSE			DNM1L
DSN1			DNM2
DSTYK			DNMBP
DTL			DNMT1
DTNBP1			DNMT3B
DUS1L			DNTTIP1
DUS2L			DOCK4
DUS3L			DOHH
DUS4L			DOK1
DUSP1			DOK3
DUSP11			DOLK
DUSP12			DPAGT1
DUSP2			DPCD
DUSP22			DPF2
DUSP6			DPH1
DYM			DPH2
DYNC1H1			DPH3
DYNC1LI1			DPH5
DYNC1LI2			DPM1
DYRK2			DPM2
E2F2			DPM3
E2F4			DPP3
EAF1			DPP8
EAF2			DPP9
EAPP			DPY19L4
EBAG9			DPYD
EBF1			DR1
EBNA1BP2			DRAM1
EBP			DRAM2
ECE2			DRAP1
ECHDC3			DRG1
ECHS1			DRG2
EDC3			DSCC1
EDEM1			DSE
EDEM2			DSN1
EDEM3			DSTYK
EEF1A1			DTL
EEF1B2			DTNBP1
EEF1D			DUS1L
EEF1E1			DUS2L
EEF1G			DUS3L
EEF2			DUS4L
EFCAB6			DUSP1
EFHA1			DUSP11
EFHC1			DUSP12
EFNA3			DUSP2
EFR3A			DUSP22
EFTUD2			DUSP6
EHBP1			DYM
EHBP1L1			DYNC1H1
EHD1			DYNC1LI1
EHD4			DYNC1LI2
EID1			DYRK2
EID2			E2F2
EID2B			E2F4
EIF1AD			EAF1
EIF1AX			EAF2
EIF2A			EAPP
EIF2AK3			EBAG9
EIF2B1			EBF1
EIF2B2			EBNA1BP2
EIF2B3			EBP
EIF2B4			ECE2
EIF2B5			ECHDC3
EIF2C1			ECHS1
EIF2C3			EDC3
EIF2S1			EDEM1
EIF2S3			EDEM2
EIF3A			EDEM3
EIF3D			EEF1A1
EIF3E			EEF1B2
EIF3G			EEF1D
EIF3H			EEF1E1
EIF3I			EEF1G
EIF3J			EEF2
EIF3K			EFCAB6
EIF3L			EFHA1
EIF3M			EFHC1
EIF4A1			EFNA3
EIF4A2			EFR3A
EIF4B			EFTUD2
EIF4E			EGLN1
EIF4E3			EHBP1
EIF4G2			EHBP1L1
EIF4H			EHD1
EIF5A			EHD4
EIF6			EID1
ELAC2			EID2
ELAVL1			EID2B
ELF2			EIF1AD
ELK1			EIF1AX
ELL			EIF2A
ELL3			EIF2AK3
ELMOD3			EIF2B1
ELOVL1			EIF2B2
ELOVL6			EIF2B3
ELP2			EIF2B4
ELP3			EIF2B5
ELP4			EIF2C1
EME2			EIF2C3
EMG1			EIF2S1
EML4			EIF2S3
ENC1			EIF3A
ENDOG			EIF3D
ENG			EIF3E
ENO1			EIF3G
ENOPH1			EIF3H
ENTPD4			EIF3I
ENTPD5			EIF3J
ENY2			EIF3K
EPB41			EIF3L
EPC2			EIF3M
EPM2AIP1			EIF4A1
EPN1			EIF4A2
EPRS			EIF4B
EPS15			EIF4E
EPS15L1			EIF4E3
EPS8			EIF4G2
ERC1			EIF4H
ERCC3			EIF5A
ERCC4			EIF6
ERCC5			ELAC2
ERCC8			ELAVL1
ERG			ELF2
ERGIC2			ELK1
ERGIC3			ELL
ERLEC1			ELL3
ERLIN1			ELMOD3
ERLIN2			ELOVL1
ERMP1			ELOVL6
ERO1L			ELP2
ERP29			ELP3
ERP44			ELP4
ERV3			EME2
ESCO1			EMG1
ESCO2			EMILIN1
ESD			EML4
ESPL1			ENC1
ESRRA			ENDOG
ESYT1			ENG
ESYT2			ENO1
ETAA1			ENOPH1
ETF1			ENTPD4
ETFB			ENTPD5
ETFDH			ENY2
ETNK1			EPB41
ETS2			EPC2
ETV6			EPM2AIP1
EXO1			EPN1
EXOC1			EPR1
EXOC2			EPRS
EXOC3			EPS15
EXOC4			EPS15L1
EXOC5			EPS8
EXOC6			ERC1
EXOC8			ERCC3
EXOSC1			ERCC4
EXOSC10			ERCC5
EXOSC2			ERCC8
EXOSC3			ERG
EXOSC4			ERGIC2
EXOSC5			ERGIC3
EXOSC7			ERLEC1
EXOSC8			ERLIN1
EYA3			ERLIN2
F11R			ERMP1
FABP5			ERO1L
FADD			ERP29
FADS1			ERP44
FADS2			ERV3
FAF2			ESCO1
FAHD1			ESCO2
FAHD2A			ESD
FAM100A			ESPL1
FAM103A1			ESRRA
FAM108A1			ESYT1
FAM108B1			ESYT2
FAM114A2			ETAA1
FAM115A			ETF1
FAM117A			ETFB
FAM118B			ETFDH
FAM119B			ETNK1
FAM120A			ETS2
FAM120AOS			ETV6
FAM120B			EXO1
FAM124A			EXOC1
FAM125A			EXOC2
FAM126B			EXOC3
FAM133B			EXOC4
FAM134A			EXOC5
FAM134C			EXOC6
FAM135A			EXOC8
FAM13B			EXOSC1
FAM158A			EXOSC10
FAM160A2			EXOSC2
FAM161A			EXOSC3
FAM161B			EXOSC4
FAM172A			EXOSC5
FAM173A			EXOSC7
FAM173B			EXOSC8
FAM178A			EYA3
FAM188A			F11R
FAM192A			FABP5
FAM195A			FADD
FAM200A			FADS1
FAM200B			FADS2
FAM35A			FAF2
FAM40B			FAHD1
FAM49B			FAHD2A
FAM54A			FAM100A
FAM54B			FAM103A1
FAM60A			FAM108A1
FAM63A			FAM108B1
FAM63B			FAM114A2
FAM69A			FAM115A
FAM69B			FAM117A
FAM73A			FAM118B
FAM73B			FAM119B
FAM76B			FAM120A
FAM78A			FAM120AOS
FAM82A2			FAM120B
FAM82B			FAM124A
FAM83D			FAM125A
FAM89B			FAM126B
FAM91A1			FAM133B
FAM96B			FAM134A
FAM98A			FAM134C
FAM98B			FAM135A
FANCD2			FAM13B
FANCE			FAM158A
FANCF			FAM160A2
FANCG			FAM161A
FANCI			FAM161B
FANCM			FAM172A
FANK1			FAM173A
FARSA			FAM173B
FARSB			FAM178A
FASN			FAM188A
FASTK			FAM192A
FASTKD1			FAM195A
FASTKD2			FAM200A
FASTKD5			FAM200B
FAU			FAM35A
FBXL13			FAM40B
FBXL14			FAM49B
FBXL15			FAM54A
FBXL20			FAM54B
FBXL4			FAM60A
FBXL6			FAM63A
FBXO15			FAM63B
FBXO18			FAM69A
FBXO22			FAM69B
FBXO24			FAM73A
FBXO28			FAM73B
FBXO30			FAM76B
FBXO31			FAM78A
FBXO33			FAM82A2
FBXO34			FAM82B
FBXO36			FAM83D
FBXO38			FAM89B
FBXO45			FAM91A1
FBXO48			FAM96B
FBXO5			FAM98A
FBXO7			FAM98B
FBXO8			FANCD2
FBXW11			FANCE
FBXW2			FANCF
FBXW7			FANCG
FCF1			FANCI
FCHSD2			FANCM
FDFT1			FANK1
FDPS			FARSA
FDXACB1			FARSB
FEM1B			FASN
FEN1			FASTK
FERMT2			FASTKD1
FERMT3			FASTKD2
FES			FASTKD5
FGF9			FAU
FGFR1OP			FBRSL1
FGFR1OP2			FBXL13
FIBP			FBXL14
FIS1			FBXL15
FITM2			FBXL16
FKBP11			FBXL20
FKBP15			FBXL22
FKBP3			FBXL4
FKBP5			FBXL6
FKTN			FBXO15
FLCN			FBXO18
FLJ13224			FBXO22
FLJ31306			FBXO24
FLJ33630			FBXO28
FLJ35220			FBXO30
FLJ36031			FBXO31
FLJ37453			FBXO33
FLJ40852			FBXO34
FLJ43663			FBXO36
FLNB			FBXO38
FLVCR1			FBXO45
FMNL2			FBXO48
FMNL3			FBXO5
FN3KRP			FBXO7
FNDC3A			FBXO8
FNIP1			FBXW11
FNIP2			FBXW2
FNTB			FBXW7
FOS			FCF1
FOXD2			FCHSD2
FOXJ2			FDFT1
FOXJ3			FDPS
FOXM1			FDXACB1
FOXN3			FEM1B
FOXO1			FEN1
FOXO3			FERMT2
FOXP1			FERMT3
FOXRED1			FES
FPGS			FGD3
FRMD4B			FGF9
FRMD8			FGFR1OP
FRMPD1			FGFR1OP2
FRS2			FIBP
FTO			FIS1
FTSJ3			FITM2
FUCA1			FKBP11
FUT10			FKBP15
FUT4			FKBP3
FXC1			FKBP5
FXN			FKTN
FXYD5			FLCN
FYCO1			FLJ13224
FYTTD1			FLJ31306
FZR1			FLJ33630
G2E3			FLJ35220
G3BP1			FLJ36031
G3BP2			FLJ37453
GAA			FLJ40852
GABARAP			FLJ43663
GABARAPL2			FLNB
GADD45A			FLVCR1
GADD45B			FMNL2
GADD45GIP1			FMNL3
GAK			FN3KRP
GALK2			FNDC3A
GALNS			FNIP1
GALNT3			FNIP2
GALR2			FNTB
GALT			FOS
GANAB			FOXD2
GANC			FOXJ2
GAPDH			FOXJ3
GAPVD1			FOXM1
GAR1			FOXN3
GART			FOXO1
GAS1			FOXO3
GAS2L3			FOXP1
GAS5			FOXRED1
GAS7			FPGS
GATAD2B			FRMD4B
GATC			FRMD8
GBF1			FRMPD1
GCA			FRS2
GCC1			FTO
GCC2			FTSJ3
GCDH			FUCA1
GCFC1			FUT10
GDAP1			FUT4
GDAP2			FXC1
GDF11			FXN
GDF9			FXYD5
GDPD1			FXYD7
GEMIN5			FYCO1
GFI1			FYTTD1
GFM1			FZR1
GFM2			G2E3
GFOD1			G3BP1
GGA1			G3BP2
GGA3			GAA
GGCX			GABARAP
GGH			GABARAPL2
GGNBP2			GABRD
GGPS1			GADD45A
GHDC			GADD45B
GHITM			GADD45GIP1
GIGYF2			GAK
GINS4			GALK2
GIT1			GALNS
GIT2			GALNT2
GLB1L			GALNT3
GLE1			GALR2
GLG1			GALT
GLI4			GANAB
GLOD4			GANC
GLRX5			GAPDH
GLT25D1			GAPVD1
GLT8D1			GAR1
GLUD1			GART
GLYCTK			GAS1
GMCL1			GAS2L3
GMDS			GAS5
GMEB2			GAS7
GMNN			GATAD2B
GMPPB			GATC
GMPS			GBF1
GNA13			GCA
GNA15			GCC1
GNAI2			GCC2
GNAI3			GCDH
GNB1			GCFC1
GNB1L			GCOM1
GNB2			GDAP1
GNB2L1			GDAP2
GNE			GDF11
GNG3			GDF9
GNG5			GDPD1
GNL2			GEMIN5
GNL3			GFI1
GNN			GFM1
GNPAT			GFM2
GNPNAT1			GFOD1
GNPTAB			GGA1
GNRHR2			GGA3
GNS			GGCX
GOLGA3			GGH
GOLGA5			GGNBP2
GOLGB1			GGPS1
GOLIM4			GHDC
GOLPH3			GHITM
GON4L			GIGYF2
GOPC			GINS4
GOSR1			GIT1
GOSR2			GIT2
GOT1			GJB7
GOT2			GLB1L
GPAA1			GLE1
GPAM			GLG1
GPATCH1			GLI4
GPATCH3			GLOD4
GPBP1			GLRX5
GPBP1L1			GLT25D1
GPI			GLT8D1
GPN2			GLUD1
GPN3			GLYCTK
GPR150			GMCL1
GPR172A			GMDS
GPR176			GMEB2
GPR180			GMNN
GPRC5C			GMPPB
GPSM1			GMPS
GPT2			GNA13
GRAMD1A			GNA15
GRB2			GNAI2
GREM1			GNAI3
GRINL1A			GNAL
GRK4			GNB1
GRN			GNB1L
GRPEL1			GNB2
GRPEL2			GNB2L1
GRSF1			GNE
GSDMD			GNG3
GSG2			GNG5
GSTCD			GNL2
GSTK1			GNL3
GSTO1			GNN
GSTZ1			GNPAT
GTF2A1			GNPNAT1
GTF2B			GNPTAB
GTF2E1			GNRH2
GTF2F2			GNRHR2
GTF2H1			GNS
GTF2H3			GOLGA3
GTF2I			GOLGA5
GTF3A			GOLGB1
GTF3C1			GOLIM4
GTF3C2			GOLPH3
GTF3C4			GON4L
GTF3C5			GOPC
GTF3C6			GOSR1
GTPBP1			GOSR2
GTPBP10			GOT1
GTPBP2			GOT2
GTPBP3			GPAA1
GTPBP4			GPAM
GTPBP5			GPATCH1
GTSE1			GPATCH3
GUK1			GPBP1
GYPC			GPBP1L1
GYS1			GPI
GZF1			GPN2
H1FX			GPN3
H2AFX			GPR150
H2AFZ			GPR172A
HACL1			GPR173
HADH			GPR176
HADHA			GPR180
HADHB			GPRC5C
HAGH			GPSM1
HAGHL			GPT2
HARBI1			GRAMD1A
HARS			GRAMD4
HARS2			GRB2
HAUS1			GREM1
HAUS2			GRINL1A
HAUS3			GRK4
HAUS5			GRN
HAUS7			GRPEL1
HAUS8			GRPEL2
HAX1			GRSF1
HBEGF			GSDMD
HBP1			GSG2
HBS1L			GSTCD
HCFC1			GSTK1
HCFC1R1			GSTO1
HCFC2			GSTZ1
HCLS1			GTF2A1
HDAC1			GTF2B
HDAC10			GTF2E1
HDAC4			GTF2F2
HDAC7			GTF2H1
HDDC3			GTF2H3
HDGF			GTF2I
HDHD1			GTF3A
HDHD2			GTF3C1
HDLBP			GTF3C2
HEATR3			GTF3C4
HEATR5B			GTF3C5
HEATR6			GTF3C6
HEBP1			GTPBP1
HEBP2			GTPBP10
HECTD1			GTPBP2
HECTD2			GTPBP3
HECTD3			GTPBP4
HELB			GTPBP5
HELLS			GTSE1
HELQ			GUK1
HEMK1			GYPC
HERPUD1			GYS1
HES6			GZF1
HEXA			H1FX
HEXB			H2AFX
HEY1			H2AFZ
HGS			HACL1
HHLA3			HADH
HIGD1A			HADHA
HIGD2A			HADHB
HIGD2B			HAGH
HINFP			HAGHL
HINT1			HARBI1
HINT2			HARS
HINT3			HARS2
HIP1			HAUS1
HIPK1			HAUS2
HIPK3			HAUS3
HIRA			HAUS5
HIRIP3			HAUS7
HIST1H2AC			HAUS8
HIST1H2BC			HAX1
HIST4H4			HBEGF
HIVEP2			HBP1
HJURP			HBS1L
HK1			HCFC1
HM13			HCFC1R1
HMBOX1			HCFC2
HMGA2			HCLS1
HMGCR			HDAC1
HMGCS1			HDAC10
HMGXB3			HDAC4
HMOX2			HDAC5
HN1			HDAC7
HN1L			HDDC3
HNRNPA0			HDGF
HNRNPA1			HDHD1
HNRNPA1P10			HDHD2
HNRNPAB			HDLBP
HNRNPC			HEATR3
HNRNPD			HEATR4
HNRNPF			HEATR5B
HNRNPH1			HEATR6
HNRNPH3			HEBP1
HNRNPK			HEBP2
HNRNPL			HECTD1
HNRNPU			HECTD2
HNRNPUL1			HECTD3
HNRNPUL2			HELB
HNRPDL			HELLS
HOOK2			HELQ
HOXA9			HEMK1
HP1BP3			HERPUD1
HPCAL1			HES6
HPD			HEXA
HPDL			HEXB
HPS3			HEY1
HPS5			HGS
HPS6			HHLA3
HPSE			HIGD1A
HRH2			HIGD2A
HRSP12			HIGD2B
HS2ST1			HINFP
HS6ST1			HINT1
HSD11B1L			HINT2
HSD17B4			HINT3
HSF1			HIP1
HSP90AA1			HIPK1
HSP90AB1			HIPK3
HSP90B1			HIRA
HSPA13			HIRIP3
HSPA14			HIST1H2AC
HSPA4			HIST1H2BC
HSPA5			HIST4H4
HSPA8			HIVEP2
HSPB1			HIVEP3
HSPB6			HJURP
HSPBAP1			HK1
HSPC157			HM13
HSPD1			HMBOX1
HSPE1			HMGA2
HSPH1			HMGCR
HTR7P1			HMGCS1
HTRA2			HMGXB3
HTRA3			HMOX2
HTT			HN1
HYAL3			HN1L
IBTK			HNRNPA0
ICAM2			HNRNPA1
ICMT			HNRNPA1P10
ICT1			HNRNPAB
ID3			HNRNPC
IDE			HNRNPD
IDH1			HNRNPF
IDH2			HNRNPH1
IDH3B			HNRNPH3
IDI1			HNRNPK
IER5			HNRNPL
IFI27L1			HNRNPU
IFIH1			HNRNPUL1
IFNAR1			HNRNPUL2
IFNAR2			HNRPDL
IFNGR1			HOOK2
IFRD1			HOXA9
IFRD2			HP1BP3
IFT172			HPCAL1
IFT52			HPD
IFT57			HPDL
IFT74			HPS3
IFT80			HPS5
IFT81			HPS6
IGBP1			HPSE
IGF1R			HRH2
IGF2BP2			HRSP12
IGFBP7			HS2ST1
IGHMBP2			HS6ST1
IK			HSD11B1L
IKBIP			HSD17B1
IKBKAP			HSD17B4
IKBKE			HSF1
IKZF5			HSP90AA1
IL15RA			HSP90AB1
IL4I1			HSP90B1
IL4R			HSPA13
IL6ST			HSPA14
IL7			HSPA4
ILF2			HSPA5
ILF3			HSPA8
ILK			HSPB1
IMMP1L			HSPB6
IMMT			HSPBAP1
IMP3			HSPC157
IMPA1			HSPD1
IMPAD1			HSPE1
IMPDH1			HSPH1
IMPDH2			HTR7P1
INCA1			HTRA2
INCENP			HTRA3
INF2			HTT
ING1			HUWE1
ING2			HYAL3
ING3			IBTK
INO80			ICAM2
INO80B			ICAM3
INO80E			ICMT
INPP5D			ICT1
INPP5K			ID3
INSIG1			IDE
INSIG2			IDH1
INTS10			IDH2
INTS12			IDH3B
INTS2			IDI1
INTS7			IER2
INTS9			IER5
INVS			IFI27L1
IP6K1			IFIH1
IP6K2			IFNAR1
IPMK			IFNAR2
IPO11			IFNGR1
IPO13			IFRD1
IPO4			IFRD2
IPO7			IFT172
IPO8			IFT52
IPO9			IFT57
IPPK			IFT74
IQCB1			IFT80
IQCC			IFT81
IQCH			IGBP1
IQCK			IGF1R
IQGAP3			IGF2BP2
IRAK1BP1			IGFBP7
IRAK2			IGHMBP2
IRAK3			IK
IRF1			IKBIP
IRF2			IKBKAP
IRF2BP2			IKBKE
IRF3			IKZF5
IRF4			IL15RA
IRF9			IL17RC
ISCA1			IL4I1
ISCA2			IL4R
ISCU			IL6ST
ISG20L2			IL7
ISOC1			IL7R
ISOC2			ILF2
ITFG1			ILF3
ITFG2			ILK
ITGA4			IMMP1L
ITGB1BP1			IMMT
ITGB2			IMP3
ITM2B			IMPA1
ITPA			IMPAD1
ITPKB			IMPDH1
ITPR2			IMPDH2
IVD			INCA1
IVNS1ABP			INCENP
JAGN1			INF2
JAK2			ING1
JARID2			ING2
JHDM1D			ING3
JKAMP			INO80
JMJD5			INO80B
JMJD6			INO80E
JPH1			INPP5D
JTB			INPP5K
JUB			INSIG1
JUN			INSIG2
JUNB			INTS10
KARS			INTS12
KATNAL1			INTS2
KATNB1			INTS5
KAZALD1			INTS7
KBTBD3			INTS9
KBTBD4			INVS
KCNAB2			IP6K1
KCNQ5			IP6K2
KCTD12			IPMK
KCTD13			IPO11
KCTD2			IPO13
KCTD20			IPO4
KCTD21			IPO7
KCTD3			IPO8
KCTD5			IPO9
KCTD7			IPPK
KDELR1			IQCB1
KDM1B			IQCC
KDM3A			IQCH
KDM4A			IQCK
KDM4C			IQGAP3
KDM4D			IQSEC1
KDM5A			IRAK1BP1
KDM5C			IRAK2
KEAP1			IRAK3
KHDRBS1			IRF1
KHK			IRF2
KIAA0020			IRF2BP2
KIAA0090			IRF3
KIAA0100			IRF4
[truncated: 2,868 more rows]

## Sheet: RS411 SEM common AF4 MLLN K79Me
RS411 only (n=112)		RS411 SEM common (n=491)		SEM only (n=1999)			MLL_AF4_H3K79me2 RS411 (n=603)		MLL_AF4_H3K79me3 SEM (n=2490)
2011-03-03		2011-03-06		2011-03-07			2011-03-03		2011-03-06
ARHGEF7		2011-09-11		2011-09-02			2011-03-06		2011-03-07
ARID4A		AAK1		2011-09-06			2011-09-11		2011-09-02
ATP6V0D1		AASDHPPT		2011-09-09			AAK1		2011-09-06
ATXN1		ABCE1		2011-09-15			AASDHPPT		2011-09-09
ATXN7L1		ABHD15		AASS			ABCE1		2011-09-11
BBX		ACN9		ABCB10			ABHD15		2011-09-15
BCLAF1		ADAM10		ABCC1			ACN9		AAK1
C14orf149		ADAM17		ABHD10			ADAM10		AASDHPPT
C5orf56		ADK		ABHD12			ADAM17		AASS
C7orf23		AEBP2		ABHD3			ADK		ABCB10
CASD1		AFF1		ABHD4			AEBP2		ABCC1
CASP8		AFF4		ABI1			AFF1		ABCE1
CCNE2		AKAP2		ABL1			AFF4		ABHD10
CCPG1		AKAP9		ACAA2			AKAP2		ABHD12
CDC42SE1		AKIRIN2		ACACA			AKAP9		ABHD15
CDC42SE2		ALG5		ACAD11			AKIRIN2		ABHD3
CENPP		AMOTL1		ACADM			ALG5		ABHD4
CEPT1		ANAPC10		ACAP2			AMOTL1		ABI1
CISD1		ANKIB1		ACCS			ANAPC10		ABL1
CLEC14A		ANP32E		ACOT13			ANKIB1		ACAA2
CTGF		AP3S1		ACSL3			ANP32E		ACACA
DDB2		APBB1IP		ACTG1			AP3S1		ACAD11
DECR1		APIP		ACTR10			APBB1IP		ACADM
DHX29		APOLD1		ACTR3			APIP		ACAP2
DNAJB9		APPL1		ADAM9			APOLD1		ACCS
DRAM2		ARHGEF6		ADAR			APPL1		ACN9
E2F8		ARID1B		ADAT2			ARHGEF6		ACOT13
ENDOD1		ARID2		ADD3			ARHGEF7		ACSL3
EPM2AIP1		ARID4B		ADH5			ARID1B		ACTG1
FCHSD2		ARID5B		ADIPOR2			ARID2		ACTR10
FDFT1		ARL5B		ADNP			ARID4A		ACTR3
FGF9		ARL6IP5		ADSS			ARID4B		ADAM10
FLJ31306		ARPP19		AFG3L2			ARID5B		ADAM17
FNBP4		ARPP21		AGBL3			ARL5B		ADAM9
GAB2		ASB3		AGPAT5			ARL6IP5		ADAR
GPR150		ASPH		AGPS			ARPP19		ADAT2
IGF2BP2		ATG12		AGTPBP1			ARPP21		ADD3
IPMK		ATL2		AHSA2			ASB3		ADH5
JKAMP		ATP11B		AIDA			ASPH		ADIPOR2
KIAA0564		ATP1B3		AK2			ATG12		ADK
KIAA1958		ATP2A2		AK3			ATL2		ADNP
KRAS		ATP5J		AKAP1			ATP11B		ADSS
LAPTM4A		ATP8A1		AKAP13			ATP1B3		AEBP2
LNP1		ATRNL1		ALG2			ATP2A2		AFF1
LOC344967		BAG2		ALKBH1			ATP5J		AFF4
LOC645323		BAHCC1		ALKBH5			ATP6V0D1		AFG3L2
LUC7L2		BCAS4		AMD1			ATP8A1		AGBL3
MAML3		BCAT1		AMMECR1			ATRNL1		AGPAT5
MAPK6		BCL11A		ANAPC13			ATXN1		AGPS
MGST2		BCL2		ANAPC5			ATXN7L1		AGTPBP1
MIR1204		BCL6		ANGEL2			BAG2		AHSA2
MLH1		BCL7A		ANKRA2			BAHCC1		AIDA
MLLT11		BICD1		ANKRD11			BBX		AK2
MTERFD1		BLK		ANKRD12			BCAS4		AK3
N4BP2		BMP2K		ANKRD16			BCAT1		AKAP1
NAP1L4		BRP44		ANKRD17			BCL11A		AKAP13
NDNL2		BTG1		ANKRD33B			BCL2		AKAP2
NEGR1		C12orf35		ANKRD40			BCL6		AKAP9
NOL8		C13orf23		ANKRD46			BCL7A		AKIRIN2
NRIP1		C14orf106		ANKRD49			BCLAF1		ALG2
NRP1		C14orf135		ANKRD58			BICD1		ALG5
NUP88		C14orf43		ANO6			BLK		ALKBH1
PAPOLA		C15orf42		ANP32A			BMP2K		ALKBH5
PARP8		C18orf1		ANP32B			BRP44		AMD1
PDIA4		C20orf103		ANPEP			BTG1		AMMECR1
PDPN		C21orf91		AP1AR			C12orf35		AMOTL1
PDS5A		C3orf38		AP2B1			C13orf23		ANAPC10
PGRMC2		C4orf33		AP3M1			C14orf106		ANAPC13
PLCB1		C5orf39		AP4S1			C14orf135		ANAPC5
PNP		C6orf115		APAF1			C14orf149		ANGEL2
PPM1B		C7orf64		APBB2			C14orf43		ANKIB1
PSMC2		C8orf39		APP			C15orf42		ANKRA2
PSMG1		C9orf40		ARAP2			C18orf1		ANKRD11
PTDSS1		C9orf41		ARF1			C20orf103		ANKRD12
PVT1		C9orf85		ARF6			C21orf91		ANKRD16
RAD21		CAMK2D		ARGLU1			C3orf38		ANKRD17
RAG1		CAND1		ARHGAP15			C4orf33		ANKRD33B
RAP2B		CAPZA1		ARHGAP17			C5orf39		ANKRD40
RASSF1		CASP3		ARHGAP21			C5orf56		ANKRD46
RASSF5		CCDC111		ARHGAP25			C6orf115		ANKRD49
RHOBTB3		CCND3		ARHGEF12			C7orf23		ANKRD58
RNF125		CCNJ		ARIH2			C7orf64		ANO6
RPAIN		CCRN4L		ARL1			C8orf39		ANP32A
SCML4		CDK14		ARL15			C9orf40		ANP32B
SKIV2L2		CDK6		ARL5A			C9orf41		ANP32E
SLAIN2		CDKN1B		ARL8B			C9orf85		ANPEP
SLC22A16		CDKN2C		ARRDC3			CAMK2D		AP1AR
SLTM		CELF2		ARSK			CAND1		AP2B1
SMAD9		CGGBP1		ARV1			CAPZA1		AP3M1
SMAP2		CHAC2		ASAH1			CASD1		AP3S1
SMEK2		CHIC2		ASAP2			CASP3		AP4S1
SPATS2L		CHORDC1		ASH2L			CASP8		APAF1
SPTBN1		CHST11		ASPM			CCDC111		APBB1IP
SQLE		CITED2		ASXL1			CCND3		APBB2
SRI		CLASP1		ATAD1			CCNE2		APIP
ST8SIA4		CLECL1		ATAD2			CCNJ		APOLD1
STIM2		CNOT6L		ATAD2B			CCPG1		APP
TFRC		CNST		ATAD5			CCRN4L		APPL1
THAP5		CPEB2		ATF1			CDC42SE1		ARAP2
TIFA		CPSF6		ATF2			CDC42SE2		ARF1
TMEM123		CREB3L2		ATF7			CDK14		ARF6
TNFSF4		CSDA		ATG16L1			CDK6		ARGLU1
TOMM70A		CTAGE5		ATG4B			CDKN1B		ARHGAP15
UBE2H		CTBP2		ATL1			CDKN2C		ARHGAP17
UBN2		CTCF		ATL3			CELF2		ARHGAP21
UCK2		CTSC		ATM			CENPP		ARHGAP25
UVRAG		CUL1		ATP2C1			CEPT1		ARHGEF12
VAV3		CXCR4		ATP5B			CGGBP1		ARHGEF6
VCPIP1		CYFIP1		ATR			CHAC2		ARID1B
WDR33		CYTIP		ATXN2			CHIC2		ARID2
WDR67		DAD1		ATXN7			CHORDC1		ARID4B
		DBF4		ATXN7L3B			CHST11		ARID5B
		DCAF16		AURKA			CISD1		ARIH2
		DCAF6		AUTS2			CITED2		ARL1
		DDHD1		AZI2			CLASP1		ARL15
		DEPDC1		AZIN1			CLEC14A		ARL5A
		DEPDC1B		B2M			CLECL1		ARL5B
		DGKD		B3GALNT2			CNOT6L		ARL6IP5
		DICER1		B3GNT2			CNST		ARL8B
		DIS3L		BACH1			CPEB2		ARPP19
		DLEU1		BAG1			CPSF6		ARPP21
		DLEU2		BAT1			CREB3L2		ARRDC3
		DMTF1		BAZ1A			CSDA		ARSK
		DNAJB6		BAZ1B			CTAGE5		ARV1
		DNM1L		BCL2L11			CTBP2		ASAH1
		DR1		BCOR			CTCF		ASAP2
		DUSP1		BCR			CTGF		ASB3
		DUSP22		BDNFOS			CTSC		ASH2L
		DYRK1A		BEND4			CUL1		ASPH
		EBAG9		BID			CXCR4		ASPM
		EBF1		BIRC6			CYFIP1		ASXL1
		ECHDC1		BMF			CYTIP		ATAD1
		EDEM1		BMPR1A			DAD1		ATAD2
		EIF3E		BMPR2			DBF4		ATAD2B
		ELF1		BNIP2			DCAF16		ATAD5
		ELOVL5		BPTF			DCAF6		ATF1
		EMB		BRCA2			DDB2		ATF2
		ERBB2IP		BRCC3			DDHD1		ATF7
		ERG		BRD1			DECR1		ATG12
		ERLEC1		BRD2			DEPDC1		ATG16L1
		ERO1L		BRD8			DEPDC1B		ATG4B
		ESCO1		BRE			DGKD		ATL1
		ESYT2		BRIP1			DHX29		ATL2
		ETNK1		BRWD1			DICER1		ATL3
		ETS2		BTAF1			DIS3L		ATM
		ETV6		BTF3			DLEU1		ATP11B
		EXOSC8		BTG2			DLEU2		ATP1B3
		EZH2		BUB1			DMTF1		ATP2A2
		FAF1		BUB3			DNAJB6		ATP2C1
		FAIM		BUD31			DNAJB9		ATP5B
		FAM108B1		BZW1			DNM1L		ATP5J
		FAM120A		C10orf111			DR1		ATP8A1
		FAM120AOS		C10orf119			DRAM2		ATR
		FAM63B		C10orf18			DUSP1		ATRNL1
		FAM78A		C10orf25			DUSP22		ATXN2
		FBXL4		C11orf30			DYRK1A		ATXN7
		FBXL5		C11orf31			E2F8		ATXN7L3B
		FBXO11		C11orf48			EBAG9		AURKA
		FBXO33		C11orf54			EBF1		AUTS2
		FBXO5		C11orf61			ECHDC1		AZI2
		FBXW4		C11orf71			EDEM1		AZIN1
		FEM1C		C11orf83			EIF3E		B2M
		FGD6		C12orf11			ELF1		B3GALNT2
		FKBP5		C12orf48			ELOVL5		B3GNT2
		FLI1		C12orf57			EMB		BACH1
		FLJ10038		C12orf60			ENDOD1		BAG1
		FLJ13224		C12orf61			EPM2AIP1		BAG2
		FLJ33630		C12orf65			ERBB2IP		BAHCC1
		FLJ37453		C12orf75			ERG		BAT1
		FLJ39653		C12orf77			ERLEC1		BAZ1A
		FLJ45244		C14orf104			ERO1L		BAZ1B
		FLT3		C14orf147			ESCO1		BCAS4
		FMNL2		C14orf156			ESYT2		BCAT1
		FNDC3A		C14orf166			ETNK1		BCL11A
		FOXP1		C14orf181			ETS2		BCL2
		FRMD4B		C14orf33			ETV6		BCL2L11
		FRY		C15orf24			EXOSC8		BCL6
		FUT4		C15orf33			EZH2		BCL7A
		GABPA		C15orf40			FAF1		BCOR
		GABPB1		C15orf61			FAIM		BCR
		GALNT2		C16orf7			FAM108B1		BDNFOS
		GALNT7		C16orf72			FAM120A		BEND4
		GDI2		C17orf48			FAM120AOS		BICD1
		GGPS1		C17orf81			FAM63B		BID
		GIN1		C17orf95			FAM78A		BIRC6
		GLRX5		C18orf10			FBXL4		BLK
		GNAQ		C18orf18			FBXL5		BMF
		GNB4		C18orf25			FBXO11		BMP2K
		GNG5		C18orf54			FBXO33		BMPR1A
		GOLIM4		C18orf55			FBXO5		BMPR2
		GOLPH3		C18orf56			FBXW4		BNIP2
		GPBP1		C19orf48			FCHSD2		BPTF
		GPCPD1		C19orf54			FDFT1		BRCA2
		GREM1		C1orf103			FEM1C		BRCC3
		GUCY1A3		C1orf131			FGD6		BRD1
		HADH		C1orf144			FGF9		BRD2
		HECTD1		C1orf151			FKBP5		BRD8
		HHEX		C1orf200			FLI1		BRE
		HIF1A		C1orf43			FLJ10038		BRIP1
		HIPK3		C1orf55			FLJ13224		BRP44
		HIVEP2		C1orf58			FLJ31306		BRWD1
		HLX		C1orf63			FLJ33630		BTAF1
		HMGB1		C1orf83			FLJ37453		BTF3
		HMGB2		C1orf96			FLJ39653		BTG1
		HMGN3		C20orf24			FLJ45244		BTG2
		HNRNPK		C20orf30			FLT3		BUB1
		HNRNPR		C20orf72			FMNL2		BUB3
		HNRNPU		C21orf49			FNBP4		BUD31
		HOXA10		C21orf57			FNDC3A		BZW1
		HOXA7		C21orf58			FOXP1		C10orf111
		HOXA9		C21orf96			FRMD4B		C10orf119
		HP1BP3		C22orf29			FRY		C10orf18
		HSPD1		C22orf30			FUT4		C10orf25
		HSPE1		C22orf46			GAB2		C11orf30
		IFT80		C2orf47			GABPA		C11orf31
		IGF2BP3		C2orf49			GABPB1		C11orf48
		IKZF1		C2orf56			GALNT2		C11orf54
		IKZF2		C2orf60			GALNT7		C11orf61
		IRF2		C2orf64			GDI2		C11orf71
		IRF2BP2		C2orf67			GGPS1		C11orf83
		ITGA4		C2orf69			GIN1		C12orf11
		ITM2B		C2orf7			GLRX5		C12orf35
		JMJD1C		C2orf86			GNAQ		C12orf48
		KBTBD3		C3orf1			GNB4		C12orf57
		KCMF1		C3orf10			GNG5		C12orf60
		KCNQ5		C3orf19			GOLIM4		C12orf61
		KCTD20		C3orf26			GOLPH3		C12orf65
		KDM1A		C3orf31			GPBP1		C12orf75
		KDM6A		C3orf58			GPCPD1		C12orf77
		KIAA1468		C3orf63			GPR150		C13orf23
		KIF11		C3orf71			GREM1		C14orf104
		KILLIN		C4orf29			GUCY1A3		C14orf106
		KLRK1		C4orf41			HADH		C14orf135
		KPNA3		C4orf43			HECTD1		C14orf147
		KRIT1		C5orf22			HHEX		C14orf156
		LEF1		C5orf24			HIF1A		C14orf166
		LEPROTL1		C5orf30			HIPK3		C14orf181
		LIN54		C5orf43			HIVEP2		C14orf33
		LMBRD2		C5orf44			HLX		C14orf43
		LMNB1		C5orf51			HMGB1		C15orf24
		LMO4		C6orf130			HMGB2		C15orf33
		LNPEP		C6orf147			HMGN3		C15orf40
		LOC100128191		C6orf150			HNRNPK		C15orf42
		LOC100129387		C6orf211			HNRNPR		C15orf61
		LOC100216545		C6orf52			HNRNPU		C16orf7
		LOC100286938		C6orf70			HOXA10		C16orf72
		LOC100288730		C7orf36			HOXA7		C17orf48
		LOC145783		C7orf42			HOXA9		C17orf81
		LOC153684		C7orf44			HP1BP3		C17orf95
		LOC374443		C7orf49			HSPD1		C18orf1
		LOC400027		C8orf40			HSPE1		C18orf10
		LOC401093		C8orf41			IFT80		C18orf18
		LOC440944		C8orf76			IGF2BP2		C18orf25
		LOC641518		C9orf102			IGF2BP3		C18orf54
		LOC729082		C9orf130			IKZF1		C18orf55
		LOC84989		C9orf156			IKZF2		C18orf56
		LPAR6		C9orf5			IPMK		C19orf48
		LPXN		C9orf6			IRF2		C19orf54
		LRIG1		C9orf82			IRF2BP2		C1orf103
		LRRC8C		CAB39			ITGA4		C1orf131
		LRRFIP2		CACNA2D4			ITM2B		C1orf144
		LSM14A		CACNB4			JKAMP		C1orf151
		LYN		CACYBP			JMJD1C		C1orf200
		LYPLA1		CAGE1			KBTBD3		C1orf43
		MAD2L1		CALM1			KCMF1		C1orf55
		MAN1A2		CALM2			KCNQ5		C1orf58
		MAN2A1		CALR			KCTD20		C1orf63
		MAPK14		CALU			KDM1A		C1orf83
		MAT2B		CANX			KDM6A		C1orf96
		MBLAC2		CAPRIN1			KIAA0564		C20orf103
		MBNL1		CASC5			KIAA1468		C20orf24
		MBNL3		CASP4			KIAA1958		C20orf30
		MCFD2		CAT			KIF11		C20orf72
		MCL1		CBFB			KILLIN		C21orf49
		MED13L		CBLB			KLRK1		C21orf57
		MEF2A		CBX1			KPNA3		C21orf58
		MEF2C		CBX3			KRAS		C21orf91
		MEIS1		CBX5			KRIT1		C21orf96
		MEX3C		CCAR1			LAPTM4A		C22orf29
		MID1IP1		CCDC109A			LEF1		C22orf30
		MIR196B		CCDC109B			LEPROTL1		C22orf46
		MKLN1		CCDC117			LIN54		C2orf47
		MLL5		CCDC127			LMBRD2		C2orf49
		MND1		CCDC138			LMNB1		C2orf56
		MOBKL3		CCDC14			LMO4		C2orf60
		MPZL1		CCDC148			LNP1		C2orf64
		MRPS30		CCDC162			LNPEP		C2orf67
		MSL2		CCDC18			LOC100128191		C2orf69
		MTDH		CCDC21			LOC100129387		C2orf7
		MTO1		CCDC47			LOC100216545		C2orf86
		MYB		CCDC6			LOC100286938		C3orf1
		MYC		CCDC69			LOC100288730		C3orf10
		MYCBP2		CCDC76			LOC145783		C3orf19
		NAA15		CCDC77			LOC153684		C3orf26
		NAA16		CCDC82			LOC344967		C3orf31
		NAA38		CCDC85B			LOC374443		C3orf38
		NCAPG		CCDC88A			LOC400027		C3orf58
		NCRNA00114		CCDC88C			LOC401093		C3orf63
		NCRNA00120		CCDC90B			LOC440944		C3orf71
		NCRNA00183		CCDC97			LOC641518		C4orf29
		NDUFC1		CCNB2			LOC645323		C4orf33
		NEK7		CCNC			LOC729082		C4orf41
		NHLRC3		CCNG1			LOC84989		C4orf43
		NIN		CCNH			LPAR6		C5orf22
		NIPBL		CCNL1			LPXN		C5orf24
		NNT		CCNT1			LRIG1		C5orf30
		none		CCNT2			LRRC8C		C5orf39
		NR3C1		CCNY			LRRFIP2		C5orf43
		NSMAF		CCT4			LSM14A		C5orf44
		NUDT3		CCT5			LUC7L2		C5orf51
		OTUD4		CCT6A			LYN		C6orf115
		PAICS		CCT7			LYPLA1		C6orf130
		PAK2		CCT8			MAD2L1		C6orf147
		PAN3		CD164			MAML3		C6orf150
		PAX5		CD2AP			MAN1A2		C6orf211
		PBX3		CD47			MAN2A1		C6orf52
		PCDHGC3		CD58			MAPK14		C6orf70
		PCMTD1		CD96			MAPK6		C7orf36
		PCNP		CD99			MAT2B		C7orf42
		PDE4DIP		CDC123			MBLAC2		C7orf44
		PDHX		CDC25A			MBNL1		C7orf49
		PDS5B		CDC26			MBNL3		C7orf64
		PELI1		CDC37L1			MCFD2		C8orf39
		PELI2		CDC40			MCL1		C8orf40
		PEX1		CDC42			MED13L		C8orf41
		PHC3		CDC42EP3			MEF2A		C8orf76
		PHIP		CDC5L			MEF2C		C9orf102
		PICALM		CDC73			MEIS1		C9orf130
		PIGN		CDCA4			MEX3C		C9orf156
		PIK3CA		CDCA7			MGST2		C9orf40
		PITPNC1		CDK1			MID1IP1		C9orf41
		PLCL2		CDK12			MIR1204		C9orf5
		PLD1		CDK13			MIR196B		C9orf6
		PMAIP1		CDK17			MKLN1		C9orf82
		POLR3G		CDK19			MLH1		C9orf85
		PPA2		CDKAL1			MLL5		CAB39
		PPAT		CDKN1A			MLLT11		CACNA2D4
		PPIL5		CDKN2A			MND1		CACNB4
		PPP1CB		CDKN2AIP			MOBKL3		CACYBP
		PPP1R12A		CDKN2BAS			MPZL1		CAGE1
		PPP2R5A		CDKN3			MRPS30		CALM1
		PPP2R5C		CEBPA			MSL2		CALM2
		PPP3CC		CEBPG			MTDH		CALR
		PPP3R1		CEBPZ			MTERFD1		CALU
		PRDM2		CELF1			MTO1		CAMK2D
		PRDX1		CENPA			MYB		CAND1
		PRKAA1		CENPC1			MYC		CANX
		PRKCE		CENPE			MYCBP2		CAPRIN1
		PRMT3		CENPJ			N4BP2		CAPZA1
		PROM1		CENPQ			NAA15		CASC5
		PRSS12		CENPV			NAA16		CASP3
		PSMA1		CENPW			NAA38		CASP4
		PTEN		CEP120			NAP1L4		CAT
		PTGER4		CEP192			NCAPG		CBFB
		PTPRR		CEP250			NCRNA00114		CBLB
		PXT1		CEP350			NCRNA00120		CBX1
		QSER1		CEP57			NCRNA00183		CBX3
		RAB33B		CEP63			NDNL2		CBX5
		RANBP9		CEP76			NDUFC1		CCAR1
		RAPGEF6		CEP78			NEGR1		CCDC109A
		RASSF3		CETN3			NEK7		CCDC109B
		RB1CC1		CFLP1			NHLRC3		CCDC111
		RBBP8		CHCHD7			NIN		CCDC117
		RBM12B		CHD1			NIPBL		CCDC127
		RBM26		CHD1L			NNT		CCDC138
		RCBTB2		CHD7			NOL8		CCDC14
		RCSD1		CHD9			none		CCDC148
		REEP3		CHEK1			NR3C1		CCDC162
		REST		CHERP			NRIP1		CCDC18
		REV3L		CHKA			NRP1		CCDC21
		RHOH		CHMP5			NSMAF		CCDC47
		RMI1		CHPT1			NUDT3		CCDC6
		RNASEH2B		CHSY1			NUP88		CCDC69
		RNF168		CIITA			OTUD4		CCDC76
		RNF19A		CISD2			PAICS		CCDC77
		RNF220		CKLF			PAK2		CCDC82
		RRAGA		CKS2			PAN3		CCDC85B
		RSBN1		CLASP2			PAPOLA		CCDC88A
		RSBN1L		CLDND1			PARP8		CCDC88C
		RUNX1		CLEC2B			PAX5		CCDC90B
		RUNX2		CLEC2D			PBX3		CCDC97
		SAP30		CLIC4			PCDHGC3		CCNB2
		SCARNA13		CLIP1			PCMTD1		CCNC
		SCLT1		CLK1			PCNP		CCND3
		SENP6		CLN6			PDE4DIP		CCNG1
		SERBP1		CLNS1A			PDHX		CCNH
		SERINC5		CLTA			PDIA4		CCNJ
		SESTD1		CNDP2			PDPN		CCNL1
		SETD5		CNIH			PDS5A		CCNT1
		SIAH2		CNO			PDS5B		CCNT2
		SKP2		CNOT2			PELI1		CCNY
		SLAIN1		CNOT4			PELI2		CCRN4L
		SLC12A2		CNOT8			PEX1		CCT4
		SLC1A4		CNTLN			PGRMC2		CCT5
		SLC25A40		COCH			PHC3		CCT6A
		SLC38A1		COG8			PHIP		CCT7
		SLFN11		COL4A3BP			PICALM		CCT8
		SMC2		COMT			PIGN		CD164
		SMC4		COPA			PIK3CA		CD2AP
		SMCHD1		COPB2			PITPNC1		CD47
		SMEK1		COPS2			PLCB1		CD58
		SNHG10		COQ10B			PLCL2		CD96
		SOS1		CORO1C			PLD1		CD99
		SOX4		COX5A			PMAIP1		CDC123
		SPEN		COX6C			PNP		CDC25A
		SPIN1		COX7A2L			POLR3G		CDC26
		SPRY2		CPNE8			PPA2		CDC37L1
		SRP54		CPSF2			PPAT		CDC40
		SRSF2IP		CPSF3			PPIL5		CDC42
		SRSF8		CRCP			PPM1B		CDC42EP3
		SSBP2		CREB1			PPP1CB		CDC5L
		ST7L		CREB3L4			PPP1R12A		CDC73
		STAG2		CREBZF			PPP2R5A		CDCA4
		STK17B		CRIPT			PPP2R5C		CDCA7
		STK38		CRKL			PPP3CC		CDK1
		STT3B		CRLF3			PPP3R1		CDK12
		SUPT3H		CRTAP			PRDM2		CDK13
		SYK		CRTC3			PRDX1		CDK14
		SYPL1		CSDE1			PRKAA1		CDK17
		SYT1		CSE1L			PRKCE		CDK19
		TAPT1		CSGALNACT2			PRMT3		CDK6
		TARBP1		CSNK1A1			PROM1		CDKAL1
		TBC1D14		CSNK1G1			PRSS12		CDKN1A
		TBC1D5		CSNK1G3			PSMA1		CDKN1B
		TCEA1		CSPP1			PSMC2		CDKN2A
		TCF12		CSTF1			PSMG1		CDKN2AIP
		TFB2M		CSTF3			PTDSS1		CDKN2BAS
		TGFBR2		CTDNEP1			PTEN		CDKN2C
		TIA1		CTDSPL2			PTGER4		CDKN3
		TM9SF3		CTNNB1			PTPRR		CEBPA
		TMEM30A		CTR9			PVT1		CEBPG
		TMEM41B		CUL3			PXT1		CEBPZ
		TMEM64		CUL4B			QSER1		CELF1
		TMPO		CWC27			RAB33B		CELF2
		TNFAIP8		CXorf21			RAD21		CENPA
		TNPO1		CXXC5			RAG1		CENPC1
		TOP2B		CYBASC3			RANBP9		CENPE
		TOPORS		CYCS			RAP2B		CENPJ
		TRA2B		CYP4V2			RAPGEF6		CENPQ
		TRAF3IP2		CYP51A1			RASSF1		CENPV
		TRAPPC8		CYTH1			RASSF3		CENPW
		TRIM24		DAGLB			RASSF5		CEP120
		TRIM25		DAK			RB1CC1		CEP192
		TROVE2		DBR1			RBBP8		CEP250
		TSHZ1		DCAF10			RBM12B		CEP350
		TTBK2		DCAF13			RBM26		CEP57
		TTC39C		DCAF7			RCBTB2		CEP63
		TTC7A		DCAKD			RCSD1		CEP76
		TTPA		DCK			REEP3		CEP78
		TUBA1B		DCLRE1C			REST		CETN3
		TWF1		DCP1A			REV3L		CFLP1
		TWIST1		DCP2			RHOBTB3		CGGBP1
		TWISTNB		DCTD			RHOH		CHAC2
		UBASH3B		DCUN1D1			RMI1		CHCHD7
		UBE2J1		DCUN1D5			RNASEH2B		CHD1
		UBXN7		DDB1			RNF125		CHD1L
		UCHL5		DDIT3			RNF168		CHD7
		UHRF2		DDIT4			RNF19A		CHD9
		USP1		DDX1			RNF220		CHEK1
		USP13		DDX17			RPAIN		CHERP
		USP33		DDX21			RRAGA		CHIC2
		USP38		DDX24			RSBN1		CHKA
		USP47		DDX3X			RSBN1L		CHMP5
		VEZT		DDX42			RUNX1		CHORDC1
		VGLL4		DDX58			RUNX2		CHPT1
		VPS13A		DDX6			SAP30		CHST11
		VPS13B		DEGS1			SCARNA13		CHSY1
		WBP4		DEK			SCLT1		CIITA
		WDR76		DEM1			SCML4		CISD2
		WEE1		DENND5A			SENP6		CITED2
		WIPF1		DEPDC4			SERBP1		CKLF
		WNK1		DERA			SERINC5		CKS2
		XBP1		DGKE			SESTD1		CLASP1
		ZAK		DHFR			SETD5		CLASP2
		ZBED5		DHFRL1			SIAH2		CLDND1
		ZBTB10		DHX36			SKIV2L2		CLEC2B
		ZC3H12C		DHX9			SKP2		CLEC2D
		ZC3HAV1		DIABLO			SLAIN1		CLECL1
		ZCCHC7		DIAPH1			SLAIN2		CLIC4
		ZCCHC8		DIDO1			SLC12A2		CLIP1
		ZEB2		DIMT1L			SLC1A4		CLK1
		ZFHX3		DLGAP5			SLC22A16		CLN6
		ZFP91		DMXL1			SLC25A40		CLNS1A
		ZFP91-CNTF		DNAJA2			SLC38A1		CLTA
		ZFX		DNAJB14			SLFN11		CNDP2
		ZHX2		DNAJC13			SLTM		CNIH
		ZNF131		DNAJC19			SMAD9		CNO
		ZNF143		DNAJC2			SMAP2		CNOT2
		ZNF398		DNAJC25			SMC2		CNOT4
		ZNRF1		DNAJC25-GNG10			SMC4		CNOT6L
				DNAJC7			SMCHD1		CNOT8
				DNAJC9			SMEK1		CNST
				DOCK11			SMEK2		CNTLN
				DOCK4			SNHG10		COCH
				DOLK			SOS1		COG8
				DONSON			SOX4		COL4A3BP
				DPH5			SPATS2L		COMT
				DPM1			SPEN		COPA
				DPY19L3			SPIN1		COPB2
				DPY19L4			SPRY2		COPS2
				DPYSL2			SPTBN1		COQ10B
				DRG1			SQLE		CORO1C
				DSCC1			SRI		COX5A
				DSE			SRP54		COX6C
				DTL			SRSF2IP		COX7A2L
				DTWD1			SRSF8		CPEB2
				DTX3L			SSBP2		CPNE8
				DUSP10			ST7L		CPSF2
				DUT			ST8SIA4		CPSF3
				DYNC1H1			STAG2		CPSF6
				DYNC1LI1			STIM2		CRCP
				DYNLRB1			STK17B		CREB1
				DZIP3			STK38		CREB3L2
				E2F2			STT3B		CREB3L4
				E2F7			SUPT3H		CREBZF
				EAF2			SYK		CRIPT
				EDEM3			SYPL1		CRKL
				EED			SYT1		CRLF3
				EEF1A1			TAPT1		CRTAP
				EEF1B2			TARBP1		CRTC3
				EEF1E1			TBC1D14		CSDA
				EFCAB7			TBC1D5		CSDE1
				EFR3A			TCEA1		CSE1L
				EHBP1			TCF12		CSGALNACT2
				EID1			TFB2M		CSNK1A1
				EIF1B			TFRC		CSNK1G1
				EIF2A			TGFBR2		CSNK1G3
				EIF2AK3			THAP5		CSPP1
				EIF2C2			TIA1		CSTF1
				EIF2C3			TIFA		CSTF3
				EIF2S2			TM9SF3		CTAGE5
				EIF3A			TMEM123		CTBP2
				EIF3J			TMEM30A		CTCF
				EIF4E			TMEM41B		CTDNEP1
				EIF4E2			TMEM64		CTDSPL2
				EIF4EBP2			TMPO		CTNNB1
				EIF4ENIF1			TNFAIP8		CTR9
				EIF4G2			TNFSF4		CTSC
				EIF4H			TNPO1		CUL1
				EIF5B			TOMM70A		CUL3
				ELF2			TOP2B		CUL4B
				ELK3			TOPORS		CWC27
				ELK4			TRA2B		CXCR4
				ELOVL6			TRAF3IP2		CXorf21
				ELP2			TRAPPC8		CXXC5
				ELP4			TRIM24		CYBASC3
				EMG1			TRIM25		CYCS
				ENC1			TROVE2		CYFIP1
				ENKUR			TSHZ1		CYP4V2
				ENOPH1			TTBK2		CYP51A1
				EP300			TTC39C		CYTH1
				EPB41			TTC7A		CYTIP
				EPB41L2			TTPA		DAD1
				EPC1			TUBA1B		DAGLB
				EPN1			TWF1		DAK
				EPRS			TWIST1		DBF4
				EPS15			TWISTNB		DBR1
				EPT1			UBASH3B		DCAF10
				ERAP1			UBE2H		DCAF13
				ERCC8			UBE2J1		DCAF16
				ERH			UBN2		DCAF6
				ERLIN1			UBXN7		DCAF7
				EVI2A			UCHL5		DCAKD
				EVI2B			UCK2		DCK
				EXO1			UHRF2		DCLRE1C
				EXOC6			USP1		DCP1A
				EXOSC6			USP13		DCP2
				EZR			USP33		DCTD
				FAF2			USP38		DCUN1D1
				FAM103A1			USP47		DCUN1D5
				FAM105B			UVRAG		DDB1
				FAM115A			VAV3		DDHD1
				FAM133B			VCPIP1		DDIT3
				FAM134C			VEZT		DDIT4
				FAM135A			VGLL4		DDX1
				FAM173B			VPS13A		DDX17
				FAM179B			VPS13B		DDX21
				FAM192A			WBP4		DDX24
				FAM200B			WDR33		DDX3X
				FAM35A			WDR67		DDX42
				FAM36A			WDR76		DDX58
				FAM38A			WEE1		DDX6
				FAM43A			WIPF1		DEGS1
				FAM53B			WNK1		DEK
				FAM60A			XBP1		DEM1
				FAM65B			ZAK		DENND5A
				FAM76B			ZBED5		DEPDC1
				FAM83D			ZBTB10		DEPDC1B
				FAM91A1			ZC3H12C		DEPDC4
				FAM98A			ZC3HAV1		DERA
				FAM98B			ZCCHC7		DGKD
				FANCL			ZCCHC8		DGKE
				FANCM			ZEB2		DHFR
				FARSB			ZFHX3		DHFRL1
				FASTKD1			ZFP91		DHX36
				FASTKD3			ZFP91-CNTF		DHX9
				FBXL17			ZFX		DIABLO
				FBXO15			ZHX2		DIAPH1
				FBXO18			ZNF131		DICER1
				FBXO34			ZNF143		DIDO1
				FBXO36			ZNF398		DIMT1L
				FBXO38			ZNRF1		DIS3L
				FBXO42					DLEU1
				FBXO7					DLEU2
				FBXW11					DLGAP5
				FBXW7					DMTF1
				FGFR1OP2					DMXL1
				FH					DNAJA2
				FHL1					DNAJB14
				FIBP					DNAJB6
				FILIP1L					DNAJC13
				FIP1L1					DNAJC19
				FJX1					DNAJC2
				FKBP15					DNAJC25
				FKBP3					DNAJC25-GNG10
				FLJ13197					DNAJC7
				FLJ35024					DNAJC9
				FLJ39534					DNM1L
				FLJ43663					DOCK11
				FLVCR1					DOCK4
				FNBP1					DOLK
				FNBP1L					DONSON
				FNIP1					DPH5
				FOSL2					DPM1
				FOXK2					DPY19L3
				FOXO3					DPY19L4
				FRAT2					DPYSL2
				FRS2					DR1
				FRYL					DRG1
				FSIP1					DSCC1
				FUBP1					DSE
				FUS					DTL
				FUT11					DTWD1
				FUT8					DTX3L
				FXN					DUSP1
				FYTTD1					DUSP10
				G2E3					DUSP22
				G3BP1					DUT
				G3BP2					DYNC1H1
				GAB1					DYNC1LI1
				GADD45B					DYNLRB1
				GALK2					DYRK1A
				GANAB					DZIP3
				GANC					E2F2
				GARS					E2F7
				GAS1					EAF2
				GAS2L3					EBAG9
				GAS5					EBF1
				GATC					ECHDC1
				GBA					EDEM1
				GCFC1					EDEM3
				GCNT1					EED
				GEMIN8P4					EEF1A1
				GEN1					EEF1B2
				GFPT1					EEF1E1
				GGNBP2					EFCAB7
				GINS1					EFR3A
				GJC1					EHBP1
				GLA					EID1
				GLB1					EIF1B
				GLG1					EIF2A
				GLMN					EIF2AK3
				GLUD1					EIF2C2
				GMCL1					EIF2C3
				GMNN					EIF2S2
				GMPR2					EIF3A
				GMPS					EIF3E
				GNAI1					EIF3J
				GNAI3					EIF4E
				GNAS					EIF4E2
				GNB1					EIF4EBP2
				GNB1L					EIF4ENIF1
				GNL3					EIF4G2
				GNN					EIF4H
				GNPAT					EIF5B
				GOLGA4					ELF1
				GOLGA7					ELF2
				GOLM1					ELK3
				GOPC					ELK4
				GORAB					ELOVL5
				GOT2					ELOVL6
				GPATCH8					ELP2
				GPHN					ELP4
				GPR113					EMB
				GPR125					EMG1
				GPR176					ENC1
				GPR63					ENKUR
				GPX1					ENOPH1
				GRINL1A					EP300
				GRPEL1					EPB41
				GRSF1					EPB41L2
				GSG2					EPC1
				GSK3B					EPN1
				GSPT1					EPRS
				GSTCD					EPS15
				GSTO1					EPT1
				GTF2A2					ERAP1
				GTF2B					ERBB2IP
				GTF2E2					ERCC8
				GTF2I					ERG
				GTPBP10					ERH
				GUF1					ERLEC1
				H2AFX					ERLIN1
				H2AFY					ERO1L
				H2AFZ					ESCO1
				H3F3A					ESYT2
				HARS					ETNK1
				HARS2					ETS2
				HAUS3					ETV6
				HBXIP					EVI2A
				HDAC1					EVI2B
				HDAC2					EXO1
				HDGF					EXOC6
				HDGFRP3					EXOSC6
				HDHD1					EXOSC8
				HDLBP					EZH2
				HEATR1					EZR
				HELLS					FAF1
				HELZ					FAF2
				HERC1					FAIM
				HERC4					FAM103A1
				HEXB					FAM105B
				HEXIM1					FAM108B1
				HEXIM2					FAM115A
				HIAT1					FAM120A
				HIGD1A					FAM120AOS
				HINT1					FAM133B
				HIST1H2BD					FAM134C
				HIST1H2BH					FAM135A
				HIST1H2BK					FAM173B
				HIST2H2AA3					FAM179B
				HIST2H2AA4					FAM192A
				HLA-DPA1					FAM200B
				HLTF					FAM35A
				HMGA2					FAM36A
				HMGCR					FAM38A
				HMGCS1					FAM43A
				HMGN1					FAM53B
				HMGN2					FAM60A
				HMGN4					FAM63B
				HMGN5					FAM65B
				HMGXB4					FAM76B
				HMMR					FAM78A
				HMX3					FAM83D
				HNRNPA0					FAM91A1
				HNRNPA1					FAM98A
				HNRNPA1P10					FAM98B
				HNRNPA2B1					FANCL
				HNRNPA3					FANCM
				HNRNPD					FARSB
				HNRNPF					FASTKD1
				HNRNPH2					FASTKD3
				HNRNPUL2					FBXL17
				HNRPDL					FBXL4
				HOMER1					FBXL5
				HOOK3					FBXO11
				HOXA6					FBXO15
				HS2ST1					FBXO18
				HSD17B11					FBXO33
				HSDL2					FBXO34
				HSF2					FBXO36
				HSP90B1					FBXO38
				HSPA5					FBXO42
				HSPA9					FBXO5
				IARS					FBXO7
				IBTK					FBXW11
				ID2					FBXW4
				IDE					FBXW7
				IDH1					FEM1C
				IDH2					FGD6
				IDI1					FGFR1OP2
				IER2					FH
				IER5					FHL1
				IFI27L1					FIBP
				IFNAR2					FILIP1L
				IFT74					FIP1L1
				IGF1R					FJX1
				IGF2R					FKBP15
				IGFBP7					FKBP3
				IKBIP					FKBP5
				IKBKAP					FLI1
				IL7R					FLJ10038
				ILF2					FLJ13197
				ILF3					FLJ13224
				ILK					FLJ33630
				ILKAP					FLJ35024
				IMMP1L					FLJ37453
				IMP3					FLJ39534
				ING2					FLJ39653
				INO80C					FLJ43663
				INO80D					FLJ45244
				INPP5D					FLT3
				INTS12					FLVCR1
				INTS2					FMNL2
				INTS5					FNBP1
				INTS7					FNBP1L
				INTS8					FNDC3A
				IPO7					FNIP1
				IQCB1					FOSL2
				IQGAP1					FOXK2
				IRAK3					FOXO3
				IRF1					FOXP1
				IRGQ					FRAT2
				IRS1					FRMD4B
				ISL2					FRS2
				ITFG1					FRY
				ITGB1BP1					FRYL
				ITGB3BP					FSIP1
				ITGB5					FUBP1
				ITGB8					FUS
				ITPR2					FUT11
				IVNS1ABP					FUT4
				IWS1					FUT8
				JAK1					FXN
				JARID2					FYTTD1
				JMJD6					G2E3
				JMY					G3BP1
				JRKL					G3BP2
				JUNB					GAB1
				KATNAL1					GABPA
				KBTBD2					GABPB1
				KCTD12					GADD45B
				KCTD3					GALK2
				KDM2A					GALNT2
				KDM3B					GALNT7
				KDM4C					GANAB
				KDM5A					GANC
				KIAA0101					GARS
				KIAA0146					GAS1
				KIAA0174					GAS2L3
				KIAA0226					GAS5
				KIAA0247					GATC
				KIAA0368					GBA
				KIAA0391					GCFC1
				KIAA1033					GCNT1
				KIAA1143					GDI2
				KIAA1328					GEMIN8P4
				KIAA1429					GEN1
				KIAA1430					GFPT1
				KIAA1432					GGNBP2
				KIAA1524					GGPS1
				KIAA2026					GIN1
				KIF15					GINS1
				KIF18A					GJC1
				KIF20A					GLA
				KIF20B					GLB1
				KIF23					GLG1
				KIF2A					GLMN
				KIF2C					GLRX5
				KIF5B					GLUD1
				KIFC1					GMCL1
				KLF12					GMNN
				KLF3					GMPR2
				KLF6					GMPS
				KLF7					GNAI1
				KLHDC5					GNAI3
				KLHL11					GNAQ
				KLHL15					GNAS
				KLHL20					GNB1
				KLHL28					GNB1L
				KLHL8					GNB4
				KLHL9					GNG5
				KLRAQ1					GNL3
				KLRC4					GNN
				KNTC1					GNPAT
				KPNA1					GOLGA4
				KPNA4					GOLGA7
				KPNA5					GOLIM4
				KRCC1					GOLM1
				KRR1					GOLPH3
				KTI12					GOPC
				KTN1					GORAB
				LACTB2					GOT2
				LARP1B					GPATCH8
				LARP4					GPBP1
				LARS					GPCPD1
				LASS6					GPHN
				LATS1					GPR113
				LBR					GPR125
				LCP1					GPR176
				LCP2					GPR63
				LDHA					GPX1
				LEMD3					GREM1
				LEPR					GRINL1A
				LEPROT					GRPEL1
				LIAS					GRSF1
				LIG3					GSG2
				LIMA1					GSK3B
				LIMD1					GSPT1
				LIMD2					GSTCD
				LIN7C					GSTO1
				LIN9					GTF2A2
				LITAF					GTF2B
				LMO2					GTF2E2
				LNX2					GTF2I
				LOC100128164					GTPBP10
				LOC100129716					GUCY1A3
				LOC100129726					GUF1
				LOC100130691					H2AFX
				LOC100188949					H2AFY
				LOC100302650					H2AFZ
				LOC147727					H3F3A
				LOC221710					HADH
				LOC256880					HARS
				LOC283050					HARS2
				LOC283392					HAUS3
				LOC285074					HBXIP
				LOC285456					HDAC1
				LOC338758					HDAC2
				LOC338799					HDGF
				LOC339290					HDGFRP3
				LOC400657					HDHD1
				LOC440926					HDLBP
				LOC442421					HEATR1
				LOC606724					HECTD1
				LOC645431					HELLS
				LOC729678					HELZ
				LOC80054					HERC1
				LONP1					HERC4
				LONP2					HEXB
				LONRF1					HEXIM1
				LPAR5					HEXIM2
				LPIN1					HHEX
				LPIN2					HIAT1
				LRBA					HIF1A
				LRCH1					HIGD1A
				LRCH3					HINT1
				LRMP					HIPK3
				LRP5					HIST1H2BD
				LRP6					HIST1H2BH
				LRRC1					HIST1H2BK
				LRRC27					HIST2H2AA3
				LRRC33					HIST2H2AA4
				LRRC40					HIVEP2
				LRRC41					HLA-DPA1
				LRRC8B					HLTF
				LRRK1					HLX
				LSM6					HMGA2
				LTV1					HMGB1
				LUC7L3					HMGB2
				LYRM2					HMGCR
				LYSMD3					HMGCS1
				MAGI3					HMGN1
				MAGOHB					HMGN2
				MAML1					HMGN3
				MANBA					HMGN4
				MANEA					HMGN5
				MAP2K1					HMGXB4
				MAP3K1					HMMR
				MAP3K5					HMX3
				MAP4K3					HNRNPA0
				MAP4K4					HNRNPA1
				MAP4K5					HNRNPA1P10
				MAPK1					HNRNPA2B1
				MAPRE2					HNRNPA3
				MARCKS					HNRNPD
				MARK3					HNRNPF
				MARS2					HNRNPH2
				MASTL					HNRNPK
				MAT2A					HNRNPR
				MATR3					HNRNPU
				MBIP					HNRNPUL2
				MBP					HNRPDL
				MCCC1					HOMER1
				MCEE					HOOK3
				MCM10					HOXA10
				MCM3					HOXA6
				MCM3AP					HOXA7
				MDFIC					HOXA9
				MDH1					HP1BP3
				MDM2					HS2ST1
				MDN1					HSD17B11
				ME2					HSDL2
				MED12L					HSF2
				MED13					HSP90B1
				MED14					HSPA5
				MED17					HSPA9
				MED21					HSPD1
				MED23					HSPE1
				MED28					IARS
				MED30					IBTK
				MELK					ID2
				MESDC1					IDE
				METAP1					IDH1
				METAP2					IDH2
				METT5D1					IDI1
				METTL12					IER2
				METTL3					IER5
				METTL4					IFI27L1
				METTL9					IFNAR2
				MFAP1					IFT74
				MFSD11					IFT80
				MFSD3					IGF1R
				MFSD8					IGF2BP3
				MGA					IGF2R
				MGAT2					IGFBP7
				MGAT4A					IKBIP
				MGEA5					IKBKAP
				MIER1					IKZF1
				MINA					IKZF2
				MINPP1					IL7R
				MIR1281					ILF2
				MIR1304					ILF3
				MIR1307					ILK
				MIR142					ILKAP
				MIR1538					IMMP1L
				MIR155HG					IMP3
				MIR15B					ING2
				MIR16-2					INO80C
				MIR636					INO80D
				MIR933					INPP5D
				MIRLET7I					INTS12
				MITD1					INTS2
				MKI67					INTS5
				MKRN2					INTS7
				MLEC					INTS8
				MLF1IP					IPO7
				MLL3					IQCB1
				MLLT10					IQGAP1
				MLLT4					IRAK3
				MMADHC					IRF1
				MMD					IRF2
				MMP14					IRF2BP2
				MOBKL1B					IRGQ
				MOCS3					IRS1
				MON2					ISL2
				MORC3					ITFG1
				MPHOSPH10					ITGA4
				MRC2					ITGB1BP1
				MRE11A					ITGB3BP
				MRFAP1					ITGB5
				MRP63					ITGB8
				MRPL1					ITM2B
				MRPL13					ITPR2
				MRPL18					IVNS1ABP
				MRPL19					IWS1
				MRPL30					JAK1
				MRPL33					JARID2
				MRPL47					JMJD1C
				MRPL50					JMJD6
				MRPS18B					JMY
				MRRF					JRKL
				MSH3					JUNB
				MSH6					KATNAL1
				MST4					KBTBD2
				MTAP					KBTBD3
				MTBP					KCMF1
				MTCH2					KCNQ5
				MTCP1					KCTD12
				MTCP1NB					KCTD20
				MTERFD2					KCTD3
				MTHFD1					KDM1A
				MTHFD2L					KDM2A
				MTIF2					KDM3B
				MTIF3					KDM4C
				MTMR10					KDM5A
				MTMR12					KDM6A
				MTR					KIAA0101
				MTRF1L					KIAA0146
				MTRR					KIAA0174
				MUT					KIAA0226
				MYL12A					KIAA0247
				MYL12B					KIAA0368
				MYLIP					KIAA0391
				MYO1B					KIAA1033
				MYST3					KIAA1143
				N4BP2L1					KIAA1328
				N4BP2L2					KIAA1429
				N6AMT2					KIAA1430
				NAA25					KIAA1432
				NAB1					KIAA1468
				NACA					KIAA1524
				NAF1					KIAA2026
				NARS2					KIF11
				NBAS					KIF15
				NBN					KIF18A
				NCAPH					KIF20A
				NCK1					KIF20B
				NCK2					KIF23
				NCOA2					KIF2A
				NCOR1					KIF2C
				NCRNA00081					KIF5B
				NCRNA00167					KIFC1
				NCRNA00188					KILLIN
				NCRNA00292					KLF12
				NCSTN					KLF3
				NDC80					KLF6
				NDE1					KLF7
				NDUFA1					KLHDC5
				NDUFA12					KLHL11
				NDUFAF1					KLHL15
				NDUFAF2					KLHL20
				NDUFB1					KLHL28
				NDUFB5					KLHL8
				NDUFB9					KLHL9
				NDUFS1					KLRAQ1
				NDUFS5					KLRC4
				NDUFV2					KLRK1
				NEDD1					KNTC1
				NEDD8					KPNA1
				NEK9					KPNA3
				NETO2					KPNA4
				NF2					KPNA5
				NFAT5					KRCC1
				NFATC3					KRIT1
				NFE2L2					KRR1
				NFKBIA					KTI12
				NFS1					KTN1
				NFYA					LACTB2
				NGLY1					LARP1B
				NGRN					LARP4
				NHEDC2					LARS
				NHP2L1					LASS6
				NIF3L1					LATS1
				NIP7					LBR
				NKIRAS1					LCP1
				NKIRAS2					LCP2
				NLN					LDHA
				NLRP3					LEF1
				NME1					LEMD3
				NME1-NME2					LEPR
				NME6					LEPROT
				NOC3L					LEPROTL1
				NOG					LIAS
				NOL7					LIG3
				NONO					LIMA1
				NOP58					LIMD1
				NPAT					LIMD2
				NR2C1					LIN54
				NR2C2					LIN7C
				NRF1					LIN9
				NSMCE4A					LITAF
				NSUN3					LMBRD2
				NSUN6					LMNB1
				NT5C2					LMO2
				NT5C3					LMO4
				NT5E					LNPEP
				NUDCD2					LNX2
				NUDT21					LOC100128164
				NUDT4					LOC100128191
				NUDT4P1					LOC100129387
				NUDT5					LOC100129716
				NUDT6					LOC100129726
				NUFIP2					LOC100130691
				NUP188					LOC100188949
				NUP205					LOC100216545
				NUP37					LOC100286938
				NUP50					LOC100288730
				NUSAP1					LOC100302650
				OCIAD1					LOC145783
				ODC1					LOC147727
				OFD1					LOC153684
				OGFOD1					LOC221710
				OGT					LOC256880
				OIP5					LOC283050
				OPA1					LOC283392
				OPN3					LOC285074
				ORC1					LOC285456
				ORC2					LOC338758
				ORC3					LOC338799
				ORC6					LOC339290
				OSBPL11					LOC374443
				OSBPL8					LOC400027
				OTUD1					LOC400657
				OTUD6B					LOC401093
				OXA1L					LOC440926
				OXCT1					LOC440944
				OXR1					LOC442421
				P2RY8					LOC606724
				P4HA1					LOC641518
				PAFAH1B1					LOC645431
				PAFAH1B2					LOC729082
				PAIP1					LOC729678
				PAK1IP1					LOC80054
				PANK2					LOC84989
				PARK7					LONP1
				PARP9					LONP2
				PAWR					LONRF1
				PAX6					LPAR5
				PBRM1					LPAR6
				PCBP1					LPIN1
				PCDHGA12					LPIN2
				PCDHGC5					LPXN
				PCK2					LRBA
				PCNA					LRCH1
				PCNT					LRCH3
				PCNX					LRIG1
				PDAP1					LRMP
				PDCD11					LRP5
				PDCD5					LRP6
				PDCD6IP					LRRC1
				PDE12					LRRC27
				PDE3B					LRRC33
				PDE7A					LRRC40
				PDLIM1					LRRC41
				PDZD8					LRRC8B
				PEBP1					LRRC8C
				PET117					LRRFIP2
				PEX13					LRRK1
				PEX2					LSM14A
				PEX3					LSM6
				PEX6					LTV1
				PFKFB3					LUC7L3
				PGAM5					LYN
				PGBD4					LYPLA1
				PGM2					LYRM2
				PHB2					LYSMD3
				PHC2					MAD2L1
				PHF10					MAGI3
				PHF17					MAGOHB
				PHF19					MAML1
				PHF6					MAN1A2
				PHGDH					MAN2A1
				PHKB					MANBA
				PHLPP1					MANEA
				PHTF2					MAP2K1
				PI4K2B					MAP3K1
				PIGF					MAP3K5
				PIGL					MAP4K3
				PIK3AP1					MAP4K4
				PIK3C3					MAP4K5
				PIK3CD					MAPK1
				PIK3CG					MAPK14
				PIK3R1					MAPRE2
				PIK3R3					MARCKS
				PIKFYVE					MARK3
				PKIB					MARS2
				PKM2					MASTL
				PKN2					MAT2A
				PKNOX1					MAT2B
				PKP4					MATR3
				PL-5283					MBIP
				PLAA					MBLAC2
				PLAG1					MBNL1
				PLEKHA9					MBNL3
				PLEKHF2					MBP
				PLEKHG3					MCCC1
				PLEKHO1					MCEE
				PLK4					MCFD2
				PLXDC2					MCL1
				PM20D2					MCM10
				PNMA1					MCM3
				PNN					MCM3AP
				POGZ					MDFIC
				POLD3					MDH1
				POLDIP3					MDM2
				POLK					MDN1
				POLR1B					ME2
				POLR1D					MED12L
				POLR2A					MED13
				POLR3C					MED13L
				POLR3E					MED14
				POMP					MED17
				POU2F1					MED21
				PPA1					MED23
				PPFIBP1					MED28
				PPID					MED30
				PPIG					MEF2A
				PPIL3					MEF2C
				PPM1D					MEIS1
				PPM1K					MELK
				PPM1L					MESDC1
				PPP1CC					METAP1
				PPP1R10					METAP2
				PPP1R15B					METT5D1
				PPP1R2					METTL12
				PPP2R3C					METTL3
				PPP2R5E					METTL4
				PPP3CB					METTL9
				PPPDE1					MEX3C
				PPTC7					MFAP1
				PRDM10					MFSD11
				PRDX6					MFSD3
				PREX1					MFSD8
				PRH1					MGA
				PRIM2					MGAT2
				PRKAR1A					MGAT4A
				PRMT6					MGEA5
				PROSC					MID1IP1
				PRPF38A					MIER1
				PRPF38B					MINA
				PRPF39					MINPP1
				PRPF4					MIR1281
				PRPF4B					MIR1304
				PRPS1					MIR1307
				PRR11					MIR142
				PRR4					MIR1538
				PSAT1					MIR155HG
				PSD3					MIR15B
				PSMA3					MIR16-2
				PSMA5					MIR196B
				PSMA6					MIR636
				PSMD14					MIR933
				PSMD6					MIRLET7I
				PSME4					MITD1
				PSMG2					MKI67
				PSPC1					MKLN1
				PSPH					MKRN2
				PTCH1					MLEC
				PTK2B					MLF1IP
				PTMA					MLL3
				PTP4A1					MLL5
				PTP4A2					MLLT10
				PTPLA					MLLT4
				PTPN12					MMADHC
				PTPN2					MMD
				PTPN4					MMP14
				PTPN6					MND1
				PTPN9					MOBKL1B
				PUS10					MOBKL3
				PUS7					MOCS3
				PVRL3					MON2
				PYCR2					MORC3
				PYGB					MPHOSPH10
				QKI					MPZL1
				QRSL1					MRC2
				R3HDM1					MRE11A
				RAB10					MRFAP1
				RAB12					MRP63
				RAB14					MRPL1
				RAB21					MRPL13
				RAB27A					MRPL18
				RAB30					MRPL19
				RAB3GAP1					MRPL30
				RAB3GAP2					MRPL33
				RAB9A					MRPL47
				RAD17					MRPL50
				RAD51					MRPS18B
				RAF1					MRPS30
				RALGAPA1					MRRF
				RALY					MSH3
				RAP1A					MSH6
				RAP1GDS1					MSL2
				RAPGEF1					MST4
				RARS2					MTAP
				RASSF2					MTBP
				RB1					MTCH2
				RBKS					MTCP1
				RBM14					MTCP1NB
				RBM15					MTDH
				RBM16					MTERFD2
				RBM17					MTHFD1
				RBM18					MTHFD2L
				RBM23					MTIF2
				RBM25					MTIF3
				RBM33					MTMR10
				RBM34					MTMR12
				RBM5					MTO1
				RBM6					MTR
				RBM7					MTRF1L
				RBMX					MTRR
				RC3H2					MUT
				RCC1					MYB
				RCHY1					MYC
				RDH10					MYCBP2
				RDX					MYL12A
				RECK					MYL12B
				REEP5					MYLIP
				REPIN1					MYO1B
				RERE					MYST3
				REV1					N4BP2L1
				RFWD2					N4BP2L2
				RFWD3					N6AMT2
				RFX3					NAA15
				RFX7					NAA16
				RFXAP					NAA25
				RGS2					NAA38
				RHEB					NAB1
				RHOA					NACA
				RICTOR					NAF1
				RIF1					NARS2
				RINT1					NBAS
				RIOK1					NBN
				RIPK2					NCAPG
				RMND1					NCAPH
				RNASEN					NCK1
				RNF11					NCK2
				RNF111					NCOA2
				RNF113A					NCOR1
				RNF115					NCRNA00081
				RNF121					NCRNA00114
				RNF13					NCRNA00120
				RNF130					NCRNA00167
				RNF135					NCRNA00183
				RNF138					NCRNA00188
				RNF139					NCRNA00292
				RNF145					NCSTN
				RNF146					NDC80
				RNF170					NDE1
				RNF2					NDUFA1
				RNF34					NDUFA12
				RNF38					NDUFAF1
				RNF4					NDUFAF2
				RNF7					NDUFB1
				RNU12					NDUFB5
				RNU86					NDUFB9
				ROBO1					NDUFC1
				ROCK1					NDUFS1
				ROD1					NDUFS5
				ROMO1					NDUFV2
				RPAP2					NEDD1
				RPF1					NEDD8
				RPF2					NEK7
				RPL10					NEK9
				RPL10A					NETO2
				RPL13A					NF2
				RPL13AP5					NFAT5
				RPL15					NFATC3
				RPL17					NFE2L2
				RPL21					NFKBIA
				RPL21P28					NFS1
				RPL22					NFYA
				RPL23					NGLY1
				RPL24					NGRN
				RPL29					NHEDC2
				RPL3					NHLRC3
				RPL31					NHP2L1
				RPL34					NIF3L1
				RPL36A					NIN
				RPL36AL					NIP7
				RPL37					NIPBL
				RPL37A					NKIRAS1
				RPL38					NKIRAS2
				RPL4					NLN
				RPL41					NLRP3
				RPL5					NME1
				RPL9					NME1-NME2
				RPLP1					NME6
				RPN1					NNT
				RPP38					NOC3L
				RPRD2					NOG
				RPS15A					NOL7
				RPS20					none
				RPS23					NONO
				RPS26					NOP58
				RPS27					NPAT
				RPS3A					NR2C1
				RPS4X					NR2C2
				RPS6KA3					NR3C1
				RPS6KB1					NRF1
				RPS7					NSMAF
				RPSA					NSMCE4A
				RPSAP52					NSUN3
				RQCD1					NSUN6
				RREB1					NT5C2
				RRM1					NT5C3
				RRN3P1					NT5E
				RRP8					NUDCD2
				RSPRY1					NUDT21
				RSRC2					NUDT3
				RTCD1					NUDT4
				RTF1					NUDT4P1
				RTN4					NUDT5
				RTN4IP1					NUDT6
				RTTN					NUFIP2
				RWDD1					NUP188
				RWDD2B					NUP205
				RWDD4					NUP37
				RYBP					NUP50
				S100A10					NUSAP1
				S1PR4					OCIAD1
				SAFB					ODC1
				SAFB2					OFD1
				SAMHD1					OGFOD1
				SASS6					OGT
				SATB1					OIP5
				SAV1					OPA1
				SC5DL					OPN3
				SCARNA17					ORC1
				SCARNA2					ORC2
				SCFD1					ORC3
				SCFD2					ORC6
				SCO1					OSBPL11
				SCYL2					OSBPL8
				SDCBP					OTUD1
				SDCCAG1					OTUD4
				SDHA					OTUD6B
				SEC11A					OXA1L
				SEC22B					OXCT1
				SEC24A					OXR1
				SEC24B					P2RY8
				SEC31A					P4HA1
				SEC61B					PAFAH1B1
				SEC62					PAFAH1B2
				SEH1L					PAICS
				SELT					PAIP1
				SEMA3A					PAK1IP1
				SEPHS1					PAK2
				SERINC1					PAN3
				SERP1					PANK2
				SERTAD2					PARK7
				SET					PARP9
				SETD1B					PAWR
				SETD2					PAX5
				SETD4					PAX6
				SETD7					PBRM1
				SETX					PBX3
				SF3B1					PCBP1
				SFMBT1					PCDHGA12
				SFRS15					PCDHGC3
				SFRS18					PCDHGC5
				SFT2D1					PCK2
				SFT2D3					PCMTD1
				SGK1					PCNA
				SGOL1					PCNP
				SGOL2					PCNT
				SGTB					PCNX
				SH3BGRL					PDAP1
				SH3GLB1					PDCD11
				SHFM1					PDCD5
				SHOC2					PDCD6IP
				SIK2					PDE12
				SIKE1					PDE3B
				SIRT1					PDE4DIP
				SKA2					PDE7A
				SKA3					PDHX
				SKP1					PDLIM1
				SLC11A2					PDS5B
				SLC16A1					PDZD8
				SLC20A1					PEBP1
				SLC20A2					PELI1
				SLC25A24					PELI2
				SLC25A32					PET117
				SLC25A36					PEX1
				SLC2A3					PEX13
				SLC30A5					PEX2
				SLC30A6					PEX3
				SLC30A9					PEX6
				SLC31A1					PFKFB3
				SLC33A1					PGAM5
				SLC35A3					PGBD4
				SLC38A2					PGM2
				SLC39A1					PHB2
				SLC39A10					PHC2
				SLC39A6					PHC3
				SLC39A8					PHF10
				SLC39A9					PHF17
				SLC3A2					PHF19
				SLC43A2					PHF6
				SLC43A3					PHGDH
				SLC4A1AP					PHIP
				SLC7A1					PHKB
				SLC7A6					PHLPP1
				SLK					PHTF2
				SLMAP					PI4K2B
				SLMO1					PICALM
				SMAD1					PIGF
				SMAD2					PIGL
				SMAD4					PIGN
				SMAP1					PIK3AP1
				SMARCA2					PIK3C3
				SMARCA4					PIK3CA
				SMARCA5					PIK3CD
				SMARCC1					PIK3CG
				SMC3					PIK3R1
				SMC5					PIK3R3
				SMC6					PIKFYVE
				SNHG1					PITPNC1
				SNHG12					PKIB
				SNHG3					PKM2
				SNHG8					PKN2
				SNORA1					PKNOX1
				SNORA14B					PKP4
				SNORA16A					PL-5283
				SNORA18					PLAA
				SNORA21					PLAG1
				SNORA24					PLCL2
				SNORA44					PLD1
				SNORA57					PLEKHA9
				SNORA6					PLEKHF2
				SNORA61					PLEKHG3
				SNORA70					PLEKHO1
				SNORA76					PLK4
				SNORA8					PLXDC2
				SNORA80B					PM20D2
				SNORA84					PMAIP1
				SNORD104					PNMA1
				SNORD16					PNN
				SNORD17					POGZ
				SNORD18A					POLD3
				SNORD18B					POLDIP3
				SNORD1C					POLK
				SNORD22					POLR1B
				SNORD25					POLR1D
				SNORD26					POLR2A
				SNORD27					POLR3C
				SNORD28					POLR3E
				SNORD29					POLR3G
				SNORD30					POMP
				SNORD31					POU2F1
				SNORD32A					PPA1
				SNORD43					PPA2
				SNORD49A					PPAT
				SNORD49B					PPFIBP1
				SNORD5					PPID
				SNORD51					PPIG
				SNORD54					PPIL3
				SNORD58A					PPIL5
				SNORD58B					PPM1D
				SNORD59A					PPM1K
				SNORD59B					PPM1L
				SNORD6					PPP1CB
				SNORD60					PPP1CC
				SNORD61					PPP1R10
				SNORD65					PPP1R12A
				SNORD72					PPP1R15B
				SNORD74					PPP1R2
				SNORD84					PPP2R3C
				SNORD88C					PPP2R5A
				SNORD99					PPP2R5C
				SNRNP48					PPP2R5E
				SNRPA					PPP3CB
				SNRPB2					PPP3CC
				SNRPC					PPP3R1
				SNRPF					PPPDE1
				SNRPG					PPTC7
				SNTB1					PRDM10
				SNTB2					PRDM2
				SNX1					PRDX1
				SNX13					PRDX6
				SNX14					PREX1
				SNX2					PRH1
				SNX25					PRIM2
				SNX5					PRKAA1
				SOCS4					PRKAR1A
				SOCS6					PRKCE
				SOD1					PRMT3
				SOS2					PRMT6
				SOX11					PROM1
				SOX7					PROSC
				SP3					PRPF38A
				SPATA5					PRPF38B
				SPATA5L1					PRPF39
				SPATS2					PRPF4
				SPCS3					PRPF4B
				SPECC1L					PRPS1
				SPG20					PRR11
				SPIN4					PRR4
				SPN					PRSS12
				SPPL2A					PSAT1
				SPRED1					PSD3
				SPTAN1					PSMA1
				SPTLC2					PSMA3
				SR140					PSMA5
				SREBF2					PSMA6
				SREK1					PSMD14
				SREK1IP1					PSMD6
				SRFBP1					PSME4
				SRGN					PSMG2
				SRP14					PSPC1
				SRPK1					PSPH
				SRSF11					PTCH1
				SRSF2					PTEN
				SRSF3					PTGER4
				SRSF4					PTK2B
				SS18					PTMA
				SSFA2					PTP4A1
				SSR3					PTP4A2
				ST13					PTPLA
				ST3GAL1					PTPN12
				ST6GAL1					PTPN2
				STAG1					PTPN4
				STAM					PTPN6
				STAM2					PTPN9
				STARD4					PTPRR
				STARD7					PUS10
				STAT1					PUS7
				STAT5B					PVRL3
				STAU1					PXT1
				STAU2					PYCR2
				STC2					PYGB
				STK17A					QKI
				STK39					QRSL1
				STK4					QSER1
				STOML2					R3HDM1
				STRAP					RAB10
				STRN3					RAB12
				STT3A					RAB14
				SUCLG1					RAB21
				SUMO2					RAB27A
				SUPT16H					RAB30
				SUPT4H1					RAB33B
				SUPT7L					RAB3GAP1
				SUV39H2					RAB3GAP2
				SVIP					RAB9A
				SYNCRIP					RAD17
				TAB2					RAD51
				TADA2A					RAF1
				TAF1A					RALGAPA1
				TAF1D					RALY
				TAF4B					RANBP9
				TAF5L					RAP1A
				TAF9					RAP1GDS1
				TASP1					RAPGEF1
				TATDN1					RAPGEF6
				TBC1D15					RARS2
				TBC1D23					RASSF2
				TBC1D4					RASSF3
				TBC1D8					RB1
				TBCA					RB1CC1
				TBCC					RBBP8
				TBCCD1					RBKS
				TBK1					RBM12B
				TBL1XR1					RBM14
				TBPL1					RBM15
				TCEB1					RBM16
				TCEB3					RBM17
				TCERG1					RBM18
				TCF3					RBM23
				TCP1					RBM25
				TCTA					RBM26
				TCTE3					RBM33
				TDP2					RBM34
				TDRD3					RBM5
				TES					RBM6
				TESK1					RBM7
				TEX10					RBMX
				TEX2					RC3H2
				TGFBR1					RCBTB2
				TGIF1					RCC1
				TGIF2					RCHY1
				TGOLN2					RCSD1
				TGS1					RDH10
				THAP1					RDX
				THAP2					RECK
				THAP4					REEP3
				THAP6					REEP5
				THNSL1					REPIN1
				THOC2					RERE
				THOC7					REST
				THUMPD2					REV1
				THUMPD3					REV3L
				TIAM1					RFWD2
				TIGD1					RFWD3
				TLE4					RFX3
				TLK1					RFX7
				TM2D2					RFXAP
				TM2D3					RGS2
				TM7SF3					RHEB
				TM9SF4					RHOA
				TMBIM4					RHOH
				TMBIM6					RICTOR
				TMED5					RIF1
				TMED7					RINT1
				TMED7-TICAM2					RIOK1
				TMEM111					RIPK2
				TMEM131					RMI1
				TMEM138					RMND1
				TMEM146					RNASEH2B
				TMEM165					RNASEN
				TMEM184C					RNF11
				TMEM59					RNF111
				TMEM60					RNF113A
				TMEM65					RNF115
				TMEM66					RNF121
				TMEM68					RNF13
				TMEM70					RNF130
				TMEM87A					RNF135
				TMF1					RNF138
				TMPPE					RNF139
				TMSB4X					RNF145
				TMSL3					RNF146
				TMX1					RNF168
				TNIP1					RNF170
				TNKS2					RNF19A
				TNRC18					RNF2
				TOB1					RNF220
				TOMM20					RNF34
				TOMM34					RNF38
				TOMM5					RNF4
				TOP1					RNF7
				TOP2A					RNU12
				TOR1AIP1					RNU86
				TP53BP2					ROBO1
				TP53I13					ROCK1
				TPBG					ROD1
				TPD52					ROMO1
				TPD52L2					RPAP2
				TPP2					RPF1
				TRA2A					RPF2
				TRABD					RPL10
				TRAF3					RPL10A
				TRAF7					RPL13A
				TRAM1					RPL13AP5
				TRAPPC10					RPL15
				TRAPPC2					RPL17
				TRAPPC6B					RPL21
				TRHDE					RPL21P28
				TRIAP1					RPL22
				TRIB2					RPL23
				TRIM13					RPL24
				TRIM23					RPL29
				TRIM27					RPL3
				TRIM59					RPL31
				TRIM8					RPL34
				TRIP12					RPL36A
				TRMT11					RPL36AL
				TRMT61B					RPL37
				TRNT1					RPL37A
				TRPM2					RPL38
				TSC22D2					RPL4
				TSEN15					RPL41
				TSFM					RPL5
				TSG101					RPL9
				TSPYL1					RPLP1
				TTC13					RPN1
				TTC14					RPP38
				TTC21B					RPRD2
				TTC32					RPS15A
				TTC37					RPS20
				TTC9C					RPS23
				TTF2					RPS26
				TTL					RPS27
				TUBA1C					RPS3A
				TUBD1					RPS4X
				TUBG1					RPS6KA3
				TUT1					RPS6KB1
				TXLNG					RPS7
				TXN					RPSA
				TXNDC9					RPSAP52
				TXNL1					RQCD1
				TXNRD1					RRAGA
				TXNRD2					RREB1
				TYMS					RRM1
				UBA2					RRN3P1
				UBA5					RRP8
				UBAP2L					RSBN1
				UBC					RSBN1L
				UBE2B					RSPRY1
				UBE2D2					RSRC2
				UBE2D3					RTCD1
				UBE2E3					RTF1
				UBE2K					RTN4
				UBE2L3					RTN4IP1
				UBE2N					RTTN
				UBE2Q2					RUNX1
				UBE2W					RUNX2
				UBE3A					RWDD1
				UBE4A					RWDD2B
				UBP1					RWDD4
				UBQLN1					RYBP
				UBQLN2					S100A10
				UBR1					S1PR4
				UBTF					SAFB
				UBXN2A					SAFB2
				UBXN4					SAMHD1
				UGCG					SAP30
				UGGT1					SASS6
				UGT3A2					SATB1
				UHMK1					SAV1
				UHRF1					SC5DL
				UNC50					SCARNA13
				UQCRH					SCARNA17
				URB2					SCARNA2
				USF1					SCFD1
				USMG5					SCFD2
				USP12					SCLT1
				USP15					SCO1
				USP22					SCYL2
				USP24					SDCBP
				USP25					SDCCAG1
				USP3					SDHA
				USP34					SEC11A
				USP37					SEC22B
				USP4					SEC24A
				USP43					SEC24B
				USP48					SEC31A
				USP6NL					SEC61B
				USPL1					SEC62
				UTP15					SEH1L
				VAPA					SELT
				VAT1L					SEMA3A
				VCL					SENP6
				VDAC1					SEPHS1
				VDAC2					SERBP1
				VEZF1					SERINC1
				VHL					SERINC5
				VLDLR					SERP1
				VPS13C					SERTAD2
				VPS26A					SESTD1
				VPS35					SET
				VPS36					SETD1B
				VPS54					SETD2
				VPS72					SETD4
				VRK1					SETD5
				VRK2					SETD7
				WAC					SETX
				WAPAL					SF3B1
				WASF1					SFMBT1
				WASL					SFRS15
				WBP11					SFRS18
				WDFY4					SFT2D1
				WDHD1					SFT2D3
				WDR1					SGK1
				WDR26					SGOL1
				WDR37					SGOL2
				WDR4					SGTB
				WDR44					SH3BGRL
				WDR47					SH3GLB1
				WDR74					SHFM1
				WDR75					SHOC2
				WDR82					SIAH2
				WHAMM					SIK2
				WHSC1					SIKE1
				WHSC1L1					SIRT1
				WIBG					SKA2
				WRNIP1					SKA3
				WSB1					SKP1
				WTAP					SKP2
				WWP1					SLAIN1
				XKR9					SLC11A2
				XPNPEP3					SLC12A2
				XPO1					SLC16A1
				XPOT					SLC1A4
				XRN1					SLC20A1
				XRN2					SLC20A2
				YAF2					SLC25A24
				YBX1					SLC25A32
				YLPM1					SLC25A36
				YME1L1					SLC25A40
				YTHDC1					SLC2A3
				YWHAG					SLC30A5
				YWHAQ					SLC30A6
				YWHAZ					SLC30A9
				YY1					SLC31A1
				ZADH2					SLC33A1
				ZBED4					SLC35A3
				ZBTB1					SLC38A1
				ZBTB2					SLC38A2
				ZBTB25					SLC39A1
				ZBTB26					SLC39A10
				ZBTB33					SLC39A6
				ZBTB37					SLC39A8
				ZBTB4					SLC39A9
				ZBTB41					SLC3A2
				ZC3H10					SLC43A2
				ZC3H15					SLC43A3
				ZC3H4					SLC4A1AP
				ZC3H7B					SLC7A1
				ZC3HC1					SLC7A6
				ZCCHC11					SLFN11
				ZCCHC2					SLK
				ZDHHC2					SLMAP
				ZFAND1					SLMO1
				ZFAND5					SMAD1
				ZFAND6					SMAD2
				ZFC3H1					SMAD4
				ZFP30					SMAP1
				ZFP36L1					SMARCA2
				ZFP36L2					SMARCA4
				ZFR					SMARCA5
				ZFYVE16					SMARCC1
				ZHX1					SMC2
				ZKSCAN3					SMC3
				ZKSCAN4					SMC4
				ZMIZ1					SMC5
				ZMYND11					SMC6
				ZMYND8					SMCHD1
				ZNF184					SMEK1
				ZNF189					SNHG1
				ZNF197					SNHG10
				ZNF217					SNHG12
				ZNF22					SNHG3
				ZNF276					SNHG8
				ZNF280D					SNORA1
				ZNF292					SNORA14B
				ZNF302					SNORA16A
				ZNF323					SNORA18
				ZNF326					SNORA21
				ZNF330					SNORA24
				ZNF33B					SNORA44
				ZNF394					SNORA57
				ZNF397					SNORA6
				ZNF410					SNORA61
				ZNF420					SNORA70
				ZNF487P					SNORA76
				ZNF576					SNORA8
				ZNF592					SNORA80B
				ZNF614					SNORA84
				ZNF622					SNORD104
				ZNF638					SNORD16
				ZNF639					SNORD17
				ZNF655					SNORD18A
				ZNF670					SNORD18B
				ZNF689					SNORD1C
				ZNF706					SNORD22
				ZNF714					SNORD25
				ZNF747					SNORD26
				ZNF766					SNORD27
				ZNF770					SNORD28
				ZNF800					SNORD29
				ZNF804A					SNORD30
				ZNF83					SNORD31
				ZNF92					SNORD32A
				ZRANB3					SNORD43
				ZSWIM6					SNORD49A
				ZWILCH					SNORD49B
				ZZZ3					SNORD5
[truncated: 491 more rows]

## Sheet: RS411 SEM common H3K79Me2
RS411 only (n=403)		RS411 SEM common (n=5499)		SEM only (n=1974)			H3K79me2 body RS411 (5902)		H3K79me3 body SEM (7473)
2011-03-03		2011-03-05		2011-09-01			2011-03-03		2011-03-05
ABCB1		2011-03-06		AANAT			2011-03-05		2011-03-06
ABHD11		2011-03-07		AARS2			2011-03-06		2011-03-07
ACAT2		2011-09-02		AASS			2011-03-07		2011-09-01
ACSS1		2011-09-06		ABCA11P			2011-09-02		2011-09-02
ADA		2011-09-07		ABCB7			2011-09-06		2011-09-06
ADAMTS10		2011-09-09		ABCD3			2011-09-07		2011-09-07
ADARB1		2011-09-11		ABCD4			2011-09-09		2011-09-09
AFF3		2011-09-15		ABCF1			2011-09-11		2011-09-11
AGAP2		AAK1		ABHD10			2011-09-15		2011-09-15
ALDH18A1		AAMP		ABHD12			AAK1		AAK1
ANKRD13B		AARS		ABHD13			AAMP		AAMP
ANKRD39		AARSD1		ABHD5			AARS		AANAT
ANXA6		AASDHPPT		ABHD8			AARSD1		AARS
AP4B1		AATF		ABI2			AASDHPPT		AARS2
APBA1		ABCB10		ABL2			AATF		AARSD1
APOL2		ABCB9		ACAA1			ABCB1		AASDHPPT
APOL3		ABCC1		ACAD11			ABCB10		AASS
APOL6		ABCD1		ACADSB			ABCB9		AATF
ARFGEF1		ABCE1		ACCS			ABCC1		ABCA11P
ARMC10		ABCF2		ACOT8			ABCD1		ABCB10
ARNTL		ABCF3		ACOX1			ABCE1		ABCB7
ASB7		ABHD15		ACOX3			ABCF2		ABCB9
ASL		ABHD3		ACSF3			ABCF3		ABCC1
ATG2A		ABHD4		ACTN1			ABHD11		ABCD1
ATHL1		ABI1		ACTR10			ABHD15		ABCD3
ATP10A		ABL1		ACTR6			ABHD3		ABCD4
ATP1A3		ABT1		ACVR1B			ABHD4		ABCE1
ATP2B4		ACAA2		ACVR2B			ABI1		ABCF1
ATP9A		ACACA		ACYP1			ABL1		ABCF2
ATXN1		ACAD10		ADAM9			ABT1		ABCF3
ATXN7L1		ACAD9		ADAT1			ACAA2		ABHD10
BAMBI		ACADM		ADAT2			ACACA		ABHD12
BAP1		ACAP2		ADCY3			ACAD10		ABHD13
BBC3		ACAP3		ADCY6			ACAD9		ABHD15
BIK		ACAT1		ADCY7			ACADM		ABHD3
BRAF		ACBD3		ADCY9			ACAP2		ABHD4
BTBD10		ACBD6		ADD2			ACAP3		ABHD5
C10orf10		ACHE		ADH5			ACAT1		ABHD8
C10orf131		ACIN1		ADHFE1			ACAT2		ABI1
C11orf17		ACLY		AES			ACBD3		ABI2
C11orf24		ACN9		AFG3L1			ACBD6		ABL1
C11orf68		ACO2		AGBL3			ACHE		ABL2
C11orf74		ACOT13		AGFG1			ACIN1		ABT1
C11orf75		ACOT7		AGGF1			ACLY		ACAA1
C14orf149		ACP1		AGPAT1			ACN9		ACAA2
C16orf75		ACP2		AGTPBP1			ACO2		ACACA
C17orf59		ACSL3		AHCYL1			ACOT13		ACAD10
C17orf71		ACSL4		AHRR			ACOT7		ACAD11
C19orf39		ACTB		AIDA			ACP1		ACAD9
C1orf113		ACTG1		AIFM1			ACP2		ACADM
C20orf27		ACTL6A		AIMP2			ACSL3		ACADSB
C21orf122		ACTN4		AIRE			ACSL4		ACAP2
C22orf15		ACTR1A		AK3			ACSS1		ACAP3
C22orf34		ACTR1B		AKAP11			ACTB		ACAT1
C2orf28		ACTR2		AKAP17A			ACTG1		ACBD3
C3orf37		ACTR3		AKT1S1			ACTL6A		ACBD6
C3orf65		ACTR8		ALAS1			ACTN4		ACCS
C7orf43		ADAL		ALDH6A1			ACTR1A		ACHE
C7orf60		ADAM10		ALG10			ACTR1B		ACIN1
C8orf38		ADAM17		ALG13			ACTR2		ACLY
C9orf25		ADAMTS13		ALKBH8			ACTR3		ACN9
CAMK1D		ADAR		ALMS1			ACTR8		ACO2
CASD1		ADAT3		ALOX12			ADA		ACOT13
CBY3		ADCK3		AMFR			ADAL		ACOT7
CCDC81		ADCK5		ANAPC11			ADAM10		ACOT8
CCNE2		ADD3		ANGEL2			ADAM17		ACOX1
CCPG1		ADI1		ANKRD12			ADAMTS10		ACOX3
CD180		ADIPOR1		ANKRD13A			ADAMTS13		ACP1
CD24		ADIPOR2		ANKRD24			ADAR		ACP2
CD59		ADK		ANKRD32			ADARB1		ACSF3
CD70		ADNP		ANKRD33B			ADAT3		ACSL3
CD79B		ADNP2		ANKRD46			ADCK3		ACSL4
CD9		ADO		ANKRD50			ADCK5		ACTB
CDK2AP1		ADPGK		ANKRD54			ADD3		ACTG1
CDK5R1		ADPRHL2		ANKRD58			ADI1		ACTL6A
CDS2		ADRBK1		ANKZF1			ADIPOR1		ACTN1
CEP57L1		ADRM1		ANLN			ADIPOR2		ACTN4
CEP68		ADSL		ANO6			ADK		ACTR10
CHST14		ADSS		ANPEP			ADNP		ACTR1A
CIZ1		AEBP1		AP1G2			ADNP2		ACTR1B
CLDND2		AEBP2		AP2A1			ADO		ACTR2
CLEC16A		AEN		AP2S1			ADPGK		ACTR3
CLMN		AFF1		AP3M2			ADPRHL2		ACTR6
CMIP		AFF4		AP3S2			ADRBK1		ACTR8
CMTM3		AFG3L2		AP4E1			ADRM1		ACVR1B
CPT1A		AFMID		APAF1			ADSL		ACVR2B
CRADD		AFTPH		APBA3			ADSS		ACYP1
CRAMP1L		AGBL5		APITD1			AEBP1		ADAL
CRIM1		AGPAT2		APOBEC3G			AEBP2		ADAM10
CSRP2		AGPAT5		APOM			AEN		ADAM17
CST7		AGPAT6		APOOL			AFF1		ADAM9
CTGF		AGPS		APP			AFF3		ADAMTS13
CTNNAL1		AGRP		APTX			AFF4		ADAR
CWF19L1		AGXT2L2		ARF3			AFG3L2		ADAT1
CYB561D2		AHCTF1		ARHGAP11A			AFMID		ADAT2
CYB5R3		AHCY		ARHGAP11B			AFTPH		ADAT3
CYHR1		AHDC1		ARHGAP12			AGAP2		ADCK3
DCAF5		AHSA1		ARHGAP19			AGBL5		ADCK5
DCI		AHSA2		ARHGAP5			AGPAT2		ADCY3
DCLRE1B		AIMP1		ARHGEF1			AGPAT5		ADCY6
DCUN1D3		AK2		ARHGEF3			AGPAT6		ADCY7
DCXR		AKAP1		ARID3B			AGPS		ADCY9
DEDD2		AKAP10		ARL1			AGRP		ADD2
DENND1A		AKAP13		ARL15			AGXT2L2		ADD3
DHODH		AKAP2		ARNT			AHCTF1		ADH5
DKFZp761E198		AKAP8		ARRDC3			AHCY		ADHFE1
DLEU7		AKAP8L		ARV1			AHDC1		ADI1
DLG3		AKAP9		ASAH1			AHSA1		ADIPOR1
DNAI1		AKIRIN1		ASB6			AHSA2		ADIPOR2
DNAJC30		AKIRIN2		ASCC2			AIMP1		ADK
DNM3		AKNA		ASCC3			AK2		ADNP
DOK3		AKR1A1		ASMT			AKAP1		ADNP2
DRAP1		AKR1B1		ASMTL			AKAP10		ADO
DTNBP1		AKR7A2		ATAD1			AKAP13		ADPGK
DUSP5P		AKT1		ATAD2B			AKAP2		ADPRHL2
EBF3		AKT2		ATAD3B			AKAP8		ADRBK1
EFNA4		ALDH16A1		ATF6B			AKAP8L		ADRM1
EFNB2		ALDH9A1		ATG13			AKAP9		ADSL
EHBP1L1		ALDOA		ATG14			AKIRIN1		ADSS
ELK1		ALG2		ATG4A			AKIRIN2		AEBP1
EME2		ALG3		ATG4B			AKNA		AEBP2
ENDOD1		ALG5		ATG4C			AKR1A1		AEN
ERLIN2		ALG8		ATG9A			AKR1B1		AES
ETFB		ALKBH1		ATL1			AKR7A2		AFF1
FAM102B		ALKBH5		ATMIN			AKT1		AFF4
FAM110A		ALS2CR8		ATOX1			AKT2		AFG3L1
FAM116B		AMBRA1		ATP11C			ALDH16A1		AFG3L2
FAM129C		AMD1		ATP13A3			ALDH18A1		AFMID
FAM69B		AMDHD2		ATP2A1			ALDH9A1		AFTPH
FAM69C		AMMECR1		ATP2B1			ALDOA		AGBL3
FAM73A		AMMECR1L		ATP5S			ALG2		AGBL5
FANCC		AMOTL1		ATP6V0A2			ALG3		AGFG1
FBXL13		AMPD2		ATP6V1G2			ALG5		AGGF1
FBXO22		ANAPC1		ATPAF2			ALG8		AGPAT1
FCHO1		ANAPC10		ATRIP			ALKBH1		AGPAT2
FGF6		ANAPC13		ATRN			ALKBH5		AGPAT5
FGFRL1		ANAPC16		ATRX			ALS2CR8		AGPAT6
FIS1		ANAPC2		AURKAIP1			AMBRA1		AGPS
FLII		ANAPC4		AURKAPS1			AMD1		AGRP
FOXN3		ANAPC5		AVL9			AMDHD2		AGTPBP1
FOXO1		ANAPC7		AZI2			AMMECR1		AGXT2L2
FOXRED2		ANKFY1		B3GALNT2			AMMECR1L		AHCTF1
FXYD7		ANKHD1		B3GALT4			AMOTL1		AHCY
GABRD		ANKHD1-EIF4EBP3		B3GAT3			AMPD2		AHCYL1
GADD45A		ANKIB1		B3GNT1			ANAPC1		AHDC1
GBE1		ANKLE1		B4GALT2			ANAPC10		AHRR
GCET2		ANKLE2		B4GALT3			ANAPC13		AHSA1
GFI1		ANKMY1		B4GALT5			ANAPC16		AHSA2
GNAZ		ANKMY2		B9D2			ANAPC2		AIDA
GNG10		ANKRA2		BAT1			ANAPC4		AIFM1
GPR150		ANKRD10		BAT2			ANAPC5		AIMP1
GPR18		ANKRD11		BAT3			ANAPC7		AIMP2
GPSM1		ANKRD13C		BAT4			ANKFY1		AIRE
GRAMD4		ANKRD13D		BAT5			ANKHD1		AK2
GRIN2B		ANKRD16		BCL2L13			ANKHD1-EIF4EBP3		AK3
GTF3C6		ANKRD17		BCL2L2			ANKIB1		AKAP1
GTPBP3		ANKRD27		BCL9L			ANKLE1		AKAP10
GTSF1		ANKRD28		BDP1			ANKLE2		AKAP11
GXYLT1		ANKRD40		BEND4			ANKMY1		AKAP13
GYPC		ANKRD42		BEST1			ANKMY2		AKAP17A
H6PD		ANKRD49		BIN2			ANKRA2		AKAP2
HDAC9		ANKS1A		BIN3			ANKRD10		AKAP8
HES6		ANP32A		BLCAP			ANKRD11		AKAP8L
HIST1H3H		ANP32B		BLOC1S2			ANKRD13B		AKAP9
HMHB1		ANP32E		BMF			ANKRD13C		AKIRIN1
HPS4		ANXA11		BMPR1A			ANKRD13D		AKIRIN2
HRH2		ANXA2		BMPR2			ANKRD16		AKNA
HSPB1		ANXA7		BMS1P4			ANKRD17		AKR1A1
HTRA3		AP1AR		BRCA2			ANKRD27		AKR1B1
IFFO2		AP1B1		BRCC3			ANKRD28		AKR7A2
IFT140		AP1G1		BRD2			ANKRD39		AKT1
IGF2BP2		AP1M1		BRD7			ANKRD40		AKT1S1
IL16		AP2A2		BRE			ANKRD42		AKT2
IL1B		AP2B1		BRI3			ANKRD49		ALAS1
IL2RG		AP2M1		BRIP1			ANKS1A		ALDH16A1
IMPDH1		AP3B1		BRMS1			ANP32A		ALDH6A1
INPP5E		AP3D1		BRWD1			ANP32B		ALDH9A1
INTS10		AP3M1		BTAF1			ANP32E		ALDOA
ITPKA		AP3S1		BTBD18			ANXA11		ALG10
ITPKB		AP4M1		BTBD3			ANXA2		ALG13
JKAMP		AP4S1		BTN3A2			ANXA6		ALG2
KCNA6		APBB1IP		C10orf110			ANXA7		ALG3
KCNMB2		APBB2		C10orf125			AP1AR		ALG5
KIAA0564		APBB3		C10orf76			AP1B1		ALG8
KIAA0802		APEH		C10orf88			AP1G1		ALKBH1
KIAA1279		APEX1		C11orf61			AP1M1		ALKBH5
KLHL6		APEX2		C11orf82			AP2A2		ALKBH8
LBH		APH1A		C11orf83			AP2B1		ALMS1
LCLAT1		API5		C11orf95			AP2M1		ALOX12
LCN6		APIP		C12orf10			AP3B1		ALS2CR8
LINS		APOLD1		C12orf29			AP3D1		AMBRA1
LINS1		APPBP2		C12orf5			AP3M1		AMD1
LOC26102		APPL1		C12orf75			AP3S1		AMDHD2
LOC645323		APRT		C13orf27			AP4B1		AMFR
LOC728743		AQR		C14orf128			AP4M1		AMMECR1
LPCAT4		ARAF		C14orf138			AP4S1		AMMECR1L
LRDD		ARAP1		C14orf143			APBA1		AMOTL1
LRFN2		ARAP2		C14orf181			APBB1IP		AMPD2
LRRC45		ARCN1		C14orf33			APBB2		ANAPC1
LY86		ARF1		C14orf80			APBB3		ANAPC10
LY86AS		ARF4		C15orf29			APEH		ANAPC11
LYRM1		ARF6		C15orf33			APEX1		ANAPC13
LYRM7		ARFGAP1		C15orf40			APEX2		ANAPC16
MAD2L2		ARFGAP2		C16orf42			APH1A		ANAPC2
MAGI1		ARFGEF2		C16orf5			API5		ANAPC4
MAML3		ARFIP2		C16orf54			APIP		ANAPC5
MAN2A2		ARFRP1		C16orf79			APOL2		ANAPC7
MAN2B1		ARGLU1		C16orf87			APOL3		ANGEL2
MANEAL		ARHGAP1		C17orf100			APOL6		ANKFY1
MAP1LC3B		ARHGAP15		C17orf106			APOLD1		ANKHD1
MAST4		ARHGAP17		C17orf53			APPBP2		ANKHD1-EIF4EBP3
MBNL2		ARHGAP21		C17orf63			APPL1		ANKIB1
MEGF6		ARHGAP25		C17orf65			APRT		ANKLE1
MEST		ARHGAP27		C17orf70			AQR		ANKLE2
MESTIT1		ARHGAP30		C17orf76			ARAF		ANKMY1
METTL7A		ARHGAP33		C17orf79			ARAP1		ANKMY2
MFNG		ARHGAP4		C17orf87			ARAP2		ANKRA2
MGAT4B		ARHGDIA		C18orf10			ARCN1		ANKRD10
MGMT		ARHGDIB		C18orf18			ARF1		ANKRD11
MGST2		ARHGEF12		C18orf54			ARF4		ANKRD12
MIER2		ARHGEF18		C18orf8			ARF6		ANKRD13A
MIF4GD		ARHGEF2		C19orf10			ARFGAP1		ANKRD13C
MIR106B		ARHGEF6		C19orf12			ARFGAP2		ANKRD13D
MIR199A2		ARHGEF7		C19orf20			ARFGEF1		ANKRD16
MIR342		ARID1A		C19orf24			ARFGEF2		ANKRD17
MIR548H2		ARID1B		C19orf25			ARFIP2		ANKRD24
MIR93		ARID2		C19orf28			ARFRP1		ANKRD27
MOB2		ARID4A		C19orf55			ARGLU1		ANKRD28
MRPL34		ARID4B		C19orf60			ARHGAP1		ANKRD32
MRPS34		ARID5A		C19orf70			ARHGAP15		ANKRD33B
MRS2		ARID5B		C1GALT1C1			ARHGAP17		ANKRD40
MT1X		ARIH1		C1orf103			ARHGAP21		ANKRD42
MTMR4		ARIH2		C1orf107			ARHGAP25		ANKRD46
MYO10		ARL11		C1orf112			ARHGAP27		ANKRD49
MYO18B		ARL16		C1orf123			ARHGAP30		ANKRD50
NAIF1		ARL3		C1orf135			ARHGAP33		ANKRD54
NARFL		ARL5A		C1orf156			ARHGAP4		ANKRD58
NAT8L		ARL5B		C1orf198			ARHGDIA		ANKS1A
NCKAP5		ARL6IP1		C1orf35			ARHGDIB		ANKZF1
NEGR1		ARL6IP4		C1orf58			ARHGEF12		ANLN
NFATC2		ARL6IP5		C20orf112			ARHGEF18		ANO6
NINJ1		ARL6IP6		C20orf12			ARHGEF2		ANP32A
NIPAL3		ARL8A		C20orf3			ARHGEF6		ANP32B
NLK		ARL8B		C20orf30			ARHGEF7		ANP32E
NLRC5		ARMC1		C20orf43			ARID1A		ANPEP
NLRP1		ARMC5		C22orf23			ARID1B		ANXA11
NME3		ARMC6		C22orf28			ARID2		ANXA2
NPM3		ARMC8		C22orf32			ARID4A		ANXA7
NPRL2		ARPC1A		C22orf46			ARID4B		AP1AR
NRIP1		ARPC1B		C2CD2L			ARID5A		AP1B1
NRN1		ARPC2		C2orf18			ARID5B		AP1G1
NRP1		ARPC3		C2orf34			ARIH1		AP1G2
NRXN2		ARPC4		C2orf44			ARIH2		AP1M1
NSD1		ARPC5		C2orf67			ARL11		AP2A1
NTRK1		ARPC5L		C2orf68			ARL16		AP2A2
NTSR1		ARPP19		C2orf74			ARL3		AP2B1
OAS2		ARPP21		C3orf21			ARL5A		AP2M1
OAZ2		ARRB2		C3orf23			ARL5B		AP2S1
OGG1		ARRDC2		C3orf31			ARL6IP1		AP3B1
OSBPL3		ARSK		C3orf58			ARL6IP4		AP3D1
PAG1		ASAP1		C4orf10			ARL6IP5		AP3M1
PAN2		ASAP2		C4orf27			ARL6IP6		AP3M2
PAOX		ASB1		C4orf41			ARL8A		AP3S1
PARD3		ASB3		C5orf13			ARL8B		AP3S2
PARP8		ASCC1		C5orf15			ARMC1		AP4E1
PCYOX1L		ASF1A		C5orf24			ARMC10		AP4M1
PDE8A		ASF1B		C5orf28			ARMC5		AP4S1
PDPN		ASH1L		C5orf36			ARMC6		APAF1
PER2		ASH2L		C5orf41			ARMC8		APBA3
PFDN4		ASNA1		C5orf43			ARNTL		APBB1IP
PHF15		ASNSD1		C6orf162			ARPC1A		APBB2
PHF7		ASPH		C6orf47			ARPC1B		APBB3
PHF8		ASPM		C6orf48			ARPC2		APEH
PHLDA3		ASXL1		C6orf57			ARPC3		APEX1
PICK1		ASXL2		C6orf70			ARPC4		APEX2
PITPNM2		ATAD2		C6orf72			ARPC5		APH1A
PLCB1		ATAD5		C7orf10			ARPC5L		API5
PLCG2		ATF1		C7orf11			ARPP19		APIP
PLOD1		ATF2		C7orf30			ARPP21		APITD1
PLXNC1		ATF4		C7orf36			ARRB2		APOBEC3G
PLXND1		ATF5		C7orf44			ARRDC2		APOLD1
PODXL		ATF6		C8orf41			ARSK		APOM
POLRMT		ATF7		C8orf55			ASAP1		APOOL
POU2AF1		ATF7IP		C9orf123			ASAP2		APP
PPM1F		ATG12		C9orf139			ASB1		APPBP2
PPP2R4		ATG16L1		C9orf140			ASB3		APPL1
PRKACB		ATG16L2		C9orf142			ASB7		APRT
PSMB10		ATG2B		C9orf156			ASCC1		APTX
PTPMT1		ATG3		C9orf3			ASF1A		AQR
PTPRC		ATG4D		C9orf6			ASF1B		ARAF
PWWP2B		ATG5		C9orf80			ASH1L		ARAP1
RAG1		ATG7		C9orf82			ASH2L		ARAP2
RAG2		ATIC		CABIN1			ASL		ARCN1
RANGRF		ATL2		CACNB1			ASNA1		ARF1
RAP1GAP2		ATL3		CACNB4			ASNSD1		ARF3
RASGRP1		ATM		CALCOCO2			ASPH		ARF4
RBM42		ATN1		CAMSAP1L1			ASPM		ARF6
RELL1		ATP11A		CAPG			ASXL1		ARFGAP1
RGS12		ATP11B		CAPN1			ASXL2		ARFGAP2
RHOB		ATP13A1		CARKD			ATAD2		ARFGEF2
RHOBTB3		ATP1A1		CASC2			ATAD5		ARFIP2
RIC8B		ATP1B3		CASC3			ATF1		ARFRP1
RNF125		ATP2A2		CASC4			ATF2		ARGLU1
RNU4ATAC		ATP2C1		CASK			ATF4		ARHGAP1
RNU6ATAC		ATP5A1		CASP4			ATF5		ARHGAP11A
RPS6KA4		ATP5B		CASP7			ATF6		ARHGAP11B
RTDR1		ATP5C1		CAT			ATF7		ARHGAP12
RTN4R		ATP5D		CATSPER2P1			ATF7IP		ARHGAP15
RTP4		ATP5E		CBWD2			ATG12		ARHGAP17
RUNDC3B		ATP5F1		CCBL2			ATG16L1		ARHGAP19
S100A4		ATP5G1		CCDC107			ATG16L2		ARHGAP21
SCAI		ATP5G2		CCDC109A			ATG2A		ARHGAP25
SCARB2		ATP5G3		CCDC109B			ATG2B		ARHGAP27
SCCPDH		ATP5I		CCDC121			ATG3		ARHGAP30
SCD		ATP5J		CCDC124			ATG4D		ARHGAP33
SCML4		ATP5J2		CCDC130			ATG5		ARHGAP4
SEMA4D		ATP5L		CCDC132			ATG7		ARHGAP5
SEMA6C		ATP5O		CCDC134			ATHL1		ARHGDIA
SERPINB12		ATP6AP1		CCDC138			ATIC		ARHGDIB
SESN2		ATP6AP2		CCDC14			ATL2		ARHGEF1
SH2D2A		ATP6V0B		CCDC163P			ATL3		ARHGEF12
SH2D4B		ATP6V0C		CCDC66			ATM		ARHGEF18
SH3BP2		ATP6V0D1		CCDC82			ATN1		ARHGEF2
SH3GLB2		ATP6V0E1		CCDC87			ATP10A		ARHGEF3
SHKBP1		ATP6V1A		CCDC9			ATP11A		ARHGEF6
SIGIRR		ATP6V1B2		CCDC90B			ATP11B		ARHGEF7
SKAP2		ATP6V1C1		CCDC92			ATP13A1		ARID1A
SLA		ATP6V1D		CCDC93			ATP1A1		ARID1B
SLC12A7		ATP6V1E1		CCDC96			ATP1A3		ARID2
SLC22A16		ATP6V1F		CCDC97			ATP1B3		ARID3B
SLC25A10		ATP6V1G1		CCDC99			ATP2A2		ARID4A
SLC25A22		ATP6V1H		CCHCR1			ATP2B4		ARID4B
SLC25A35		ATP8A1		CCNB1			ATP2C1		ARID5A
SLC29A2		ATP8B4		CCNB2			ATP5A1		ARID5B
SMAD9		ATP9B		CCNDBP1			ATP5B		ARIH1
SMOC1		ATPIF1		CCS			ATP5C1		ARIH2
SMYD2		ATR		CCT6A			ATP5D		ARL1
SNX16		ATRNL1		CCT6P3			ATP5E		ARL11
SOCS2		ATXN10		CD248			ATP5F1		ARL15
SPAG7		ATXN1L		CD27			ATP5G1		ARL16
SPATS2L		ATXN2		CD68			ATP5G2		ARL3
SPG21		ATXN2L		CD99			ATP5G3		ARL5A
SRI		ATXN3		CDC20			ATP5I		ARL5B
SRPK2		ATXN7		CDC37L1			ATP5J		ARL6IP1
SRPK3		ATXN7L3		CDC42EP3			ATP5J2		ARL6IP4
SRRD		ATXN7L3B		CDC73			ATP5L		ARL6IP5
ST5		AUH		CDK10			ATP5O		ARL6IP6
ST6GALNAC4		AUP1		CDK2AP2			ATP6AP1		ARL8A
STAMBPL1		AURKA		CDK5			ATP6AP2		ARL8B
STRA13		AURKB		CDK7			ATP6V0B		ARMC1
STYX		AUTS2		CDKAL1			ATP6V0C		ARMC5
SYNE2		AXIN1		CDKN2A			ATP6V0D1		ARMC6
tAKR		AZIN1		CDKN2BAS			ATP6V0E1		ARMC8
TBX18		B2M		CDKN3			ATP6V1A		ARNT
TCIRG1		B3GALT6		CEBPA			ATP6V1B2		ARPC1A
TECPR1		B3GNT2		CENPA			ATP6V1C1		ARPC1B
TET3		B4GALT1		CENPBD1			ATP6V1D		ARPC2
TG		BACH1		CENPH			ATP6V1E1		ARPC3
THAP3		BAG1		CENPI			ATP6V1F		ARPC4
TIMP2		BAG2		CENPW			ATP6V1G1		ARPC5
TLR10		BAG4		CEP110			ATP6V1H		ARPC5L
TMBIM1		BAG5		CEP120			ATP8A1		ARPP19
TMEM106C		BAHCC1		CEP55			ATP8B4		ARPP21
TMEM214		BAHD1		CETN3			ATP9A		ARRB2
TMEM9B		BAK1		CFDP1			ATP9B		ARRDC2
TMTC4		BANF1		CFLP1			ATPIF1		ARRDC3
TNFRSF10B		BANP		CHCHD2			ATR		ARSK
TNFRSF10D		BARD1		CHD8			ATRNL1		ARV1
TNFRSF1A		BAT2L1		CHKB			ATXN1		ASAH1
TNFSF4		BAT2L2		CHKB-CPT1B			ATXN10		ASAP1
TP53I11		BAX		CHM			ATXN1L		ASAP2
TPRN		BAZ1A		CHML			ATXN2		ASB1
TPST2		BAZ1B		CHMP2A			ATXN2L		ASB3
TRAPPC9		BAZ2A		CHMP4A			ATXN3		ASB6
TRIM41		BBX		CHPT1			ATXN7		ASCC1
TSPO		BCAP31		CIC			ATXN7L1		ASCC2
TTC24		BCAS4		CIR1			ATXN7L3		ASCC3
TTTY14		BCAT1		CISD3			ATXN7L3B		ASF1A
UBE2H		BCCIP		CKLF			AUH		ASF1B
UBN2		BCKDHA		CLASP2			AUP1		ASH1L
UCK1		BCL10		CLDND1			AURKA		ASH2L
USP49		BCL11A		CLEC9A			AURKB		ASMT
VAV3		BCL2		CLIC1			AUTS2		ASMTL
VEGFB		BCL2L1		CLIP1			AXIN1		ASNA1
VILL		BCL2L11		CLN8			AZIN1		ASNSD1
VPS37B		BCL2L12		CLSTN1			B2M		ASPH
VSIG10		BCL6		CLTB			B3GALT6		ASPM
WBSCR22		BCL7A		CMC1			B3GNT2		ASXL1
WDR59		BCL7B		CMPK1			B4GALT1		ASXL2
WDR60		BCLAF1		CMTM6			BACH1		ATAD1
WDYHV1		BCOR		CN5H6.4			BAG1		ATAD2
XKR4		BCR		CNIH4			BAG2		ATAD2B
XPNPEP1		BCS1L		CNN2			BAG4		ATAD3B
YIPF6		BDH1		CNNM4			BAG5		ATAD5
ZBTB45		BDNFOS		CNPY4			BAHCC1		ATF1
ZFAND2B		BECN1		CNTLN			BAHD1		ATF2
ZIC5		BET1		COCH			BAK1		ATF4
ZMAT3		BET1L		COG2			BAMBI		ATF5
ZNF484		BFAR		COG5			BANF1		ATF6
ZNF513		BICD1		COMMD5			BANP		ATF6B
ZNF605		BICD2		COPS7A			BAP1		ATF7
ZNF691		BID		COQ10B			BARD1		ATF7IP
		BIRC5		COQ2			BAT2L1		ATG12
		BIRC6		COQ4			BAT2L2		ATG13
		BLK		CORO1C			BAX		ATG14
		BLM		CORO7			BAZ1A		ATG16L1
		BMP2K		COX10			BAZ1B		ATG16L2
		BMS1		COX11			BAZ2A		ATG2B
		BNIP2		COX17			BBC3		ATG3
		BOD1		COX19			BBX		ATG4A
		BOD1L		COX7B			BCAP31		ATG4B
		BOLA3		CPB2			BCAS4		ATG4C
		BOP1		CPNE7			BCAT1		ATG4D
		BPTF		CPOX			BCCIP		ATG5
		BRAP		CPSF2			BCKDHA		ATG7
		BRCA1		CRIPT			BCL10		ATG9A
		BRD1		CRTAP			BCL11A		ATIC
		BRD3		CRYZ			BCL2		ATL1
		BRD4		CRYZL1			BCL2L1		ATL2
		BRD8		CSGALNACT2			BCL2L11		ATL3
		BRD9		CSNK1G1			BCL2L12		ATM
		BRF1		CSNK2A2			BCL6		ATMIN
		BRF2		CSNK2B			BCL7A		ATN1
		BRI3BP		CSPG4			BCL7B		ATOX1
		BRIX1		CSRP2BP			BCLAF1		ATP11A
		BRP44		CSTF2			BCOR		ATP11B
		BRP44L		CTNND1			BCR		ATP11C
		BRPF1		CTR9			BCS1L		ATP13A1
		BSDC1		CTSZ			BDH1		ATP13A3
		BSG		CTTNBP2NL			BDNFOS		ATP1A1
		BST2		CTU1			BECN1		ATP1B3
		BTBD1		CUL4B			BET1		ATP2A1
		BTBD2		CWF19L2			BET1L		ATP2A2
		BTBD6		CXorf26			BFAR		ATP2B1
		BTBD7		CXorf40B			BICD1		ATP2C1
		BTD		CYB561D1			BICD2		ATP5A1
		BTF3		CYB5D2			BID		ATP5B
		BTF3L4		CYP2R1			BIK		ATP5C1
		BTG1		CYP4V2			BIRC5		ATP5D
		BTG2		CYTH2			BIRC6		ATP5E
		BTG3		DAAM1			BLK		ATP5F1
		BTK		DAG1			BLM		ATP5G1
		BTN2A1		DAPK3			BMP2K		ATP5G2
		BUB1		DAXX			BMS1		ATP5G3
		BUB1B		DBN1			BNIP2		ATP5I
		BUB3		DBR1			BOD1		ATP5J
		BUD13		DBT			BOD1L		ATP5J2
		BUD31		DCAF10			BOLA3		ATP5L
		BYSL		DCAF11			BOP1		ATP5O
		BZRAP1		DCAF17			BPTF		ATP5S
		BZW1		DCLRE1A			BRAF		ATP6AP1
		BZW2		DCPS			BRAP		ATP6AP2
		C10orf111		DCTN2			BRCA1		ATP6V0A2
		C10orf119		DCTN6			BRD1		ATP6V0B
		C10orf137		DDAH2			BRD3		ATP6V0C
		C10orf18		DDT			BRD4		ATP6V0D1
		C10orf2		DDTL			BRD8		ATP6V0E1
		C10orf25		DDX11			BRD9		ATP6V1A
		C10orf26		DDX12			BRF1		ATP6V1B2
		C10orf28		DDX52			BRF2		ATP6V1C1
		C10orf46		DDX58			BRI3BP		ATP6V1D
		C10orf84		DEDD			BRIX1		ATP6V1E1
		C10orf95		DEM1			BRP44		ATP6V1F
		C11orf10		DENND5A			BRP44L		ATP6V1G1
		C11orf2		DEPDC4			BRPF1		ATP6V1G2
		C11orf30		DERA			BSDC1		ATP6V1H
		C11orf31		DEXI			BSG		ATP8A1
		C11orf46		DFFA			BST2		ATP8B4
		C11orf48		DHFRL1			BTBD1		ATP9B
		C11orf54		DHRS7B			BTBD10		ATPAF2
		C11orf57		DHRSX			BTBD2		ATPIF1
		C11orf58		DHTKD1			BTBD6		ATR
		C11orf59		DHX16			BTBD7		ATRIP
		C11orf67		DHX34			BTD		ATRN
		C11orf71		DHX35			BTF3		ATRNL1
		C11orf73		DHX40			BTF3L4		ATRX
		C11orf80		DIAPH2			BTG1		ATXN10
		C11orf84		DIAPH3			BTG2		ATXN1L
		C12orf11		DIMT1L			BTG3		ATXN2
		C12orf23		DIP2B			BTK		ATXN2L
		C12orf24		DIP2C			BTN2A1		ATXN3
		C12orf26		DIRC2			BUB1		ATXN7
		C12orf32		DIS3L2			BUB1B		ATXN7L3
		C12orf35		DLG1			BUB3		ATXN7L3B
		C12orf4		DLG2			BUD13		AUH
		C12orf41		DLGAP5			BUD31		AUP1
		C12orf44		DMXL1			BYSL		AURKA
		C12orf47		DNAJC13			BZRAP1		AURKAIP1
		C12orf48		DNAJC19			BZW1		AURKAPS1
		C12orf51		DNAJC25			BZW2		AURKB
		C12orf52		DOCK4			C10orf10		AUTS2
		C12orf57		DOLK			C10orf111		AVL9
		C12orf60		DOM3Z			C10orf119		AXIN1
		C12orf61		DONSON			C10orf131		AZI2
		C12orf62		DPH2			C10orf137		AZIN1
		C12orf65		DPY19L3			C10orf18		B2M
		C12orf73		DPY19L4			C10orf2		B3GALNT2
		C12orf76		DPY30			C10orf25		B3GALT4
		C12orf77		DQX1			C10orf26		B3GALT6
		C13orf23		DTNB			C10orf28		B3GAT3
		C13orf34		DTWD1			C10orf46		B3GNT1
		C14orf101		DTYMK			C10orf84		B3GNT2
		C14orf104		DUS1L			C10orf95		B4GALT1
		C14orf106		DUS3L			C11orf10		B4GALT2
		C14orf109		DUS4L			C11orf17		B4GALT3
		C14orf118		DUSP14			C11orf2		B4GALT5
		C14orf119		DUSP6			C11orf24		B9D2
		C14orf135		DUSP7			C11orf30		BACH1
		C14orf142		DYM			C11orf31		BAG1
		C14orf147		DYNLT1			C11orf46		BAG2
		C14orf153		DYSFIP1			C11orf48		BAG4
		C14orf156		ECHS1			C11orf54		BAG5
		C14orf159		ECT2			C11orf57		BAHCC1
		C14orf166		EDEM3			C11orf58		BAHD1
		C14orf169		EEPD1			C11orf59		BAK1
		C14orf178		EFCAB7			C11orf67		BANF1
		C14orf2		EFHA1			C11orf68		BANP
		C14orf21		EFR3A			C11orf71		BARD1
		C14orf43		EFTUD1			C11orf73		BAT1
		C15orf23		EHBP1			C11orf74		BAT2
		C15orf24		EHD4			C11orf75		BAT2L1
		C15orf28		EHMT2			C11orf80		BAT2L2
		C15orf34		EIF2AK1			C11orf84		BAT3
		C15orf37		EIF2AK4			C12orf11		BAT4
		C15orf39		EIF4ENIF1			C12orf23		BAT5
		C15orf42		EIF4G3			C12orf24		BAX
		C15orf44		ELK3			C12orf26		BAZ1A
		C15orf61		ELL			C12orf32		BAZ1B
		C15orf63		ELMO2			C12orf35		BAZ2A
		C16orf13		ELOF1			C12orf4		BBX
		C16orf53		ELP3			C12orf41		BCAP31
		C16orf55		ELP4			C12orf44		BCAS4
		C16orf59		EMD			C12orf47		BCAT1
		C16orf61		EME1			C12orf48		BCCIP
		C16orf63		EMILIN2			C12orf51		BCKDHA
		C16orf68		EML4			C12orf52		BCL10
		C16orf7		EMP3			C12orf57		BCL11A
		C16orf70		ENKUR			C12orf60		BCL2
		C16orf72		EPB41			C12orf61		BCL2L1
		C16orf74		EPB41L2			C12orf62		BCL2L11
		C16orf80		EPDR1			C12orf65		BCL2L12
		C16orf88		ERCC1			C12orf73		BCL2L13
		C16orf91		ERCC6L			C12orf76		BCL2L2
		C16orf93		ERCC8			C12orf77		BCL6
		C17orf48		ERF			C13orf23		BCL7A
		C17orf49		ERGIC3			C13orf34		BCL7B
		C17orf56		ERI1			C14orf101		BCL9L
		C17orf62		ERI2			C14orf104		BCLAF1
		C17orf68		ERVFRDE1			C14orf106		BCOR
		C17orf80		ESCO2			C14orf109		BCR
		C17orf81		ETAA1			C14orf118		BCS1L
		C17orf85		EXOC3L			C14orf119		BDH1
		C17orf86		EXOC4			C14orf135		BDNFOS
		C17orf89		EXOC5			C14orf142		BDP1
		C17orf90		EXOC6			C14orf147		BECN1
		C17orf95		EXOSC4			C14orf149		BEND4
		C18orf1		EZH1			C14orf153		BEST1
		C18orf19		F2RL3			C14orf156		BET1
		C18orf21		FABP5P3			C14orf159		BET1L
		C18orf25		FAM111A			C14orf166		BFAR
		C18orf55		FAM117B			C14orf169		BICD1
		C18orf56		FAM118A			C14orf178		BICD2
		C19orf2		FAM119B			C14orf2		BID
		C19orf23		FAM123B			C14orf21		BIN2
		C19orf29		FAM127B			C14orf43		BIN3
		C19orf34		FAM135A			C15orf23		BIRC5
		C19orf40		FAM154B			C15orf24		BIRC6
		C19orf42		FAM160A2			C15orf28		BLCAP
		C19orf43		FAM166A			C15orf34		BLK
		C19orf48		FAM168A			C15orf37		BLM
		C19orf50		FAM172A			C15orf39		BLOC1S2
		C19orf52		FAM175B			C15orf42		BMF
		C19orf53		FAM188A			C15orf44		BMP2K
		C19orf54		FAM200B			C15orf61		BMPR1A
		C19orf56		FAM20B			C15orf63		BMPR2
		C19orf6		FAM48A			C16orf13		BMS1
		C1D		FAM54B			C16orf53		BMS1P4
		C1orf122		FAM63A			C16orf55		BNIP2
		C1orf124		FAM65B			C16orf59		BOD1
		C1orf128		FANCB			C16orf61		BOD1L
		C1orf131		FANCL			C16orf63		BOLA3
		C1orf144		FARS2			C16orf68		BOP1
		C1orf151		FBRS			C16orf7		BPTF
		C1orf163		FBXL15			C16orf70		BRAP
		C1orf174		FBXL17			C16orf72		BRCA1
		C1orf182		FBXO21			C16orf74		BRCA2
		C1orf183		FBXO28			C16orf75		BRCC3
		C1orf200		FBXO3			C16orf80		BRD1
		C1orf212		FBXO30			C16orf88		BRD2
		C1orf27		FBXW7			C16orf91		BRD3
		C1orf43		FBXW8			C16orf93		BRD4
		C1orf50		FEZ2			C17orf48		BRD7
		C1orf52		FIGNL1			C17orf49		BRD8
		C1orf55		FJX1			C17orf56		BRD9
		C1orf63		FKBP1AP1			C17orf59		BRE
		C1orf66		FKBP7			C17orf62		BRF1
		C1orf77		FKBPL			C17orf68		BRF2
		C1orf83		FLCN			C17orf71		BRI3
		C1orf84		FLJ13197			C17orf80		BRI3BP
		C1orf9		FLJ30679			C17orf81		BRIP1
		C1orf91		FLOT1			C17orf85		BRIX1
		C1orf96		FLT3LG			C17orf86		BRMS1
		C1QBP		FMR1			C17orf89		BRP44
		C20orf103		FMR1AS			C17orf90		BRP44L
		C20orf11		FNBP1L			C17orf95		BRPF1
		C20orf111		FOSL2			C18orf1		BRWD1
		C20orf117		FOXA3			C18orf19		BSDC1
		C20orf132		FRG1			C18orf21		BSG
		C20orf24		FRG1B			C18orf25		BST2
		C20orf26		FSIP1			C18orf55		BTAF1
		C20orf4		FTHL3			C18orf56		BTBD1
		C20orf7		FTSJD1			C19orf2		BTBD18
		C20orf72		FUNDC1			C19orf23		BTBD2
		C20orf94		FUNDC2			C19orf29		BTBD3
		C21orf119		FURIN			C19orf34		BTBD6
		C21orf33		FUT7			C19orf39		BTBD7
		C21orf45		FXR2			C19orf40		BTD
		C21orf49		FYN			C19orf42		BTF3
		C21orf57		GABARAPL2			C19orf43		BTF3L4
		C21orf58		GALR2			C19orf48		BTG1
		C21orf67		GAN			C19orf50		BTG2
		C21orf70		GANC			C19orf52		BTG3
		C21orf91		GAPDHS			C19orf53		BTK
		C21orf96		GAS2L3			C19orf54		BTN2A1
		C22orf13		GBA			C19orf56		BTN3A2
		C22orf24		GBA2			C19orf6		BUB1
		C22orf25		GBAS			C1D		BUB1B
		C22orf29		GCC2			C1orf113		BUB3
		C22orf30		GCLC			C1orf122		BUD13
		C22orf39		GCNT1			C1orf124		BUD31
		C22orf9		GCNT2			C1orf128		BYSL
		C2CD3		GCSH			C1orf131		BZRAP1
		C2orf16		GFM1			C1orf144		BZW1
		C2orf24		GFOD2			C1orf151		BZW2
		C2orf29		GGA1			C1orf163		C10orf110
		C2orf47		GGCT			C1orf174		C10orf111
		C2orf49		GINS3			C1orf182		C10orf119
		C2orf56		GJB7			C1orf183		C10orf125
		C2orf60		GJC1			C1orf200		C10orf137
		C2orf63		GLB1L			C1orf212		C10orf18
		C2orf64		GLMN			C1orf27		C10orf2
		C2orf69		GLO1			C1orf43		C10orf25
		C2orf7		GLOD4			C1orf50		C10orf26
		C2orf76		GMEB1			C1orf52		C10orf28
		C2orf79		GMIP			C1orf55		C10orf46
		C2orf86		GNAI1			C1orf63		C10orf76
		C3orf1		GNE			C1orf66		C10orf84
		C3orf10		GNL1			C1orf77		C10orf88
		C3orf17		GNPNAT1			C1orf83		C10orf95
		C3orf19		GNPTG			C1orf84		C11orf10
		C3orf26		GNRHR2			C1orf9		C11orf2
		C3orf38		GOLM1			C1orf91		C11orf30
		C3orf47		GORAB			C1orf96		C11orf31
		C3orf54		GOT1			C1QBP		C11orf46
		C3orf63		GOT2			C20orf103		C11orf48
		C3orf71		GPAA1			C20orf11		C11orf54
		C3orf75		GPATCH1			C20orf111		C11orf57
		C3orf78		GPATCH2			C20orf117		C11orf58
		C4orf14		GPD2			C20orf132		C11orf59
		C4orf21		GPHN			C20orf24		C11orf61
		C4orf23		GPKOW			C20orf26		C11orf67
		C4orf29		GPN1			C20orf27		C11orf71
		C4orf3		GPR132			C20orf4		C11orf73
		C4orf33		GPR176			C20orf7		C11orf80
		C4orf42		GPR63			C20orf72		C11orf82
		C4orf43		GPS1			C20orf94		C11orf83
		C4orf46		GPSM3			C21orf119		C11orf84
		C5orf22		GPX4			C21orf122		C11orf95
		C5orf30		GRLF1			C21orf33		C12orf10
		C5orf33		GSTCD			C21orf45		C12orf11
		C5orf34		GSTO1			C21orf49		C12orf23
		C5orf39		GTF2F1			C21orf57		C12orf24
		C5orf44		GTPBP5			C21orf58		C12orf26
		C5orf51		GTPBP8			C21orf67		C12orf29
		C5orf55		HADHA			C21orf70		C12orf32
		C5orf56		HARBI1			C21orf91		C12orf35
		C6orf106		HAX1			C21orf96		C12orf4
		C6orf115		HCG18			C22orf13		C12orf41
		C6orf120		HCG27			C22orf15		C12orf44
		C6orf130		HDAC4			C22orf24		C12orf47
		C6orf147		HDAC8			C22orf25		C12orf48
		C6orf150		HDGFRP3			C22orf29		C12orf5
		C6orf167		HEATR2			C22orf30		C12orf51
		C6orf211		HEATR3			C22orf34		C12orf52
		C6orf52		HEG1			C22orf39		C12orf57
		C6orf62		HELZ			C22orf9		C12orf60
		C7orf23		HERC1			C2CD3		C12orf61
		C7orf40		HEXB			C2orf16		C12orf62
		C7orf42		HEXIM1			C2orf24		C12orf65
		C7orf47		HEXIM2			C2orf28		C12orf73
		C7orf49		HIATL1			C2orf29		C12orf75
		C7orf55		HIATL2			C2orf47		C12orf76
		C7orf59		HIGD1A			C2orf49		C12orf77
		C7orf64		HIST1H2BD			C2orf56		C13orf23
		C7orf68		HIST1H2BH			C2orf60		C13orf27
		C8G		HIST1H2BK			C2orf63		C13orf34
		C8orf33		HIST2H3A			C2orf64		C14orf101
		C8orf39		HIST2H3C			C2orf69		C14orf104
		C8orf40		HIST4H4			C2orf7		C14orf106
		C8orf59		HIVEP3			C2orf76		C14orf109
		C8orf76		HLA-A			C2orf79		C14orf118
		C9orf102		HLA-B			C2orf86		C14orf119
		C9orf114		HLA-DPA1			C3orf1		C14orf128
		C9orf116		HLA-DRA			C3orf10		C14orf135
		C9orf130		HLA-E			C3orf17		C14orf138
		C9orf163		HLTF			C3orf19		C14orf142
		C9orf167		HMG20A			C3orf26		C14orf143
		C9orf23		HMGA2			C3orf37		C14orf147
		C9orf37		HMGB3			C3orf38		C14orf153
		C9orf40		HMGN5			C3orf47		C14orf156
		C9orf41		HMGXB4			C3orf54		C14orf159
		C9orf43		HMMR			C3orf63		C14orf166
		C9orf5		HMOX2			C3orf65		C14orf169
		C9orf85		HMX3			C3orf71		C14orf178
		C9orf86		HNRNPA1L2			C3orf75		C14orf181
		C9orf89		HOMER1			C3orf78		C14orf2
		C9orf91		HOOK3			C4orf14		C14orf21
		C9orf95		HSD11B1L			C4orf21		C14orf33
		C9orf96		HSD17B12			C4orf23		C14orf43
		CA5BP		HSDL2			C4orf29		C14orf80
		CAB39		HSPA13			C4orf3		C15orf23
		CABLES2		HSPA1A			C4orf33		C15orf24
		CACNA2D4		HSPA1B			C4orf42		C15orf28
		CACYBP		HSPBAP1			C4orf43		C15orf29
		CAD		HTATIP2			C4orf46		C15orf33
		CAGE1		HTATSF1			C5orf22		C15orf34
		CALM1		HVCN1			C5orf30		C15orf37
		CALM2		HYAL3			C5orf33		C15orf39
		CALM3		HYLS1			C5orf34		C15orf40
		CALR		ICT1			C5orf39		C15orf42
		CALU		ID1			C5orf44		C15orf44
		CAMK2D		ID2			C5orf51		C15orf61
		CAMKK2		IDE			C5orf55		C15orf63
		CAMSAP1		IDS			C5orf56		C16orf13
		CAMTA1		IFI16			C6orf106		C16orf42
		CAND1		IFI30			C6orf115		C16orf5
		CANT1		IGFBP2			C6orf120		C16orf53
		CANX		IGLL5			C6orf130		C16orf54
		CAP1		IKBIP			C6orf147		C16orf55
		CAPN10		IKBKAP			C6orf150		C16orf59
		CAPNS1		IKZF5			C6orf167		C16orf61
		CAPRIN1		IL17RA			C6orf211		C16orf63
		CAPZA1		IL9R			C6orf52		C16orf68
		CAPZA2		IMMP1L			C6orf62		C16orf7
		CAPZB		ING2			C7orf23		C16orf70
		CARD8		ING5			C7orf40		C16orf72
		CARHSP1		INO80C			C7orf42		C16orf74
		CARM1		INPP5F			C7orf43		C16orf79
		CARS		INPP5K			C7orf47		C16orf80
		CARS2		INTS12			C7orf49		C16orf87
		CASC5		INTS2			C7orf55		C16orf88
		CASP2		INTS3			C7orf59		C16orf91
		CASP3		INTS8			C7orf60		C16orf93
		CASP8		IPCEF1			C7orf64		C17orf100
		CASP8AP2		IQCG			C7orf68		C17orf106
		CBFB		IRAK2			C8G		C17orf48
		CBL		IRF8			C8orf33		C17orf49
		CBLB		IRS2			C8orf38		C17orf53
		CBLL1		ISCA1			C8orf39		C17orf56
		CBX1		ISG20			C8orf40		C17orf62
		CBX3		ISL2			C8orf59		C17orf63
		CBX4		ITCH			C8orf76		C17orf65
		CBX5		ITFG1			C9orf102		C17orf68
		CC2D1B		ITFG2			C9orf114		C17orf70
		CCAR1		ITGAL			C9orf116		C17orf76
		CCBL1		ITGB1			C9orf130		C17orf79
		CCDC102B		ITGB3BP			C9orf163		C17orf80
		CCDC103		ITGB5			C9orf167		C17orf81
		CCDC111		ITGB7			C9orf23		C17orf85
		CCDC115		ITGB8			C9orf25		C17orf86
		CCDC117		ITPR2			C9orf37		C17orf87
		CCDC12		ITPRIPL2			C9orf40		C17orf89
		CCDC123		ITSN1			C9orf41		C17orf90
		CCDC127		IZUMO4			C9orf43		C17orf95
		CCDC137		JAK1			C9orf5		C18orf1
		CCDC142		JMJD6			C9orf85		C18orf10
		CCDC148		JMY			C9orf86		C18orf18
		CCDC151		JRK			C9orf89		C18orf19
		CCDC157		JRKL			C9orf91		C18orf21
		CCDC162		JUND			C9orf95		C18orf25
		CCDC18		KATNAL1			C9orf96		C18orf54
		CCDC21		KBTBD2			CA5BP		C18orf55
		CCDC25		KCNK12			CAB39		C18orf56
		CCDC43		KCNK3			CABLES2		C18orf8
		CCDC45		KCNK5			CACNA2D4		C19orf10
		CCDC47		KCNN4			CACYBP		C19orf12
		CCDC50		KCNQ1			CAD		C19orf2
		CCDC51		KCNQ1OT1			CAGE1		C19orf20
		CCDC55		KCTD12			CALM1		C19orf23
		CCDC58		KCTD15			CALM2		C19orf24
		CCDC59		KCTD16			CALM3		C19orf25
		CCDC6		KCTD3			CALR		C19orf28
		CCDC69		KCTD6			CALU		C19orf29
		CCDC71		KCTD7			CAMK1D		C19orf34
		CCDC72		KDM3A			CAMK2D		C19orf40
		CCDC75		KDM4B			CAMKK2		C19orf42
		CCDC76		KHDC1			CAMSAP1		C19orf43
		CCDC77		KHDRBS3			CAMTA1		C19orf48
		CCDC84		KIAA0040			CAND1		C19orf50
		CCDC85B		KIAA0125			CANT1		C19orf52
		CCDC86		KIAA0391			CANX		C19orf53
		CCDC88A		KIAA0415			CAP1		C19orf54
		CCDC88C		KIAA0494			CAPN10		C19orf55
		CCDC90A		KIAA0753			CAPNS1		C19orf56
		CCM2		KIAA0895			CAPRIN1		C19orf6
		CCNA2		KIAA0913			CAPZA1		C19orf60
		CCNB1IP1		KIAA1143			CAPZA2		C19orf70
		CCNC		KIAA1191			CAPZB		C1D
		CCND3		KIAA1310			CARD8		C1GALT1C1
		CCNF		KIAA1328			CARHSP1		C1orf103
		CCNG1		KIAA1430			CARM1		C1orf107
		CCNG2		KIAA1586			CARS		C1orf112
		CCNH		KIAA1632			CARS2		C1orf122
		CCNI		KIAA1737			CASC5		C1orf123
		CCNJ		KIAA1826			CASD1		C1orf124
		CCNK		KIAA1875			CASP2		C1orf128
		CCNL1		KIAA1919			CASP3		C1orf131
		CCNL2		KIAA1949			CASP8		C1orf135
		CCNT1		KIAA1984			CASP8AP2		C1orf144
		CCNT2		KIAA2026			CBFB		C1orf151
		CCNY		KIDINS220			CBL		C1orf156
		CCRN4L		KIF16B			CBLB		C1orf163
		CCT2		KIF18A			CBLL1		C1orf174
		CCT3		KIF23			CBX1		C1orf182
		CCT4		KIF4A			CBX3		C1orf183
		CCT5		KIFC1			CBX4		C1orf198
		CCT6B		KLF7			CBX5		C1orf200
		CCT6P1		KLF9			CBY3		C1orf212
		CCT7		KLHL20			CC2D1B		C1orf27
		CCT8		KLHL24			CCAR1		C1orf35
		CD164		KLHL25			CCBL1		C1orf43
		CD19		KLHL26			CCDC102B		C1orf50
		CD22		KLHL28			CCDC103		C1orf52
		CD2AP		KLHL8			CCDC111		C1orf55
		CD2BP2		KLHL9			CCDC115		C1orf58
		CD320		KLRC3			CCDC117		C1orf63
		CD44		KLRC4			CCDC12		C1orf66
		CD46		KPNA2			CCDC123		C1orf77
		CD47		KPNA5			CCDC127		C1orf83
		CD48		KRCC1			CCDC137		C1orf84
		CD53		KRTCAP2			CCDC142		C1orf9
		CD58		L2HGDH			CCDC148		C1orf91
		CD72		L3MBTL2			CCDC151		C1orf96
		CD74		LACTB2			CCDC157		C1QBP
		CD79A		LAMP2			CCDC162		C20orf103
		CD81		LANCL2			CCDC18		C20orf11
		CD96		LAPTM4B			CCDC21		C20orf111
		CDC123		LASS6			CCDC25		C20orf112
		CDC16		LCK			CCDC43		C20orf117
		CDC23		LCMT1			CCDC45		C20orf12
		CDC25A		LDLRAD3			CCDC47		C20orf132
		CDC26		LENG1			CCDC50		C20orf24
		CDC27		LGALS9			CCDC51		C20orf26
		CDC34		LGTN			CCDC55		C20orf3
		CDC37		LIG3			CCDC58		C20orf30
		CDC40		LIG4			CCDC59		C20orf4
		CDC42		LIMA1			CCDC6		C20orf43
		CDC42SE1		LIN52			CCDC69		C20orf7
		CDC42SE2		LINGO3			CCDC71		C20orf72
		CDC45		LMBR1			CCDC72		C20orf94
		CDC5L		LMBRD1			CCDC75		C21orf119
		CDC6		LMO2			CCDC76		C21orf33
		CDC7		LMTK2			CCDC77		C21orf45
		CDCA2		LOC100128640			CCDC81		C21orf49
		CDCA3		LOC100129716			CCDC84		C21orf57
		CDCA4		LOC100130987			CCDC85B		C21orf58
		CDCA5		LOC100131691			CCDC86		C21orf67
		CDCA7		LOC100133091			CCDC88A		C21orf70
		CDCA7L		LOC100133957			CCDC88C		C21orf91
		CDCA8		LOC100144603			CCDC90A		C21orf96
		CDIPT		LOC100189589			CCM2		C22orf13
		CDK1		LOC100268168			CCNA2		C22orf23
		CDK11B		LOC100271836			CCNB1IP1		C22orf24
		CDK12		LOC100272217			CCNC		C22orf25
		CDK13		LOC100272228			CCND3		C22orf28
		CDK14		LOC100286844			CCNE2		C22orf29
		CDK16		LOC100287227			CCNF		C22orf30
		CDK17		LOC100302650			CCNG1		C22orf32
		CDK19		LOC100306951			CCNG2		C22orf39
		CDK2		LOC100329108			CCNH		C22orf46
		CDK4		LOC150776			CCNI		C22orf9
		CDK5RAP1		LOC221710			CCNJ		C2CD2L
		CDK5RAP2		LOC253039			CCNK		C2CD3
		CDK5RAP3		LOC255512			CCNL1		C2orf16
		CDK6		LOC283050			CCNL2		C2orf18
		CDK9		LOC283392			CCNT1		C2orf24
		CDKN1A		LOC284023			CCNT2		C2orf29
		CDKN1B		LOC285074			CCNY		C2orf34
		CDKN2AIP		LOC286367			CCPG1		C2orf44
		CDKN2AIPNL		LOC339290			CCRN4L		C2orf47
		CDKN2C		LOC339535			CCT2		C2orf49
		CDKN2D		LOC389791			CCT3		C2orf56
		CDNF		LOC391322			CCT4		C2orf60
		CDT1		LOC401588			CCT5		C2orf63
		CDV3		LOC439994			CCT6B		C2orf64
		CDYL		LOC442421			CCT6P1		C2orf67
		CEBPB		LOC550112			CCT7		C2orf68
		CEBPG		LOC550643			CCT8		C2orf69
		CEBPZ		LOC595101			CD164		C2orf7
		CECR4		LOC641367			CD180		C2orf74
		CECR5		LOC646471			CD19		C2orf76
		CELF1		LOC647979			CD22		C2orf79
		CELF2		LOC650368			CD24		C2orf86
		CENPB		LOC652276			CD2AP		C3orf1
		CENPC1		LOC654433			CD2BP2		C3orf10
		CENPE		LOC728190			CD320		C3orf17
		CENPF		LOC728723			CD44		C3orf19
		CENPJ		LOC729375			CD46		C3orf21
		CENPK		LOC729991			CD47		C3orf23
		CENPL		LOC729991-MEF2B			CD48		C3orf26
		CENPM		LOC80054			CD53		C3orf31
		CENPN		LOC81691			CD58		C3orf38
		CENPO		LOC90834			CD59		C3orf47
		CENPP		LOC92659			CD70		C3orf54
		CENPQ		LOC96610			CD72		C3orf58
		CENPT		LONP2			CD74		C3orf63
		CENPV		LONRF3			CD79A		C3orf71
		CEP135		LRCH3			CD79B		C3orf75
		CEP152		LRFN4			CD81		C3orf78
		CEP170		LRP12			CD9		C4orf10
		CEP192		LRP6			CD96		C4orf14
		CEP250		LRRC46			CDC123		C4orf21
		CEP350		LRRK1			CDC16		C4orf23
		CEP57		LSM2			CDC23		C4orf27
		CEP63		LSM3			CDC25A		C4orf29
		CEP72		LSM5			CDC26		C4orf3
		CEP76		LSR			CDC27		C4orf33
		CEP78		LY75			CDC34		C4orf41
		CEPT1		LYPLAL1			CDC37		C4orf42
		CERK		LYRM2			CDC40		C4orf43
		CES2		LYRM4			CDC42		C4orf46
		CETN2		MACROD2			CDC42SE1		C5orf13
		CFL1		MAGED1			CDC42SE2		C5orf15
		CGGBP1		MAGI3			CDC45		C5orf22
		CHAC2		MAGT1			CDC5L		C5orf24
		CHAF1A		MALT1			CDC6		C5orf28
		CHCHD1		MANBA			CDC7		C5orf30
		CHCHD10		MAP2K1			CDCA2		C5orf33
		CHCHD3		MAP2K4			CDCA3		C5orf34
		CHCHD4		MAP3K12			CDCA4		C5orf36
		CHCHD7		MAP4K3			CDCA5		C5orf39
		CHCHD8		MAP4K5			CDCA7		C5orf41
		CHD1		MARCKS			CDCA7L		C5orf43
		CHD1L		MAST3			CDCA8		C5orf44
		CHD2		MBOAT7			CDIPT		C5orf51
		CHD3		MCCC1			CDK1		C5orf55
		CHD4		MCCC2			CDK11B		C5orf56
		CHD6		MCM9			CDK12		C6orf106
		CHD7		MCOLN2			CDK13		C6orf115
		CHD9		MCTS1			CDK14		C6orf120
		CHEK1		MDC1			CDK16		C6orf130
		CHEK2		MDFIC			CDK17		C6orf147
		CHERP		MED12L			CDK19		C6orf150
		CHIC2		MED16			CDK2		C6orf162
		CHID1		MED18			CDK2AP1		C6orf167
		CHKA		MED23			CDK4		C6orf211
		CHMP1A		MED25			CDK5R1		C6orf47
		CHMP1B		MED29			CDK5RAP1		C6orf48
		CHMP2B		MED31			CDK5RAP2		C6orf52
		CHMP4B		MED7			CDK5RAP3		C6orf57
		CHMP5		MED9			CDK6		C6orf62
		CHMP7		METRNL			CDK9		C6orf70
		CHORDC1		METT5D1			CDKN1A		C6orf72
		CHPF2		METTL1			CDKN1B		C7orf10
		CHRAC1		METTL2A			CDKN2AIP		C7orf11
		CHST11		METTL2B			CDKN2AIPNL		C7orf23
		CHSY1		METTL5			CDKN2C		C7orf30
		CHTF18		METTL9			CDKN2D		C7orf36
		CHTF8		MFF			CDNF		C7orf40
		CHUK		MFHAS1			CDS2		C7orf42
		CHURC1		MFI2			CDT1		C7orf44
		CIAO1		MFSD10			CDV3		C7orf47
		CIAPIN1		MFSD2A			CDYL		C7orf49
		CIDECP		MFSD5			CEBPB		C7orf55
		CIITA		MFSD9			CEBPG		C7orf59
		CIRBP		MGA			CEBPZ		C7orf64
		CIRH1A		MGAT4A			CECR4		C7orf68
		CISD1		MGAT5B			CECR5		C8G
		CISD2		MGC72080			CELF1		C8orf33
		CIT		MICA			CELF2		C8orf39
		CITED2		MICAL3			CENPB		C8orf40
		CKAP2		MICALL1			CENPC1		C8orf41
		CKAP2L		MICB			CENPE		C8orf55
		CKAP5		MIDN			CENPF		C8orf59
		CKS1B		MIIP			CENPJ		C8orf76
		CKS2		MINA			CENPK		C9orf102
		CLASP1		MINPP1			CENPL		C9orf114
		CLASRP		MIOS			CENPM		C9orf116
		CLCN3		MIR103-2			CENPN		C9orf123
		CLCN6		MIR103-2AS			CENPO		C9orf130
		CLCN7		MIR1201			CENPP		C9orf139
		CLEC11A		MIR1296			CENPQ		C9orf140
		CLEC14A		MIR1304			CENPT		C9orf142
		CLEC2B		MIR130B			CENPV		C9orf156
		CLEC2D		MIR155HG			CEP135		C9orf163
		CLECL1		MIR15A			CEP152		C9orf167
		CLIC4		MIR16-1			CEP170		C9orf23
		CLINT1		MIR1910			CEP192		C9orf3
		CLIP2		MIR21			CEP250		C9orf37
		CLK1		MIR23A			CEP350		C9orf40
		CLK2		MIR24-2			CEP57		C9orf41
		CLK3		MIR27A			CEP57L1		C9orf43
		CLK4		MIR301B			CEP63		C9orf5
		CLN6		MIR374A			CEP68		C9orf6
		CLNS1A		MIR454			CEP72		C9orf80
		CLOCK		MIR505			CEP76		C9orf82
		CLP1		MIR545			CEP78		C9orf85
		CLPTM1		MIR626			CEPT1		C9orf86
		CLPTM1L		MIR643			CERK		C9orf89
		CLPX		MIR658			CES2		C9orf91
		CLSPN		MIR7-1			CETN2		C9orf95
		CLTA		MIR941-1			CFL1		C9orf96
		CLTC		MIR941-2			CGGBP1		CA5BP
		CNBP		MIR941-3			CHAC2		CAB39
		CNDP2		MIRLET7D			CHAF1A		CABIN1
		CNIH		MIRLET7G			CHCHD1		CABLES2
		CNNM3		MITD1			CHCHD10		CACNA2D4
		CNO		MLLT4			CHCHD3		CACNB1
		CNOT1		MMACHC			CHCHD4		CACNB4
		CNOT10		MMD			CHCHD7		CACYBP
		CNOT2		MOBKL2A			CHCHD8		CAD
		CNOT3		MORF4L2			CHD1		CAGE1
		CNOT4		MORN3			CHD1L		CALCOCO2
		CNOT6		MORN5			CHD2		CALM1
		CNOT6L		MOSPD2			CHD3		CALM2
		CNOT7		MPHOSPH6			CHD4		CALM3
		CNOT8		MPP6			CHD6		CALR
		CNP		MPZ			CHD7		CALU
		CNPY2		MRC2			CHD9		CAMK2D
		CNPY3		MRPL10			CHEK1		CAMKK2
		CNST		MRPL20			CHEK2		CAMSAP1
		COASY		MRPL27			CHERP		CAMSAP1L1
		COBRA1		MRPL30			CHIC2		CAMTA1
		COG3		MRPL32			CHID1		CAND1
		COG4		MRPL33			CHKA		CANT1
		COG8		MRPL35			CHMP1A		CANX
		COIL		MRPL39			CHMP1B		CAP1
		COL4A3BP		MRPL44			CHMP2B		CAPG
		COMT		MRPL48			CHMP4B		CAPN1
		COPA		MRPL54			CHMP5		CAPN10
		COPB1		MRPS10			CHMP7		CAPNS1
		COPB2		MRPS15			CHORDC1		CAPRIN1
		COPE		MRPS17			CHPF2		CAPZA1
		COPG		MRPS18B			CHRAC1		CAPZA2
		COPS2		MRPS31			CHST11		CAPZB
		COPS3		MRPS33			CHST14		CARD8
		COPS4		MRPS36			CHSY1		CARHSP1
		COPS5		MRPS9			CHTF18		CARKD
		COPS6		MSH5			CHTF8		CARM1
		COPS7B		MST1			CHUK		CARS
		COPS8		MST1P2			CHURC1		CARS2
		COPZ1		MTAP			CIAO1		CASC2
		COQ9		MTCP1			CIAPIN1		CASC3
		CORO1A		MTCP1NB			CIDECP		CASC4
		CORO1B		MTERF			CIITA		CASC5
		COTL1		MTERFD2			CIRBP		CASK
		COX15		MTFR1			CIRH1A		CASP2
		COX16		MTHFS			CISD1		CASP3
		COX4I1		MTHFSD			CISD2		CASP4
		COX4NB		MTIF2			CIT		CASP7
		COX5A		MTMR11			CITED2		CASP8
		COX5B		MTR			CIZ1		CASP8AP2
		COX6A1		MTX2			CKAP2		CAT
		COX6B1		MVP			CKAP2L		CATSPER2P1
		COX6C		MXRA7			CKAP5		CBFB
		COX7A2		MYNN			CKS1B		CBL
		COX7A2L		MYO1B			CKS2		CBLB
		COX7C		MYO1F			CLASP1		CBLL1
		COX8A		MZT2B			CLASRP		CBWD2
		CPEB2		NAA35			CLCN3		CBX1
		CPEB3		NAB1			CLCN6		CBX3
		CPNE1		NAB2			CLCN7		CBX4
		CPNE8		NAGLU			CLDND2		CBX5
		CPSF1		NANP			CLEC11A		CC2D1B
		CPSF3		NANS			CLEC14A		CCAR1
		CPSF3L		NARG2			CLEC16A		CCBL1
		CPSF4		NBAS			CLEC2B		CCBL2
		CPSF6		NBN			CLEC2D		CCDC102B
		CPSF7		NCAPD3			CLECL1		CCDC103
		CPT2		NCKAP5L			CLIC4		CCDC107
		CPXM1		NCOA3			CLINT1		CCDC109A
		CRBN		NCRNA00201			CLIP2		CCDC109B
		CRCP		NCRNA00265			CLK1		CCDC111
		CREB1		NDEL1			CLK2		CCDC115
		CREB3		NDOR1			CLK3		CCDC117
		CREB3L2		NDUFA12			CLK4		CCDC12
		CREB3L4		NDUFA4			CLMN		CCDC121
		CREBBP		NDUFA5			CLN6		CCDC123
		CREBZF		NDUFA8			CLNS1A		CCDC124
		CRK		NDUFA9			CLOCK		CCDC127
		CRKL		NDUFAF1			CLP1		CCDC130
		CRLF3		NDUFAF2			CLPTM1		CCDC132
		CRLS1		NDUFB1			CLPTM1L		CCDC134
		CRMP1		NDUFB4			CLPX		CCDC137
		CRNKL1		NDUFB7			CLSPN		CCDC138
		CRTC1		NDUFB8			CLTA		CCDC14
		CRTC2		NDUFS4			CLTC		CCDC142
		CRTC3		NDUFS7			CMIP		CCDC148
		CRYBB2P1		NECAP2			CMTM3		CCDC151
		CS		NEDD1			CNBP		CCDC157
		CSAD		NEIL3			CNDP2		CCDC162
		CSDA		NEK4			CNIH		CCDC163P
		CSDE1		NEK6			CNNM3		CCDC18
		CSE1L		NETO2			CNO		CCDC21
		CSK		NFIL3			CNOT1		CCDC25
		CSNK1A1		NFKBIB			CNOT10		CCDC43
		CSNK1D		NFKBIL1			CNOT2		CCDC45
		CSNK1E		NFS1			CNOT3		CCDC47
		CSNK1G2		NFYB			CNOT4		CCDC50
		CSNK1G3		NGDN			CNOT6		CCDC51
		CSNK2A1		NHLRC2			CNOT6L		CCDC55
		CSPP1		NIF3L1			CNOT7		CCDC58
		CSTF1		NLN			CNOT8		CCDC59
		CSTF2T		NME2			CNP		CCDC6
		CSTF3		NMRAL1			CNPY2		CCDC66
		CTAGE5		NOC3L			CNPY3		CCDC69
		CTBP1		NPC1			CNST		CCDC71
		CTBP2		NPRL3			COASY		CCDC72
		CTCF		NPTN			COBRA1		CCDC75
		CTDNEP1		NR2C1			COG3		CCDC76
		CTDP1		NR2C2AP			COG4		CCDC77
		CTDSP1		NRM			COG8		CCDC82
		CTDSP2		NSFL1C			COIL		CCDC84
		CTDSPL2		NSL1			COL4A3BP		CCDC85B
		CTNNB1		NSMCE4A			COMT		CCDC86
		CTNNBL1		NSUN3			COPA		CCDC87
		CTPS		NSUN6			COPB1		CCDC88A
		CTSC		NT5C3			COPB2		CCDC88C
		CUEDC2		NT5E			COPE		CCDC9
		CUL1		NUDCD2			COPG		CCDC90A
		CUL2		NUDCD3			COPS2		CCDC90B
		CUL3		NUDT16L1			COPS3		CCDC92
		CUL4A		NUDT9			COPS4		CCDC93
		CUL5		NUP188			COPS5		CCDC96
		CUTA		NUP210L			COPS6		CCDC97
		CUTC		NUP37			COPS7B		CCDC99
		CUX1		NUPL2			COPS8		CCHCR1
		CWC15		OGFRL1			COPZ1		CCM2
		CWC22		OPN3			COQ9		CCNA2
		CWC25		ORMDL3			CORO1A		CCNB1
		CWC27		OSBPL2			CORO1B		CCNB1IP1
		CXCR4		OSBPL8			COTL1		CCNB2
		CXorf21		OSCAR			COX15		CCNC
		CXorf38		OSTC			COX16		CCND3
		CXXC1		OTUB1			COX4I1		CCNDBP1
		CXXC5		OTUD3			COX4NB		CCNF
		CYB5B		P2RY8			COX5A		CCNG1
		CYB5R4		P4HA1			COX5B		CCNG2
		CYB5RL		P4HB			COX6A1		CCNH
		CYBA		PACRGL			COX6B1		CCNI
		CYBASC3		PACSIN3			COX6C		CCNJ
		CYC1		PAF1			COX7A2		CCNK
		CYCS		PAPSS1			COX7A2L		CCNL1
		CYFIP1		PARP11			COX7C		CCNL2
		CYFIP2		PARP2			COX8A		CCNT1
		CYP51A1		PARS2			CPEB2		CCNT2
		CYTH1		PAWR			CPEB3		CCNY
		CYTIP		PAX6			CPNE1		CCRN4L
		DAD1		PAX8			CPNE8		CCS
		DAD1P1		PBX1			CPSF1		CCT2
		DAGLB		PBX2			CPSF3		CCT3
		DAK		PBXIP1			CPSF3L		CCT4
		DALRD3		PC			CPSF4		CCT5
		DAP		PCDHGC4			CPSF6		CCT6A
		DAP3		PCDHGC5			CPSF7		CCT6B
		DARS		PCGF2			CPT1A		CCT6P1
		DARS2		PCGF6			CPT2		CCT6P3
		DAZAP1		PCIF1			CPXM1		CCT7
		DAZAP2		PCMTD2			CRADD		CCT8
		DBF4		PCYT2			CRAMP1L		CD164
		DBF4B		PDCD2			CRBN		CD19
		DBI		PDCD2L			CRCP		CD22
		DBNL		PDCD6			CREB1		CD248
		DCAF12		PDCL3			CREB3		CD27
		DCAF13		PDE3B			CREB3L2		CD2AP
		DCAF15		PDHB			CREB3L4		CD2BP2
		DCAF16		PDK1			CREBBP		CD320
		DCAF6		PDP2			CREBZF		CD44
		DCAF7		PDPK1			CRIM1		CD46
		DCAF8		PDZD11			CRK		CD47
		DCAKD		PECAM1			CRKL		CD48
		DCK		PET117			CRLF3		CD53
		DCLRE1C		PEX13			CRLS1		CD58
		DCP1A		PEX19			CRMP1		CD68
		DCP2		PEX2			CRNKL1		CD72
		DCTD		PEX26			CRTC1		CD74
		DCTN4		PEX3			CRTC2		CD79A
		DCTN5		PFDN1			CRTC3		CD81
		DCTPP1		PFDN6			CRYBB2P1		CD96
		DCUN1D1		PGK1			CS		CD99
		DCUN1D2		PGP			CSAD		CDC123
		DCUN1D5		PGS1			CSDA		CDC16
		DDA1		PHACTR4			CSDE1		CDC20
		DDB1		PHF14			CSE1L		CDC23
		DDB2		PHF20			CSK		CDC25A
		DDHD1		PHF6			CSNK1A1		CDC26
		DDI2		PHKA2			CSNK1D		CDC27
		DDIT3		PHKB			CSNK1E		CDC34
		DDIT4		PHKG2			CSNK1G2		CDC37
		DDOST		PIGA			CSNK1G3		CDC37L1
		DDRGK1		PIGB			CSNK2A1		CDC40
		DDX1		PIGF			CSPP1		CDC42
		DDX10		PIGG			CSRP2		CDC42EP3
		DDX17		PIGQ			CST7		CDC42SE1
		DDX18		PIGT			CSTF1		CDC42SE2
		DDX19A		PIK3C2B			CSTF2T		CDC45
		DDX19B		PIK3R3			CSTF3		CDC5L
		DDX20		PIK3R4			CTAGE5		CDC6
		DDX21		PIN4			CTBP1		CDC7
		DDX23		PITPNA			CTBP2		CDC73
		DDX24		PKD1			CTCF		CDCA2
		DDX27		PL-5283			CTDNEP1		CDCA3
		DDX28		PLAUR			CTDP1		CDCA4
		DDX31		PLEK			CTDSP1		CDCA5
		DDX39		PLEKHA2			CTDSP2		CDCA7
		DDX3X		PLEKHA9			CTDSPL2		CDCA7L
		DDX41		PLEKHF2			CTGF		CDCA8
		DDX42		PLEKHG2			CTNNAL1		CDIPT
		DDX46		PLIN3			CTNNB1		CDK1
		DDX47		PLOD3			CTNNBL1		CDK10
		DDX49		PLXDC2			CTPS		CDK11B
		DDX5		PLXNA3			CTSC		CDK12
		DDX50		PLXNB1			CUEDC2		CDK13
		DDX51		PMF1			CUL1		CDK14
		DDX54		PMS2			CUL2		CDK16
		DDX55		PMS2P1			CUL3		CDK17
		DDX56		PMVK			CUL4A		CDK19
		DDX6		PNMA1			CUL5		CDK2
		DEAF1		PNPO			CUTA		CDK2AP2
		DECR1		PNRC2			CUTC		CDK4
		DEF6		POLD4			CUX1		CDK5
		DEGS1		POLDIP2			CWC15		CDK5RAP1
		DEK		POLM			CWC22		CDK5RAP2
		DENND3		POLR2F			CWC25		CDK5RAP3
		DENND4B		POLR2H			CWC27		CDK6
		DENR		POLR3F			CWF19L1		CDK7
		DEPDC1		POM121			CXCR4		CDK9
		DEPDC1B		POP4			CXorf21		CDKAL1
		DEPDC5		POT1			CXorf38		CDKN1A
		DERL1		POU2F1			CXXC1		CDKN1B
		DERL2		PPA1			CXXC5		CDKN2A
		DFNB59		PPARD			CYB561D2		CDKN2AIP
		DGCR14		PPCS			CYB5B		CDKN2AIPNL
		DGCR2		PPDPF			CYB5R3		CDKN2BAS
		DGCR8		PPFIA1			CYB5R4		CDKN2C
		DGKD		PPIE			CYB5RL		CDKN2D
		DGKE		PPIL1			CYBA		CDKN3
		DGKZ		PPIL2			CYBASC3		CDNF
		DGUOK		PPIL3			CYC1		CDT1
		DHCR24		PPM1L			CYCS		CDV3
		DHFR		PPP1R10			CYFIP1		CDYL
		DHPS		PPP1R11			CYFIP2		CEBPA
		DHRS1		PPP1R15A			CYHR1		CEBPB
		DHX15		PPP1R2			CYP51A1		CEBPG
		DHX29		PPP1R3E			CYTH1		CEBPZ
		DHX30		PPP1R3F			CYTIP		CECR4
		DHX33		PPP1R7			DAD1		CECR5
		DHX36		PPP2R1B			DAD1P1		CELF1
		DHX37		PPP2R2D			DAGLB		CELF2
		DHX38		PPP2R3B			DAK		CENPA
		DHX8		PPP2R3C			DALRD3		CENPB
		DHX9		PPP2R5D			DAP		CENPBD1
		DIABLO		PPP3CB			DAP3		CENPC1
		DIAPH1		PRCP			DARS		CENPE
		DICER1		PRDX4			DARS2		CENPF
		DIDO1		PREPL			DAZAP1		CENPH
		DIP2A		PRIM1			DAZAP2		CENPI
		DIS3		PROCA1			DBF4		CENPJ
		DIS3L		PRPF31			DBF4B		CENPK
		DKC1		PRPSAP2			DBI		CENPL
		DLAT		PRR3			DBNL		CENPM
		DLD		PRUNE			DCAF12		CENPN
		DLEU1		PSAT1			DCAF13		CENPO
		DLEU2		PSCA			DCAF15		CENPP
		DLST		PSIP1			DCAF16		CENPQ
		DMAP1		psiTPTE22			DCAF5		CENPT
		DMTF1		PSMA2			DCAF6		CENPV
		DNA2		PSMB6			DCAF7		CENPW
		DNAJA1		PSMB9			DCAF8		CEP110
		DNAJA2		PSMC3IP			DCAKD		CEP120
		DNAJA3		PSMD10			DCI		CEP135
		DNAJB1		PSMD5			DCK		CEP152
		DNAJB11		PSPH			DCLRE1B		CEP170
		DNAJB12		PTGES2			DCLRE1C		CEP192
		DNAJB14		PTK7			DCP1A		CEP250
		DNAJB6		PTPLA			DCP2		CEP350
		DNAJB9		PTPN18			DCTD		CEP55
		DNAJC11		PTPN4			DCTN4		CEP57
		DNAJC14		PURB			DCTN5		CEP63
		DNAJC2		PUS10			DCTPP1		CEP72
		DNAJC21		PVRL3			DCUN1D1		CEP76
		DNAJC25-GNG10		PXDN			DCUN1D2		CEP78
		DNAJC3		PYGB			DCUN1D3		CEPT1
		DNAJC5		PYGL			DCUN1D5		CERK
		DNAJC7		QPCTL			DCXR		CES2
		DNAJC8		QSOX1			DDA1		CETN2
		DNAJC9		R3HDM1			DDB1		CETN3
		DNM1L		RAB11FIP2			DDB2		CFDP1
		DNM2		RAB18			DDHD1		CFL1
		DNMT1		RAB27A			DDI2		CFLP1
		DNMT3A		RAB3GAP1			DDIT3		CGGBP1
		DNPEP		RAB40C			DDIT4		CHAC2
		DNTTIP2		RABGEF1			DDOST		CHAF1A
		DOCK11		RABIF			DDRGK1		CHCHD1
		DOCK2		RAD17			DDX1		CHCHD10
		DOCK8		RAD50			DDX10		CHCHD2
		DOHH		RAD51L3			DDX17		CHCHD3
		DOLPP1		RALA			DDX18		CHCHD4
		DOT1L		RALGAPA1			DDX19A		CHCHD7
		DPAGT1		RANBP2			DDX19B		CHCHD8
		DPF2		RAP1GDS1			DDX20		CHD1
		DPH3		RARG			DDX21		CHD1L
		DPH5		RARS			DDX23		CHD2
		DPM1		RASAL3			DDX24		CHD3
		DPM2		RBKS			DDX27		CHD4
		DPM3		RBM34			DDX28		CHD6
		DPP8		RBMXL1			DDX31		CHD7
		DPP9		RCHY1			DDX39		CHD8
		DPYSL2		RCOR3			DDX3X		CHD9
		DR1		REEP5			DDX41		CHEK1
		DRAM2		RELB			DDX42		CHEK2
		DRG1		RFNG			DDX46		CHERP
		DRG2		RFTN1			DDX47		CHIC2
		DSCC1		RFX1			DDX49		CHID1
		DSCR3		RFX3			DDX5		CHKA
		DSE		RFX7			DDX50		CHKB
		DSN1		RFXANK			DDX51		CHKB-CPT1B
		DTL		RGL2			DDX54		CHM
		DTX3L		RGMB			DDX55		CHML
		DUS2L		RGP1			DDX56		CHMP1A
		DUSP1		RGS16			DDX6		CHMP1B
		DUSP10		RGS2			DEAF1		CHMP2A
		DUSP11		RIPK1			DECR1		CHMP2B
		DUSP12		RMND5A			DEDD2		CHMP4A
		DUSP2		RMRP			DEF6		CHMP4B
		DUSP22		RNASEH2A			DEGS1		CHMP5
		DUSP28		RNF121			DEK		CHMP7
		DUT		RNF123			DENND1A		CHORDC1
		DVL2		RNF13			DENND3		CHPF2
		DVL3		RNF130			DENND4B		CHPT1
		DYNC1H1		RNF135			DENR		CHRAC1
		DYNC1LI1		RNF145			DEPDC1		CHST11
		DYNC1LI2		RNF170			DEPDC1B		CHSY1
		DYNLL1		RNF181			DEPDC5		CHTF18
		DYNLL2		RNF2			DERL1		CHTF8
		DYNLRB1		RNF20			DERL2		CHUK
		DYRK1A		RNF216			DFNB59		CHURC1
		DYRK2		RNF24			DGCR14		CIAO1
		DZIP3		RNF5			DGCR2		CIAPIN1
		E2F1		RNF5P1			DGCR8		CIC
		E2F2		RNMTL1			DGKD		CIDECP
		E2F3		RNPC3			DGKE		CIITA
		E2F4		RNPEP			DGKZ		CIR1
		E2F5		ROBLD3			DGUOK		CIRBP
		E2F6		ROBO1			DHCR24		CIRH1A
		E2F7		ROMO1			DHFR		CISD1
		E2F8		RP2			DHODH		CISD2
		E4F1		RP9			DHPS		CISD3
		EAF1		RPA2			DHRS1		CIT
		EAF2		RPAP2			DHX15		CITED2
		EAPP		RPAP3			DHX29		CKAP2
		EARS2		RPL13AP6			DHX30		CKAP2L
		EBAG9		RPL23AP53			DHX33		CKAP5
		EBF1		RPL26L1			DHX36		CKLF
		EBNA1BP2		RPL35A			DHX37		CKS1B
		EBP		RPPH1			DHX38		CKS2
		ECD		RPS18			DHX8		CLASP1
		ECE2		RPS6KA3			DHX9		CLASP2
		ECHDC1		RPSAP52			DIABLO		CLASRP
		EDC3		RRN3			DIAPH1		CLCN3
		EDC4		RRN3P1			DICER1		CLCN6
		EDEM1		RRP12			DIDO1		CLCN7
		EDF1		RRP36			DIP2A		CLDND1
		EEA1		RRP7A			DIS3		CLEC11A
		EED		RRP7B			DIS3L		CLEC14A
		EEF1A1		RSU1			DKC1		CLEC2B
		EEF1B2		RTTN			DKFZp761E198		CLEC2D
		EEF1D		RUFY2			DLAT		CLEC9A
		EEF1E1		RUNDC2A			DLD		CLECL1
		EEF1G		RWDD4			DLEU1		CLIC1
		EEF2		RXRB			DLEU2		CLIC4
		EEF2K		RYBP			DLEU7		CLINT1
		EFCAB4B		S100A11			DLG3		CLIP1
		EFCAB5		SACS			DLST		CLIP2
		EFHD2		SAMD4B			DMAP1		CLK1
		EFTUD2		SAMHD1			DMTF1		CLK2
		EGLN1		SAMM50			DNA2		CLK3
		EGLN2		SAP30L			DNAI1		CLK4
		EHMT1		SAR1B			DNAJA1		CLN6
		EI24		SATB1			DNAJA2		CLN8
		EID1		SAV1			DNAJA3		CLNS1A
		EID3		SBDS			DNAJB1		CLOCK
		EIF1		SBDSP1			DNAJB11		CLP1
		EIF1AD		SCARNA1			DNAJB12		CLPTM1
		EIF1AX		SCARNA17			DNAJB14		CLPTM1L
		EIF1B		SCARNA2			DNAJB6		CLPX
		EIF2A		SCARNA9L			DNAJB9		CLSPN
		EIF2AK2		SCFD1			DNAJC11		CLSTN1
		EIF2AK3		SCLY			DNAJC14		CLTA
		EIF2B1		SCML1			DNAJC2		CLTB
		EIF2B2		SCRN3			DNAJC21		CLTC
		EIF2B3		SCYL2			DNAJC25-GNG10		CMC1
		EIF2B4		SCYL3			DNAJC3		CMPK1
		EIF2B5		SDCBP			DNAJC30		CMTM6
		EIF2C2		SDCBP2			DNAJC5		CN5H6.4
		EIF2C3		SDHAF1			DNAJC7		CNBP
		EIF2S1		SDHC			DNAJC8		CNDP2
		EIF2S2		SEC22C			DNAJC9		CNIH
		EIF2S3		SEC61G			DNM1L		CNIH4
		EIF3A		SECISBP2			DNM2		CNN2
		EIF3B		SELK			DNM3		CNNM3
		EIF3D		SELO			DNMT1		CNNM4
		EIF3E		SELS			DNMT3A		CNO
		EIF3F		SEMA3A			DNPEP		CNOT1
		EIF3G		SERGEF			DNTTIP2		CNOT10
		EIF3H		SERPINH1			DOCK11		CNOT2
		EIF3I		SERTAD3			DOCK2		CNOT3
		EIF3J		SETD4			DOCK8		CNOT4
		EIF3K		SETD6			DOHH		CNOT6
		EIF3L		SETDB1			DOK3		CNOT6L
		EIF3M		SFI1			DOLPP1		CNOT7
		EIF4A1		SFMBT1			DOT1L		CNOT8
		EIF4A2		SFT2D3			DPAGT1		CNP
		EIF4A3		SGK1			DPF2		CNPY2
		EIF4B		SGOL2			DPH3		CNPY3
		EIF4E		SGSM3			DPH5		CNPY4
		EIF4E2		SGTB			DPM1		CNST
		EIF4EBP1		SH3BGRL			DPM2		CNTLN
		EIF4EBP2		SH3GL1			DPM3		COASY
		EIF4G1		SH3PXD2A			DPP8		COBRA1
		EIF4G2		SHBG			DPP9		COCH
		EIF4H		SHMT1			DPYSL2		COG2
		EIF5		SHQ1			DR1		COG3
		EIF5A		SIK2			DRAM2		COG4
		EIF5B		SIKE1			DRAP1		COG5
		EIF6		SIN3B			DRG1		COG8
		ELAC2		SIPA1L3			DRG2		COIL
		ELAVL1		SIRT1			DSCC1		COL4A3BP
		ELF1		SIRT2			DSCR3		COMMD5
		ELF2		SIRT6			DSE		COMT
		ELF4		SIRT7			DSN1		COPA
		ELK4		SIT1			DTL		COPB1
		ELOVL1		SKA1			DTNBP1		COPB2
		ELOVL5		SKI			DTX3L		COPE
		ELOVL6		SKIL			DUS2L		COPG
		ELP2		SKIV2L			DUSP1		COPS2
		ELP2P		SLAMF1			DUSP10		COPS3
		EMB		SLC11A2			DUSP11		COPS4
		EMG1		SLC13A3			DUSP12		COPS5
		EML3		SLC23A1			DUSP2		COPS6
		ENC1		SLC25A1			DUSP22		COPS7A
		ENG		SLC25A17			DUSP28		COPS7B
		ENO1		SLC25A24			DUSP5P		COPS8
		ENOPH1		SLC25A29			DUT		COPZ1
		ENPP7		SLC25A41			DVL2		COQ10B
		ENSA		SLC25A6			DVL3		COQ2
		ENTPD4		SLC26A5			DYNC1H1		COQ4
		ENY2		SLC2A6			DYNC1LI1		COQ9
		EP300		SLC30A1			DYNC1LI2		CORO1A
		EP400		SLC30A5			DYNLL1		CORO1B
		EPC1		SLC30A6			DYNLL2		CORO1C
		EPC2		SLC30A9			DYNLRB1		CORO7
		EPM2AIP1		SLC35A2			DYRK1A		COTL1
		EPN1		SLC35A3			DYRK2		COX10
		EPR1		SLC35B1			DZIP3		COX11
		EPRS		SLC35B2			E2F1		COX15
		EPS15		SLC35B3			E2F2		COX16
		EPS15L1		SLC36A4			E2F3		COX17
		EPT1		SLC39A14			E2F4		COX19
		ERAP1		SLC39A7			E2F5		COX4I1
		ERBB2IP		SLC39A8			E2F6		COX4NB
		ERCC3		SLC41A1			E2F7		COX5A
		ERCC5		SLC43A2			E2F8		COX5B
		ERG		SLC4A7			E4F1		COX6A1
		ERGIC1		SLC7A2			EAF1		COX6B1
		ERGIC2		SLC7A5P1			EAF2		COX6C
		ERH		SLC7A5P2			EAPP		COX7A2
		ERICH1		SLC9A3			EARS2		COX7A2L
		ERLEC1		SLC9A3R1			EBAG9		COX7B
		ERLIN1		SLC9A8			EBF1		COX7C
		ERO1L		SLK			EBF3		COX8A
		ERP29		SMAD1			EBNA1BP2		CPB2
		ERP44		SMAD7			EBP		CPEB2
		ERV3		SMARCD1			ECD		CPEB3
		ESCO1		SMG1			ECE2		CPNE1
		ESD		SMG6			ECHDC1		CPNE7
		ESF1		SMPD4			EDC3		CPNE8
		ESPL1		SNAP23			EDC4		CPOX
		ESRRA		SNCA			EDEM1		CPSF1
		ESYT1		SNED1			EDF1		CPSF2
		ESYT2		SNF8			EEA1		CPSF3
		ETF1		SNORA1			EED		CPSF3L
		ETFA		SNORA18			EEF1A1		CPSF4
		ETFDH		SNORA27			EEF1B2		CPSF6
		ETNK1		SNORA28			EEF1D		CPSF7
		ETS2		SNORA31			EEF1E1		CPT2
		ETV3		SNORA36A			EEF1G		CPXM1
		ETV6		SNORA38			EEF2		CRBN
		EVI2A		SNORA40			EEF2K		CRCP
		EVI2B		SNORA53			EFCAB4B		CREB1
		EVL		SNORA62			EFCAB5		CREB3
		EWSR1		SNORA66			EFHD2		CREB3L2
		EXO1		SNORA67			EFNA4		CREB3L4
		EXOC3		SNORA70G			EFNB2		CREBBP
		EXOC7		SNORA72			EFTUD2		CREBZF
		EXOC8		SNORA74A			EGLN1		CRIPT
		EXOSC1		SNORA8			EGLN2		CRK
		EXOSC10		SNORD111			EHBP1L1		CRKL
		EXOSC2		SNORD117			EHMT1		CRLF3
		EXOSC3		SNORD126			EI24		CRLS1
		EXOSC5		SNORD19B			EID1		CRMP1
		EXOSC6		SNORD47			EID3		CRNKL1
		EXOSC7		SNORD48			EIF1		CRTAP
		EXOSC8		SNORD5			EIF1AD		CRTC1
		EXOSC9		SNORD52			EIF1AX		CRTC2
		EXTL2		SNORD58C			EIF1B		CRTC3
		EYA3		SNORD6			EIF2A		CRYBB2P1
		EZH2		SNORD73A			EIF2AK2		CRYZ
		EZR		SNORD80			EIF2AK3		CRYZL1
		FABP5		SNORD81			EIF2B1		CS
		FADD		SNORD83A			EIF2B2		CSAD
		FADS1		SNORD83B			EIF2B3		CSDA
		FADS2		SNORD84			EIF2B4		CSDE1
		FAF1		SNORD88A			EIF2B5		CSE1L
		FAF2		SNORD88B			EIF2C2		CSGALNACT2
		FAHD1		SNORD93			EIF2C3		CSK
		FAIM		SNRNP35			EIF2S1		CSNK1A1
		FAM100A		SNRPD2			EIF2S2		CSNK1D
		FAM100B		SNRPN			EIF2S3		CSNK1E
		FAM103A1		SNTB1			EIF3A		CSNK1G1
		FAM104A		SNTB2			EIF3B		CSNK1G2
		FAM105B		SNURF			EIF3D		CSNK1G3
		FAM107B		SNX11			EIF3E		CSNK2A1
		FAM108A1		SNX12			EIF3F		CSNK2A2
		FAM108B1		SNX13			EIF3G		CSNK2B
		FAM111B		SNX14			EIF3H		CSPG4
		FAM115A		SNX32			EIF3I		CSPP1
		FAM116A		SOAT1			EIF3J		CSRP2BP
		FAM117A		SOCS5			EIF3K		CSTF1
		FAM118B		SOX11			EIF3L		CSTF2
		FAM120A		SOX7			EIF3M		CSTF2T
		FAM120AOS		SP140L			EIF4A1		CSTF3
		FAM120B		SP2			EIF4A2		CTAGE5
		FAM120C		SPATA17			EIF4A3		CTBP1
		FAM122A		SPATA2			EIF4B		CTBP2
		FAM122B		SPATA24			EIF4E		CTCF
		FAM122C		SPATS2			EIF4E2		CTDNEP1
		FAM126B		SPC25			EIF4EBP1		CTDP1
		FAM133B		SPG11			EIF4EBP2		CTDSP1
		FAM134A		SPIN4			EIF4G1		CTDSP2
		FAM134C		SPOPL			EIF4G2		CTDSPL2
		FAM13B		SPPL2A			EIF4H		CTNNB1
		FAM149B1		SPRED1			EIF5		CTNNBL1
		FAM158A		SPRED2			EIF5A		CTNND1
		FAM162A		SPRY4			EIF5B		CTPS
		FAM168B		SPTLC2			EIF6		CTR9
		FAM173B		SRA1			ELAC2		CTSC
		FAM176B		SRGN			ELAVL1		CTSZ
		FAM178A		SRR			ELF1		CTTNBP2NL
		FAM179B		SRSF10			ELF2		CTU1
		FAM189A1		SS18			ELF4		CUEDC2
		FAM192A		SSBP4			ELK1		CUL1
		FAM193A		ST3GAL2			ELK4		CUL2
		FAM193B		ST6GALNAC6			ELOVL1		CUL3
		FAM199X		STAM2			ELOVL5		CUL4A
		FAM24B		STAMBP			ELOVL6		CUL4B
		FAM32A		STARD4			ELP2		CUL5
		FAM35A		STAT1			ELP2P		CUTA
		FAM36A		STAT5B			EMB		CUTC
		FAM38A		STAU2			EME2		CUX1
		FAM3C		STC2			EMG1		CWC15
		FAM40A		STIL			EML3		CWC22
		FAM43A		STK16			ENC1		CWC25
		FAM49A		STK17A			ENDOD1		CWC27
		FAM49B		STK19			ENG		CWF19L2
		FAM53B		STK25			ENO1		CXCR4
		FAM53C		STK40			ENOPH1		CXorf21
		FAM54A		STRADA			ENPP7		CXorf26
		FAM60A		STX18			ENSA		CXorf38
		FAM63B		STX5			ENTPD4		CXorf40B
		FAM73B		STX8			ENY2		CXXC1
		FAM76B		STXBP3			EP300		CXXC5
		FAM78A		STXBP4			EP400		CYB561D1
		FAM82A2		SUCLG1			EPC1		CYB5B
		FAM83D		SUCLG2			EPC2		CYB5D2
		FAM89B		SUDS3			EPM2AIP1		CYB5R4
		FAM91A1		SUFU			EPN1		CYB5RL
		FAM96A		SUGT1P3			EPR1		CYBA
		FAM96B		SUMF2			EPRS		CYBASC3
		FAM98A		SURF1			EPS15		CYC1
		FAM98B		SURF2			EPS15L1		CYCS
		FANCA		SUZ12			EPT1		CYFIP1
		FANCD2		SUZ12P			ERAP1		CYFIP2
		FANCF		SVIP			ERBB2IP		CYP2R1
		FANCG		SWAP70			ERCC3		CYP4V2
		FANCI		SYMPK			ERCC5		CYP51A1
		FANCM		SYNJ2			ERG		CYTH1
		FAR1		SYNJ2BP			ERGIC1		CYTH2
		FARP2		SYNRG			ERGIC2		CYTIP
		FARSA		TACC1			ERH		DAAM1
		FARSB		TAF1			ERICH1		DAD1
		FASN		TAF10			ERLEC1		DAD1P1
		FASTK		TAF12			ERLIN1		DAG1
		FASTKD1		TAF1C			ERLIN2		DAGLB
		FASTKD2		TAF2			ERO1L		DAK
		FASTKD3		TAF5			ERP29		DALRD3
		FASTKD5		TAF6			ERP44		DAP
		FAU		TAF9			ERV3		DAP3
		FBL		TAP1			ESCO1		DAPK3
		FBRSL1		TAP2			ESD		DARS
		FBXL12		TAPBP			ESF1		DARS2
		FBXL14		TASP1			ESPL1		DAXX
		FBXL18		TATDN3			ESRRA		DAZAP1
		FBXL3		TAX1BP1			ESYT1		DAZAP2
		FBXL4		TBC1D17			ESYT2		DBF4
		FBXL5		TBC1D20			ETF1		DBF4B
		FBXL6		TBC1D22B			ETFA		DBI
		FBXO11		TBC1D7			ETFB		DBN1
		FBXO15		TBCE			ETFDH		DBNL
		FBXO18		TCF19			ETNK1		DBR1
		FBXO24		TCF20			ETS2		DBT
		FBXO31		TCF7			ETV3		DCAF10
		FBXO33		TCFL5			ETV6		DCAF11
		FBXO34		TCTE3			EVI2A		DCAF12
		FBXO36		TDP1			EVI2B		DCAF13
		FBXO38		TDRD3			EVL		DCAF15
		FBXO42		TEAD4			EWSR1		DCAF16
		FBXO45		TEKT2			EXO1		DCAF17
		FBXO46		TEP1			EXOC3		DCAF6
		FBXO5		TES			EXOC7		DCAF7
		FBXO7		TEX2			EXOC8		DCAF8
		FBXW11		TFPT			EXOSC1		DCAKD
		FBXW2		TGFB1			EXOSC10		DCK
		FBXW4		TGFBR1			EXOSC2		DCLRE1A
		FBXW5		THAP1			EXOSC3		DCLRE1C
		FCF1		THAP4			EXOSC5		DCP1A
		FCHSD2		THAP6			EXOSC6		DCP2
		FDFT1		THNSL1			EXOSC7		DCPS
		FDPS		THOC4			EXOSC8		DCTD
		FDX1		THUMPD3			EXOSC9		DCTN2
		FEM1A		TIAM1			EXTL2		DCTN4
		FEM1B		TIMM23			EYA3		DCTN5
		FEM1C		TIMM44			EZH2		DCTN6
		FEN1		TINF2			EZR		DCTPP1
		FERMT3		TIPARP			FABP5		DCUN1D1
		FES		TLE4			FADD		DCUN1D2
		FGD3		TLK2			FADS1		DCUN1D5
		FGD6		TM2D2			FADS2		DDA1
		FGF9		TMBIM4			FAF1		DDAH2
		FGFR1OP		TMC8			FAF2		DDB1
		FGFR1OP2		TMCO1			FAHD1		DDB2
		FH		TMED10			FAIM		DDHD1
		FHL1		TMEM111			FAM100A		DDI2
		FHOD1		TMEM119			FAM100B		DDIT3
		FIBP		TMEM126A			FAM102B		DDIT4
		FILIP1L		TMEM147			FAM103A1		DDOST
		FIP1L1		TMEM14B			FAM104A		DDRGK1
		FKBP15		TMEM160			FAM105B		DDT
		FKBP1A		TMEM167B			FAM107B		DDTL
		FKBP2		TMEM184B			FAM108A1		DDX1
		FKBP3		TMEM185B			FAM108B1		DDX10
		FKBP5		TMEM192			FAM110A		DDX11
		FKRP		TMEM199			FAM111B		DDX12
		FLAD1		TMEM203			FAM115A		DDX17
		FLI1		TMEM217			FAM116A		DDX18
		FLJ10038		TMEM219			FAM116B		DDX19A
		FLJ13224		TMEM39B			FAM117A		DDX19B
		FLJ31306		TMEM41A			FAM118B		DDX20
		FLJ33630		TMEM50A			FAM120A		DDX21
		FLJ35024		TMEM87A			FAM120AOS		DDX23
		FLJ37453		TMEM91			FAM120B		DDX24
		FLJ39534		TMOD3			FAM120C		DDX27
		FLJ39582		TMUB2			FAM122A		DDX28
		FLJ39653		TNF			FAM122B		DDX31
		FLJ40852		TNFAIP8L2			FAM122C		DDX39
		FLJ43663		TNFRSF13C			FAM126B		DDX3X
		FLJ45244		TNFRSF1B			FAM129C		DDX41
		FLNA		TNFSF13			FAM133B		DDX42
		FLNB		TNK2			FAM134A		DDX46
		FLOT2		TNNC1			FAM134C		DDX47
		FLT3		TNRC6A			FAM13B		DDX49
		FLVCR1		TOMM7			FAM149B1		DDX5
		FMNL2		TOP3B			FAM158A		DDX50
		FMNL3		TOR1AIP1			FAM162A		DDX51
		FN3KRP		TOR1AIP2			FAM168B		DDX52
		FNBP1		TPBG			FAM173B		DDX54
		FNBP4		TPD52			FAM176B		DDX55
		FNDC3A		TPST1			FAM178A		DDX56
		FNIP1		TRAFD1			FAM179B		DDX58
		FNTA		TRAK1			FAM189A1		DDX6
		FNTB		TRAPPC2P1			FAM192A		DEAF1
		FOSL1		TRAPPC6B			FAM193A		DECR1
		FOXJ3		TRHDE			FAM193B		DEDD
		FOXK1		TRIB2			FAM199X		DEF6
		FOXK2		TRIM26			FAM24B		DEGS1
		FOXM1		TRIM27			FAM32A		DEK
		FOXN2		TRIM39			FAM35A		DEM1
		FOXO3		TRIM46			FAM36A		DENND3
		FOXP1		TRIM5			FAM38A		DENND4B
		FOXRED1		TRIM59			FAM3C		DENND5A
		FPGS		TRIM65			FAM40A		DENR
		FRAT2		TRIOBP			FAM43A		DEPDC1
		FRMD4B		TRMT1			FAM49A		DEPDC1B
		FRS2		TRMT11			FAM49B		DEPDC4
		FRY		TRNAU1AP			FAM53B		DEPDC5
		FRYL		TROAP			FAM53C		DERA
		FSCN1		TRUB2			FAM54A		DERL1
		FTH1		TSEN15			FAM60A		DERL2
		FTL		TSEN2			FAM63B		DEXI
		FTO		TSEN34			FAM69B		DFFA
		FTSJ1		TSG101			FAM69C		DFNB59
		FTSJ2		TSPYL4			FAM73A		DGCR14
		FTSJ3		TSSK6			FAM73B		DGCR2
		FUBP1		TSTD1			FAM76B		DGCR8
		FUBP3		TTC13			FAM78A		DGKD
		FUS		TTC14			FAM82A2		DGKE
		FUT11		TTC18			FAM83D		DGKZ
		FUT4		TTC21B			FAM89B		DGUOK
		FUT8		TTC32			FAM91A1		DHCR24
		FXC1		TTC35			FAM96A		DHFR
		FXN		TTF2			FAM96B		DHFRL1
		FXR1		TTPAL			FAM98A		DHPS
		FXYD5		TUBA8			FAM98B		DHRS1
		FYCO1		TUBB			FANCA		DHRS7B
		FYTTD1		TUBB6			FANCC		DHRSX
		FZR1		TUBGCP5			FANCD2		DHTKD1
		G2E3		TUSC2			FANCF		DHX15
		G3BP1		TUT1			FANCG		DHX16
		G3BP2		TXN2			FANCI		DHX29
		G6PC3		TXNDC17			FANCM		DHX30
		G6PD		TYK2			FAR1		DHX33
		GAB1		TYW1			FARP2		DHX34
		GAB2		TYW1B			FARSA		DHX35
		GABARAP		TYW3			FARSB		DHX36
		GABPA		U58			FASN		DHX37
		GABPB1		UBA5			FASTK		DHX38
		GADD45B		UBA6			FASTKD1		DHX40
		GADD45GIP1		UBB			FASTKD2		DHX8
		GAK		UBE2C			FASTKD3		DHX9
		GALK2		UBE2D1			FASTKD5		DIABLO
		GALNT2		UBE2E1			FAU		DIAPH1
		GALNT7		UBE2E3			FBL		DIAPH2
		GALT		UBE2M			FBRSL1		DIAPH3
		GAMT		UBE2O			FBXL12		DICER1
		GANAB		UBQLN4			FBXL13		DIDO1
		GAPDH		UBTD2			FBXL14		DIMT1L
		GAPVD1		UBXN2A			FBXL18		DIP2A
		GAR1		UBXN6			FBXL3		DIP2B
		GARS		UEVLD			FBXL4		DIP2C
		GART		UGCG			FBXL5		DIRC2
		GAS1		UGT3A2			FBXL6		DIS3
		GAS5		UGT8			FBXO11		DIS3L
		GAS7		ULK1			FBXO15		DIS3L2
		GATAD2A		ULK3			FBXO18		DKC1
		GATAD2B		UNC5B			FBXO22		DLAT
		GATC		UNC93B1			FBXO24		DLD
		GBAP1		UPF3A			FBXO31		DLEU1
		GBF1		UPF3B			FBXO33		DLEU2
		GBGT1		UPRT			FBXO34		DLG1
		GCC1		USF2			FBXO36		DLG2
		GCDH		USP21			FBXO38		DLGAP5
		GCFC1		USP31			FBXO42		DLST
		GCN1L1		USP32			FBXO45		DMAP1
		GCOM1		USP42			FBXO46		DMTF1
		GDAP2		USP43			FBXO5		DMXL1
		GDF11		UTP20			FBXO7		DNA2
		GDF9		UXT			FBXW11		DNAJA1
		GDI1		VAC14			FBXW2		DNAJA2
		GDI2		VAMP7			FBXW4		DNAJA3
		GEMIN4		VAMP8			FBXW5		DNAJB1
		GEMIN5		VARS			FCF1		DNAJB11
		GEMIN7		VASP			FCHO1		DNAJB12
		GEMIN8P4		VEZF1			FCHSD2		DNAJB14
		GEN1		VKORC1			FDFT1		DNAJB6
		GET4		VPS11			FDPS		DNAJB9
		GFM2		VPS24			FDX1		DNAJC11
		GFPT1		VPS25			FEM1A		DNAJC13
		GGA2		VPS26A			FEM1B		DNAJC14
		GGA3		VPS26B			FEM1C		DNAJC19
		GGCX		VPS33A			FEN1		DNAJC2
		GGH		VPS52			FERMT3		DNAJC21
		GGNBP2		VPS53			FES		DNAJC25
		GGPS1		VPS54			FGD3		DNAJC25-GNG10
		GHITM		VRK2			FGD6		DNAJC3
		GIGYF1		VRK3			FGF6		DNAJC5
		GIGYF2		WARS2			FGF9		DNAJC7
		GIN1		WBP2			FGFR1OP		DNAJC8
		GINS1		WDR11			FGFR1OP2		DNAJC9
		GINS2		WDR16			FGFRL1		DNM1L
		GIT1		WDR44			FH		DNM2
		GIT2		WDR46			FHL1		DNMT1
		GLA		WDR47			FHOD1		DNMT3A
		GLB1		WDR48			FIBP		DNPEP
		GLE1		WDR55			FILIP1L		DNTTIP2
		GLG1		WDR7			FIP1L1		DOCK11
		GLRX		WDR87			FIS1		DOCK2
		GLRX3		WDR90			FKBP15		DOCK4
		GLRX5		WDTC1			FKBP1A		DOCK8
		GLS		WHAMM			FKBP2		DOHH
		GLT25D1		WIPF2			FKBP3		DOLK
		GLT8D1		WWP2			FKBP5		DOLPP1
		GLTPD1		XIAP			FKRP		DOM3Z
		GLTSCR1		XKR9			FLAD1		DONSON
		GLTSCR2		XPC			FLI1		DOT1L
		GLUD1		XPO7			FLII		DPAGT1
		GLUL		XYLT2			FLJ10038		DPF2
		GLYR1		YAF2			FLJ13224		DPH2
		GMCL1		YIPF5			FLJ31306		DPH3
		GMEB2		YKT6			FLJ33630		DPH5
		GMFB		ZBED1			FLJ35024		DPM1
		GMFG		ZBED3			FLJ37453		DPM2
		GMNN		ZBTB17			FLJ39534		DPM3
		GMPPB		ZBTB26			FLJ39582		DPP8
		GMPR2		ZBTB34			FLJ39653		DPP9
		GMPS		ZBTB39			FLJ40852		DPY19L3
		GNA13		ZBTB40			FLJ43663		DPY19L4
		GNA15		ZBTB41			FLJ45244		DPY30
		GNAI2		ZBTB43			FLNA		DPYSL2
		GNAI3		ZBTB44			FLNB		DQX1
		GNAL		ZC3H12A			FLOT2		DR1
		GNAQ		ZC3H13			FLT3		DRAM2
		GNAS		ZC3H3			FLVCR1		DRG1
		GNB1		ZC3H7A			FMNL2		DRG2
		GNB1L		ZC3HC1			FMNL3		DSCC1
		GNB2		ZC4H2			FN3KRP		DSCR3
		GNB2L1		ZCCHC11			FNBP1		DSE
		GNB4		ZDHHC13			FNBP4		DSN1
		GNG5		ZDHHC17			FNDC3A		DTL
		GNG7		ZFAND6			FNIP1		DTNB
		GNL2		ZFP1			FNTA		DTWD1
		GNL3		ZFP3			FNTB		DTX3L
		GNL3L		ZFP30			FOSL1		DTYMK
		GNN		ZFP64			FOXJ3		DUS1L
		GNPAT		ZFYVE16			FOXK1		DUS2L
		GNPDA2		ZFYVE26			FOXK2		DUS3L
		GNRH2		ZIK1			FOXM1		DUS4L
		GOLGA3		ZKSCAN4			FOXN2		DUSP1
		GOLGA4		ZKSCAN5			FOXN3		DUSP10
		GOLGA5		ZMYM3			FOXO1		DUSP11
		GOLGA7		ZMYND12			FOXO3		DUSP12
		GOLIM4		ZNF100			FOXP1		DUSP14
		GOLPH3		ZNF101			FOXRED1		DUSP2
		GOLT1B		ZNF134			FOXRED2		DUSP22
		GON4L		ZNF14			FPGS		DUSP28
		GOPC		ZNF140			FRAT2		DUSP6
		GORASP2		ZNF160			FRMD4B		DUSP7
		GOSR1		ZNF174			FRS2		DUT
		GOSR2		ZNF177			FRY		DVL2
		GPATCH3		ZNF192			FRYL		DVL3
		GPATCH4		ZNF197			FSCN1		DYM
		GPATCH8		ZNF200			FTH1		DYNC1H1
		GPBP1		ZNF224			FTL		DYNC1LI1
		GPBP1L1		ZNF227			FTO		DYNC1LI2
		GPCPD1		ZNF230			FTSJ1		DYNLL1
		GPI		ZNF253			FTSJ2		DYNLL2
		GPM6B		ZNF254			FTSJ3		DYNLRB1
		GPN2		ZNF256			FUBP1		DYNLT1
		GPN3		ZNF260			FUBP3		DYRK1A
		GPR107		ZNF264			FUS		DYRK2
		GPR113		ZNF271			FUT11		DYSFIP1
		GPR125		ZNF280C			FUT4		DZIP3
		GPR172A		ZNF280D			FUT8		E2F1
		GPR180		ZNF296			FXC1		E2F2
		GPR65		ZNF302			FXN		E2F3
		GPRIN1		ZNF321			FXR1		E2F4
		GPT2		ZNF322A			FXYD5		E2F5
		GPX1		ZNF331			FXYD7		E2F6
		GRAMD1A		ZNF33A			FYCO1		E2F7
		GRB10		ZNF33B			FYTTD1		E2F8
		GRB2		ZNF346			FZR1		E4F1
		GREM1		ZNF347			G2E3		EAF1
		GRHPR		ZNF37A			G3BP1		EAF2
		GRINL1A		ZNF397			G3BP2		EAPP
		GRIPAP1		ZNF407			G6PC3		EARS2
		GRK4		ZNF41			G6PD		EBAG9
		GRK6		ZNF417			GAB1		EBF1
		GRN		ZNF43			GAB2		EBNA1BP2
		GRPEL1		ZNF430			GABARAP		EBP
		GRPEL2		ZNF431			GABPA		ECD
		GRSF1		ZNF434			GABPB1		ECE2
		GRWD1		ZNF443			GABRD		ECHDC1
		GSDMD		ZNF444			GADD45A		ECHS1
		GSG2		ZNF445			GADD45B		ECT2
		GSK3B		ZNF45			GADD45GIP1		EDC3
		GSPT1		ZNF451			GAK		EDC4
		GSR		ZNF473			GALK2		EDEM1
		GSTP1		ZNF480			GALNT2		EDEM3
		GTF2A2		ZNF486			GALNT7		EDF1
		GTF2B		ZNF487P			GALT		EEA1
		GTF2E1		ZNF493			GAMT		EED
		GTF2E2		ZNF506			GANAB		EEF1A1
		GTF2F2		ZNF507			GAPDH		EEF1B2
		GTF2H1		ZNF519			GAPVD1		EEF1D
		GTF2H3		ZNF521			GAR1		EEF1E1
		GTF2I		ZNF525			GARS		EEF1G
		GTF3A		ZNF528			GART		EEF2
		GTF3C2		ZNF530			GAS1		EEF2K
		GTF3C4		ZNF544			GAS5		EEPD1
		GTF3C5		ZNF546			GAS7		EFCAB4B
		GTPBP1		ZNF547			GATAD2A		EFCAB5
		GTPBP10		ZNF549			GATAD2B		EFCAB7
		GTPBP2		ZNF550			GATC		EFHA1
		GTPBP4		ZNF557			GBAP1		EFHD2
		GTSE1		ZNF559			GBE1		EFR3A
		GUCY1A3		ZNF564			GBF1		EFTUD1
		GUF1		ZNF57			GBGT1		EFTUD2
		GUK1		ZNF580			GCC1		EGLN1
		GUSB		ZNF583			GCDH		EGLN2
		GYS1		ZNF586			GCET2		EHBP1
		GZF1		ZNF587			GCFC1		EHD4
		H1FX		ZNF596			GCN1L1		EHMT1
		H2AFV		ZNF606			GCOM1		EHMT2
		H2AFX		ZNF607			GDAP2		EI24
		H2AFY		ZNF609			GDF11		EID1
		H2AFZ		ZNF610			GDF9		EID3
		H3F3A		ZNF613			GDI1		EIF1
		H3F3B		ZNF614			GDI2		EIF1AD
		HACL1		ZNF616			GEMIN4		EIF1AX
		HADH		ZNF618			GEMIN5		EIF1B
		HADHB		ZNF627			GEMIN7		EIF2A
		HAGH		ZNF649			GEMIN8P4		EIF2AK1
		HARS		ZNF664			GEN1		EIF2AK2
		HARS2		ZNF671			GET4		EIF2AK3
		HAT1		ZNF672			GFI1		EIF2AK4
		HAUS1		ZNF674			GFM2		EIF2B1
		HAUS2		ZNF682			GFPT1		EIF2B2
		HAUS3		ZNF69			GGA2		EIF2B3
		HAUS6		ZNF695			GGA3		EIF2B4
		HAUS7		ZNF700			GGCX		EIF2B5
		HAUS8		ZNF701			GGH		EIF2C2
		HBEGF		ZNF707			GGNBP2		EIF2C3
		HBP1		ZNF708			GGPS1		EIF2S1
		HBS1L		ZNF709			GHITM		EIF2S2
		HBXIP		ZNF71			GIGYF1		EIF2S3
		HCCS		ZNF710			GIGYF2		EIF3A
		HCFC1		ZNF714			GIN1		EIF3B
		HCLS1		ZNF718			GINS1		EIF3D
		HDAC1		ZNF720			GINS2		EIF3E
		HDAC10		ZNF721			GIT1		EIF3F
		HDAC2		ZNF737			GIT2		EIF3G
		HDAC3		ZNF738			GLA		EIF3H
		HDAC5		ZNF74			GLB1		EIF3I
		HDAC7		ZNF747			GLE1		EIF3J
		HDGF		ZNF749			GLG1		EIF3K
		HDGFRP2		ZNF764			GLRX		EIF3L
		HDHD1		ZNF765			GLRX3		EIF3M
		HDHD2		ZNF77			GLRX5		EIF4A1
		HDLBP		ZNF773			GLS		EIF4A2
		HEATR1		ZNF775			GLT25D1		EIF4A3
		HEATR4		ZNF776			GLT8D1		EIF4B
		HEATR5B		ZNF780B			GLTPD1		EIF4E
		HECA		ZNF786			GLTSCR1		EIF4E2
		HECTD1		ZNF788			GLTSCR2		EIF4EBP1
		HELLS		ZNF804A			GLUD1		EIF4EBP2
		HELQ		ZNF805			GLUL		EIF4ENIF1
		HERC4		ZNF808			GLYR1		EIF4G1
		HERPUD1		ZNF814			GMCL1		EIF4G2
		HEXA		ZNF816			GMEB2		EIF4G3
		HGS		ZNF823			GMFB		EIF4H
		HHEX		ZNF83			GMFG		EIF5
		HHLA3		ZNF84			GMNN		EIF5A
		HIAT1		ZNF845			GMPPB		EIF5B
		HIF1A		ZNF85			GMPR2		EIF6
		HIF1AN		ZNF91			GMPS		ELAC2
		HIGD2A		ZNF93			GNA13		ELAVL1
		HINFP		ZNHIT1			GNA15		ELF1
		HINT1		ZRANB3			GNAI2		ELF2
		HIPK1		ZSCAN2			GNAI3		ELF4
		HIPK3		ZSCAN30			GNAL		ELK3
		HIRA		ZSWIM1			GNAQ		ELK4
		HIRIP3		ZSWIM3			GNAS		ELL
		HIST1H2AC		ZSWIM6			GNAZ		ELMO2
		HIST1H2BC		ZW10			GNB1		ELOF1
		HIST1H3D					GNB1L		ELOVL1
		HIST2H2AA3					GNB2		ELOVL5
		HIST2H2AA4					GNB2L1		ELOVL6
		HIVEP2					GNB4		ELP2
		HJURP					GNG10		ELP2P
		HK2					GNG5		ELP3
		HLX					GNG7		ELP4
		HM13					GNL2		EMB
		HMBOX1					GNL3		EMD
		HMBS					GNL3L		EME1
		HMGA1					GNN		EMG1
		HMGB1					GNPAT		EMILIN2
		HMGB2					GNPDA2		EML3
		HMGCR					GNRH2		EML4
		HMGCS1					GOLGA3		EMP3
		HMGN1					GOLGA4		ENC1
		HMGN2					GOLGA5		ENG
		HMGN3					GOLGA7		ENKUR
		HMGN4					GOLIM4		ENO1
		HMGXB3					GOLPH3		ENOPH1
		HMHA1					GOLT1B		ENPP7
		HN1					GON4L		ENSA
		HN1L					GOPC		ENTPD4
		HNRNPA0					GORASP2		ENY2
		HNRNPA1					GOSR1		EP300
[truncated: 5,474 more rows]

## Sheet: MLLN_AF4_K79me2 SEM
MLLN prom AF4 prom K79me2 body	x		overlap RUNX1 and MLLN_AF4_K79me2 SEM promoter	x
2490	2011-03-06		2281	AAK1
	2011-03-07			AASS
	2011-09-02			ABCB10
	2011-09-06			ABCE1
	2011-09-09			ABHD10
	2011-09-11			ABHD12
	2011-09-15			ABHD15
	AAK1			ABHD3
	AASDHPPT			ABHD4
	AASS			ABI1
	ABCB10			ABL1
	ABCC1			ACAA2
	ABCE1			ACACA
	ABHD10			ACAD11
	ABHD12			ACADM
	ABHD15			ACAP2
	ABHD3			ACCS
	ABHD4			ACN9
	ABI1			ACOT13
	ABL1			ACSL3
	ACAA2			ACTG1
	ACACA			ACTR10
	ACAD11			ACTR3
	ACADM			ADAM10
	ACAP2			ADAM17
	ACCS			ADAM9
	ACN9			ADAR
	ACOT13			ADAT2
	ACSL3			ADD3
	ACTG1			ADH5
	ACTR10			ADIPOR2
	ACTR3			ADK
	ADAM10			ADNP
	ADAM17			ADSS
	ADAM9			AEBP2
	ADAR			AFF1
	ADAT2			AFF4
	ADD3			AFG3L2
	ADH5			AGBL3
	ADIPOR2			AGPAT5
	ADK			AGPS
	ADNP			AGTPBP1
	ADSS			AHSA2
	AEBP2			AIDA
	AFF1			AK2
	AFF4			AK3
	AFG3L2			AKAP1
	AGBL3			AKAP13
	AGPAT5			AKAP2
	AGPS			AKAP9
	AGTPBP1			AKIRIN2
	AHSA2			ALG2
	AIDA			ALG5
	AK2			ALKBH5
	AK3			AMD1
	AKAP1			AMMECR1
	AKAP13			AMOTL1
	AKAP2			ANAPC10
	AKAP9			ANAPC13
	AKIRIN2			ANAPC5
	ALG2			ANGEL2
	ALG5			ANKIB1
	ALKBH1			ANKRA2
	ALKBH5			ANKRD11
	AMD1			ANKRD12
	AMMECR1			ANKRD16
	AMOTL1			ANKRD17
	ANAPC10			ANKRD33B
	ANAPC13			ANKRD40
	ANAPC5			ANKRD46
	ANGEL2			ANKRD49
	ANKIB1			ANKRD58
	ANKRA2			ANO6
	ANKRD11			ANP32B
	ANKRD12			ANP32E
	ANKRD16			ANPEP
	ANKRD17			AP1AR
	ANKRD33B			AP2B1
	ANKRD40			AP3M1
	ANKRD46			AP3S1
	ANKRD49			AP4S1
	ANKRD58			APAF1
	ANO6			APBB1IP
	ANP32A			APBB2
	ANP32B			APIP
	ANP32E			APOLD1
	ANPEP			APP
	AP1AR			APPL1
	AP2B1			ARAP2
	AP3M1			ARF1
	AP3S1			ARF6
	AP4S1			ARGLU1
	APAF1			ARHGAP15
	APBB1IP			ARHGAP21
	APBB2			ARHGAP25
	APIP			ARHGEF12
	APOLD1			ARID1B
	APP			ARID2
	APPL1			ARID4B
	ARAP2			ARID5B
	ARF1			ARIH2
	ARF6			ARL1
	ARGLU1			ARL15
	ARHGAP15			ARL5A
	ARHGAP17			ARL5B
	ARHGAP21			ARL6IP5
	ARHGAP25			ARL8B
	ARHGEF12			ARPP19
	ARHGEF6			ARSK
	ARID1B			ARV1
	ARID2			ASAH1
	ARID4B			ASAP2
	ARID5B			ASB3
	ARIH2			ASH2L
	ARL1			ASXL1
	ARL15			ATAD1
	ARL5A			ATAD2
	ARL5B			ATAD2B
	ARL6IP5			ATAD5
	ARL8B			ATF1
	ARPP19			ATF2
	ARPP21			ATF7
	ARRDC3			ATG12
	ARSK			ATG4B
	ARV1			ATL1
	ASAH1			ATL2
	ASAP2			ATL3
	ASB3			ATM
	ASH2L			ATP11B
	ASPH			ATP1B3
	ASPM			ATP2A2
	ASXL1			ATP2C1
	ATAD1			ATP5B
	ATAD2			ATP5J
	ATAD2B			ATP8A1
	ATAD5			ATR
	ATF1			ATRNL1
	ATF2			ATXN2
	ATF7			ATXN7
	ATG12			ATXN7L3B
	ATG16L1			AURKA
	ATG4B			AUTS2
	ATL1			AZI2
	ATL2			AZIN1
	ATL3			B2M
	ATM			B3GALNT2
	ATP11B			B3GNT2
	ATP1B3			BACH1
	ATP2A2			BAG1
	ATP2C1			BAG2
	ATP5B			BAT1
	ATP5J			BAZ1A
	ATP8A1			BAZ1B
	ATR			BCAT1
	ATRNL1			BCL11A
	ATXN2			BCL2
	ATXN7			BCL2L11
	ATXN7L3B			BCL6
	AURKA			BCL7A
	AUTS2			BCOR
	AZI2			BCR
	AZIN1			BDNFOS
	B2M			BEND4
	B3GALNT2			BICD1
	B3GNT2			BID
	BACH1			BIRC6
	BAG1			BLK
	BAG2			BMF
	BAHCC1			BMP2K
	BAT1			BMPR1A
	BAZ1A			BMPR2
	BAZ1B			BNIP2
	BCAS4			BPTF
	BCAT1			BRCA2
	BCL11A			BRD1
	BCL2			BRD2
	BCL2L11			BRD8
	BCL6			BRE
	BCL7A			BRIP1
	BCOR			BRP44
	BCR			BRWD1
	BDNFOS			BTF3
	BEND4			BTG1
	BICD1			BTG2
	BID			BUB1
	BIRC6			BUB3
	BLK			BUD31
	BMF			BZW1
	BMP2K			C10orf111
	BMPR1A			C10orf119
	BMPR2			C10orf25
	BNIP2			C11orf30
	BPTF			C11orf31
	BRCA2			C11orf48
	BRCC3			C11orf54
	BRD1			C11orf61
	BRD2			C11orf71
	BRD8			C11orf83
	BRE			C12orf35
	BRIP1			C12orf48
	BRP44			C12orf57
	BRWD1			C12orf60
	BTAF1			C12orf61
	BTF3			C12orf65
	BTG1			C12orf75
	BTG2			C12orf77
	BUB1			C13orf23
	BUB3			C14orf104
	BUD31			C14orf106
	BZW1			C14orf135
	C10orf111			C14orf166
	C10orf119			C14orf181
	C10orf18			C14orf33
	C10orf25			C14orf43
	C11orf30			C15orf24
	C11orf31			C15orf33
	C11orf48			C15orf40
	C11orf54			C15orf42
	C11orf61			C15orf61
	C11orf71			C16orf7
	C11orf83			C16orf72
	C12orf11			C17orf48
	C12orf35			C17orf81
	C12orf48			C17orf95
	C12orf57			C18orf1
	C12orf60			C18orf10
	C12orf61			C18orf18
	C12orf65			C18orf25
	C12orf75			C18orf54
	C12orf77			C18orf55
	C13orf23			C18orf56
	C14orf104			C19orf54
	C14orf106			C1orf103
	C14orf135			C1orf144
	C14orf147			C1orf151
	C14orf156			C1orf200
	C14orf166			C1orf43
	C14orf181			C1orf55
	C14orf33			C1orf58
	C14orf43			C1orf63
	C15orf24			C1orf83
	C15orf33			C1orf96
	C15orf40			C20orf103
	C15orf42			C20orf24
	C15orf61			C20orf30
	C16orf7			C20orf72
	C16orf72			C21orf49
	C17orf48			C21orf57
	C17orf81			C21orf58
	C17orf95			C21orf91
	C18orf1			C21orf96
	C18orf10			C22orf29
	C18orf18			C22orf30
	C18orf25			C22orf46
	C18orf54			C2orf49
	C18orf55			C2orf56
	C18orf56			C2orf64
	C19orf48			C2orf67
	C19orf54			C2orf69
	C1orf103			C2orf7
	C1orf131			C2orf86
	C1orf144			C3orf1
	C1orf151			C3orf10
	C1orf200			C3orf19
	C1orf43			C3orf31
	C1orf55			C3orf38
	C1orf58			C3orf58
	C1orf63			C3orf63
	C1orf83			C3orf71
	C1orf96			C4orf29
	C20orf103			C4orf41
	C20orf24			C4orf43
	C20orf30			C5orf22
	C20orf72			C5orf24
	C21orf49			C5orf30
	C21orf57			C5orf39
	C21orf58			C5orf43
	C21orf91			C5orf44
	C21orf96			C5orf51
	C22orf29			C6orf115
	C22orf30			C6orf130
	C22orf46			C6orf147
	C2orf47			C6orf150
	C2orf49			C6orf211
	C2orf56			C6orf52
	C2orf60			C6orf70
	C2orf64			C7orf36
	C2orf67			C7orf42
	C2orf69			C7orf49
	C2orf7			C7orf64
	C2orf86			C8orf39
	C3orf1			C8orf40
	C3orf10			C8orf41
	C3orf19			C9orf102
	C3orf26			C9orf130
	C3orf31			C9orf156
	C3orf38			C9orf40
	C3orf58			C9orf41
	C3orf63			C9orf5
	C3orf71			C9orf6
	C4orf29			C9orf82
	C4orf33			C9orf85
	C4orf41			CAB39
	C4orf43			CACNA2D4
	C5orf22			CACNB4
	C5orf24			CACYBP
	C5orf30			CAGE1
	C5orf39			CALM1
	C5orf43			CALM2
	C5orf44			CALR
	C5orf51			CALU
	C6orf115			CAMK2D
	C6orf130			CAND1
	C6orf147			CANX
	C6orf150			CAPRIN1
	C6orf211			CAPZA1
	C6orf52			CASC5
	C6orf70			CASP3
	C7orf36			CAT
	C7orf42			CBFB
	C7orf44			CBLB
	C7orf49			CBX1
	C7orf64			CBX3
	C8orf39			CBX5
	C8orf40			CCAR1
	C8orf41			CCDC109A
	C8orf76			CCDC109B
	C9orf102			CCDC111
	C9orf130			CCDC117
	C9orf156			CCDC127
	C9orf40			CCDC138
	C9orf41			CCDC14
	C9orf5			CCDC148
	C9orf6			CCDC162
	C9orf82			CCDC18
	C9orf85			CCDC21
	CAB39			CCDC47
	CACNA2D4			CCDC6
	CACNB4			CCDC69
	CACYBP			CCDC76
	CAGE1			CCDC77
	CALM1			CCDC82
	CALM2			CCDC85B
	CALR			CCDC88A
	CALU			CCDC88C
	CAMK2D			CCDC90B
	CAND1			CCDC97
	CANX			CCNC
	CAPRIN1			CCND3
	CAPZA1			CCNH
	CASC5			CCNL1
	CASP3			CCNT1
	CASP4			CCNT2
	CAT			CCNY
	CBFB			CCRN4L
	CBLB			CCT4
	CBX1			CCT5
	CBX3			CCT6A
	CBX5			CCT7
	CCAR1			CCT8
	CCDC109A			CD164
	CCDC109B			CD2AP
	CCDC111			CD47
	CCDC117			CD58
	CCDC127			CDC123
	CCDC138			CDC25A
	CCDC14			CDC26
	CCDC148			CDC37L1
	CCDC162			CDC40
	CCDC18			CDC42
	CCDC21			CDC42EP3
	CCDC47			CDC5L
	CCDC6			CDC73
	CCDC69			CDCA4
	CCDC76			CDCA7
	CCDC77			CDK12
	CCDC82			CDK13
	CCDC85B			CDK14
	CCDC88A			CDK17
	CCDC88C			CDK19
	CCDC90B			CDK6
	CCDC97			CDKN1A
	CCNB2			CDKN1B
	CCNC			CDKN2A
	CCND3			CDKN2AIP
	CCNG1			CDKN2BAS
	CCNH			CDKN2C
	CCNJ			CDKN3
	CCNL1			CEBPA
	CCNT1			CEBPG
	CCNT2			CEBPZ
	CCNY			CELF1
	CCRN4L			CELF2
	CCT4			CENPC1
	CCT5			CENPE
	CCT6A			CENPJ
	CCT7			CENPQ
	CCT8			CENPW
	CD164			CEP120
	CD2AP			CEP192
	CD47			CEP250
	CD58			CEP350
	CD96			CEP57
	CD99			CEP63
	CDC123			CEP76
	CDC25A			CEP78
	CDC26			CETN3
	CDC37L1			CFLP1
	CDC40			CGGBP1
	CDC42			CHAC2
	CDC42EP3			CHCHD7
	CDC5L			CHD1L
	CDC73			CHD7
	CDCA4			CHD9
	CDCA7			CHEK1
	CDK1			CHERP
	CDK12			CHIC2
	CDK13			CHKA
	CDK14			CHMP5
	CDK17			CHPT1
	CDK19			CHST11
	CDK6			CHSY1
	CDKAL1			CIITA
	CDKN1A			CISD2
	CDKN1B			CITED2
	CDKN2A			CKLF
	CDKN2AIP			CKS2
	CDKN2BAS			CLASP1
	CDKN2C			CLASP2
	CDKN3			CLDND1
	CEBPA			CLEC2D
	CEBPG			CLECL1
	CEBPZ			CLIC4
	CELF1			CLIP1
	CELF2			CLK1
	CENPA			CLN6
	CENPC1			CLNS1A
	CENPE			CLTA
	CENPJ			CNDP2
	CENPQ			CNIH
	CENPV			CNO
	CENPW			CNOT2
	CEP120			CNOT4
	CEP192			CNOT6L
	CEP250			CNOT8
	CEP350			CNST
	CEP57			CNTLN
	CEP63			COCH
	CEP76			COG8
	CEP78			COL4A3BP
	CETN3			COMT
	CFLP1			COPA
	CGGBP1			COPB2
	CHAC2			COPS2
	CHCHD7			COQ10B
	CHD1			CORO1C
	CHD1L			COX5A
	CHD7			COX6C
	CHD9			COX7A2L
	CHEK1			CPEB2
	CHERP			CPNE8
	CHIC2			CPSF2
	CHKA			CPSF3
	CHMP5			CPSF6
	CHORDC1			CRCP
	CHPT1			CREB1
	CHST11			CREB3L2
	CHSY1			CREB3L4
	CIITA			CREBZF
	CISD2			CRIPT
	CITED2			CRKL
	CKLF			CRTAP
	CKS2			CRTC3
	CLASP1			CSDA
	CLASP2			CSDE1
	CLDND1			CSE1L
	CLEC2B			CSGALNACT2
	CLEC2D			CSNK1A1
	CLECL1			CSNK1G1
	CLIC4			CSNK1G3
	CLIP1			CSPP1
	CLK1			CSTF1
	CLN6			CSTF3
	CLNS1A			CTAGE5
	CLTA			CTBP2
	CNDP2			CTCF
	CNIH			CTDSPL2
	CNO			CTNNB1
	CNOT2			CTR9
	CNOT4			CTSC
	CNOT6L			CUL1
	CNOT8			CUL3
	CNST			CUL4B
	CNTLN			CWC27
	COCH			CXCR4
	COG8			CXorf21
	COL4A3BP			CXXC5
	COMT			CYBASC3
	COPA			CYFIP1
	COPB2			CYP4V2
	COPS2			CYP51A1
	COQ10B			CYTH1
	CORO1C			CYTIP
	COX5A			DAD1
	COX6C			DAGLB
	COX7A2L			DAK
	CPEB2			DBF4
	CPNE8			DBR1
	CPSF2			DCAF10
	CPSF3			DCAF13
	CPSF6			DCAF16
	CRCP			DCAF6
	CREB1			DCAF7
	CREB3L2			DCAKD
	CREB3L4			DCK
	CREBZF			DCLRE1C
	CRIPT			DCP1A
	CRKL			DCP2
	CRLF3			DCTD
	CRTAP			DDB1
	CRTC3			DDHD1
	CSDA			DDIT3
	CSDE1			DDIT4
	CSE1L			DDX1
	CSGALNACT2			DDX17
	CSNK1A1			DDX21
	CSNK1G1			DDX24
	CSNK1G3			DDX3X
	CSPP1			DDX42
	CSTF1			DDX58
	CSTF3			DDX6
	CTAGE5			DEGS1
	CTBP2			DEK
	CTCF			DEM1
	CTDNEP1			DENND5A
	CTDSPL2			DEPDC1
	CTNNB1			DEPDC1B
	CTR9			DEPDC4
	CTSC			DGKD
	CUL1			DGKE
	CUL3			DHFR
	CUL4B			DHFRL1
	CWC27			DHX36
	CXCR4			DHX9
	CXorf21			DIABLO
	CXXC5			DIAPH1
	CYBASC3			DICER1
	CYCS			DIDO1
	CYFIP1			DIMT1L
	CYP4V2			DIS3L
	CYP51A1			DLEU1
	CYTH1			DLEU2
	CYTIP			DMTF1
	DAD1			DMXL1
	DAGLB			DNAJA2
	DAK			DNAJB14
	DBF4			DNAJB6
	DBR1			DNAJC13
	DCAF10			DNAJC19
	DCAF13			DNAJC2
	DCAF16			DNAJC25
	DCAF6			DNAJC25-GNG10
	DCAF7			DNAJC7
	DCAKD			DNAJC9
	DCK			DNM1L
	DCLRE1C			DOCK11
	DCP1A			DOCK4
	DCP2			DOLK
	DCTD			DONSON
	DCUN1D1			DPY19L3
	DCUN1D5			DPY19L4
	DDB1			DPYSL2
	DDHD1			DR1
	DDIT3			DRG1
	DDIT4			DSCC1
	DDX1			DSE
	DDX17			DTL
	DDX21			DTWD1
	DDX24			DTX3L
	DDX3X			DUSP1
	DDX42			DUSP10
	DDX58			DUSP22
	DDX6			DUT
	DEGS1			DYNC1H1
	DEK			DYNC1LI1
	DEM1			DYRK1A
	DENND5A			DZIP3
	DEPDC1			E2F2
	DEPDC1B			E2F7
	DEPDC4			EBAG9
	DERA			EBF1
	DGKD			ECHDC1
	DGKE			EDEM1
	DHFR			EDEM3
	DHFRL1			EED
	DHX36			EEF1A1
	DHX9			EEF1B2
	DIABLO			EEF1E1
	DIAPH1			EFCAB7
	DICER1			EFR3A
	DIDO1			EHBP1
	DIMT1L			EID1
	DIS3L			EIF1B
	DLEU1			EIF2A
	DLEU2			EIF2AK3
	DLGAP5			EIF2C2
	DMTF1			EIF2C3
	DMXL1			EIF2S2
	DNAJA2			EIF3A
	DNAJB14			EIF3J
	DNAJB6			EIF4E
	DNAJC13			EIF4E2
	DNAJC19			EIF4EBP2
	DNAJC2			EIF4ENIF1
	DNAJC25			EIF4G2
	DNAJC25-GNG10			EIF5B
	DNAJC7			ELF1
	DNAJC9			ELF2
	DNM1L			ELK3
	DOCK11			ELK4
	DOCK4			ELOVL5
	DOLK			ELOVL6
	DONSON			ELP2
	DPH5			ELP4
	DPM1			EMB
	DPY19L3			EMG1
	DPY19L4			ENC1
	DPYSL2			ENKUR
	DR1			ENOPH1
	DRG1			EP300
	DSCC1			EPB41
	DSE			EPB41L2
	DTL			EPC1
	DTWD1			EPN1
	DTX3L			EPRS
	DUSP1			EPS15
	DUSP10			EPT1
	DUSP22			ERAP1
	DUT			ERBB2IP
	DYNC1H1			ERCC8
	DYNC1LI1			ERG
	DYNLRB1			ERH
	DYRK1A			ERLEC1
	DZIP3			ERLIN1
	E2F2			ERO1L
	E2F7			ESCO1
	EAF2			ESYT2
	EBAG9			ETNK1
	EBF1			ETS2
	ECHDC1			ETV6
	EDEM1			EVI2A
	EDEM3			EVI2B
	EED			EXO1
	EEF1A1			EXOC6
	EEF1B2			EXOSC6
	EEF1E1			EXOSC8
	EFCAB7			EZH2
	EFR3A			EZR
	EHBP1			FAF1
	EID1			FAF2
	EIF1B			FAIM
	EIF2A			FAM103A1
	EIF2AK3			FAM105B
	EIF2C2			FAM108B1
	EIF2C3			FAM115A
	EIF2S2			FAM120A
	EIF3A			FAM120AOS
	EIF3E			FAM133B
	EIF3J			FAM134C
	EIF4E			FAM135A
	EIF4E2			FAM173B
	EIF4EBP2			FAM179B
	EIF4ENIF1			FAM192A
	EIF4G2			FAM200B
	EIF4H			FAM35A
	EIF5B			FAM36A
	ELF1			FAM38A
	ELF2			FAM43A
	ELK3			FAM53B
	ELK4			FAM60A
	ELOVL5			FAM63B
	ELOVL6			FAM65B
	ELP2			FAM76B
	ELP4			FAM78A
	EMB			FAM91A1
	EMG1			FAM98A
	ENC1			FAM98B
	ENKUR			FANCL
	ENOPH1			FANCM
	EP300			FARSB
	EPB41			FASTKD1
	EPB41L2			FASTKD3
	EPC1			FBXL17
	EPN1			FBXL4
	EPRS			FBXL5
	EPS15			FBXO11
	EPT1			FBXO15
	ERAP1			FBXO18
	ERBB2IP			FBXO33
	ERCC8			FBXO34
	ERG			FBXO36
	ERH			FBXO38
	ERLEC1			FBXO42
	ERLIN1			FBXO5
	ERO1L			FBXO7
	ESCO1			FBXW11
	ESYT2			FBXW4
	ETNK1			FBXW7
	ETS2			FEM1C
	ETV6			FGD6
	EVI2A			FH
	EVI2B			FHL1
	EXO1			FIBP
	EXOC6			FJX1
	EXOSC6			FKBP15
	EXOSC8			FKBP3
	EZH2			FKBP5
	EZR			FLI1
	FAF1			FLJ10038
	FAF2			FLJ13197
	FAIM			FLJ13224
	FAM103A1			FLJ33630
	FAM105B			FLJ35024
	FAM108B1			FLJ37453
	FAM115A			FLJ39534
	FAM120A			FLJ39653
	FAM120AOS			FLJ43663
	FAM133B			FLJ45244
	FAM134C			FLT3
	FAM135A			FLVCR1
	FAM173B			FMNL2
	FAM179B			FNBP1
	FAM192A			FNBP1L
	FAM200B			FNDC3A
	FAM35A			FNIP1
	FAM36A			FOSL2
	FAM38A			FOXO3
	FAM43A			FOXP1
	FAM53B			FRAT2
	FAM60A			FRMD4B
	FAM63B			FRS2
	FAM65B			FRY
	FAM76B			FRYL
	FAM78A			FSIP1
	FAM83D			FUBP1
	FAM91A1			FUS
	FAM98A			FUT11
	FAM98B			FUT4
	FANCL			FUT8
	FANCM			FXN
	FARSB			FYTTD1
	FASTKD1			G2E3
	FASTKD3			G3BP1
	FBXL17			G3BP2
	FBXL4			GAB1
	FBXL5			GABPA
	FBXO11			GABPB1
	FBXO15			GADD45B
	FBXO18			GALK2
	FBXO33			GALNT2
	FBXO34			GALNT7
	FBXO36			GANAB
	FBXO38			GANC
	FBXO42			GARS
	FBXO5			GAS1
	FBXO7			GAS2L3
	FBXW11			GAS5
	FBXW4			GATC
	FBXW7			GBA
	FEM1C			GCFC1
	FGD6			GCNT1
	FGFR1OP2			GDI2
	FH			GEMIN8P4
	FHL1			GEN1
	FIBP			GFPT1
	FILIP1L			GGNBP2
	FIP1L1			GGPS1
	FJX1			GIN1
	FKBP15			GINS1
	FKBP3			GJC1
	FKBP5			GLB1
	FLI1			GLG1
	FLJ10038			GLMN
	FLJ13197			GLRX5
	FLJ13224			GLUD1
	FLJ33630			GMCL1
	FLJ35024			GMNN
	FLJ37453			GMPR2
	FLJ39534			GMPS
	FLJ39653			GNAI1
	FLJ43663			GNAI3
	FLJ45244			GNAQ
	FLT3			GNAS
	FLVCR1			GNB1
	FMNL2			GNB1L
	FNBP1			GNG5
	FNBP1L			GNL3
	FNDC3A			GOLGA7
	FNIP1			GOLIM4
	FOSL2			GOLM1
	FOXK2			GOLPH3
	FOXO3			GOPC
	FOXP1			GOT2
	FRAT2			GPBP1
	FRMD4B			GPCPD1
	FRS2			GPHN
	FRY			GPR113
	FRYL			GPR125
	FSIP1			GPR176
	FUBP1			GPR63
	FUS			GPX1
	FUT11			GREM1
	FUT4			GRINL1A
	FUT8			GRPEL1
	FXN			GRSF1
	FYTTD1			GSG2
	G2E3			GSK3B
	G3BP1			GSPT1
	G3BP2			GSTCD
	GAB1			GSTO1
	GABPA			GTF2A2
	GABPB1			GTF2B
	GADD45B			GTF2E2
	GALK2			GTF2I
	GALNT2			GTPBP10
	GALNT7			GUCY1A3
	GANAB			H2AFX
	GANC			H2AFY
	GARS			H2AFZ
	GAS1			H3F3A
	GAS2L3			HADH
	GAS5			HARS
	GATC			HARS2
	GBA			HAUS3
	GCFC1			HBXIP
	GCNT1			HDAC1
	GDI2			HDAC2
	GEMIN8P4			HDGF
	GEN1			HDGFRP3
	GFPT1			HDLBP
	GGNBP2			HEATR1
	GGPS1			HECTD1
	GIN1			HELLS
	GINS1			HELZ
	GJC1			HERC1
	GLA			HERC4
	GLB1			HEXB
	GLG1			HEXIM1
	GLMN			HEXIM2
	GLRX5			HHEX
	GLUD1			HIAT1
	GMCL1			HIF1A
	GMNN			HIGD1A
	GMPR2			HINT1
	GMPS			HIPK3
	GNAI1			HIST1H2BD
	GNAI3			HIST1H2BH
	GNAQ			HIST1H2BK
	GNAS			HIVEP2
	GNB1			HLTF
	GNB1L			HLX
	GNB4			HMGA2
	GNG5			HMGB1
	GNL3			HMGB2
	GNN			HMGCR
	GNPAT			HMGCS1
	GOLGA4			HMGN1
	GOLGA7			HMGN2
	GOLIM4			HMGN3
	GOLM1			HMGN4
	GOLPH3			HMGN5
	GOPC			HMGXB4
	GORAB			HMMR
	GOT2			HMX3
	GPATCH8			HNRNPA0
	GPBP1			HNRNPA1
	GPCPD1			HNRNPA2B1
	GPHN			HNRNPA3
	GPR113			HNRNPD
	GPR125			HNRNPF
	GPR176			HNRNPK
	GPR63			HNRNPR
	GPX1			HNRNPU
	GREM1			HNRNPUL2
	GRINL1A			HNRPDL
	GRPEL1			HOMER1
	GRSF1			HOOK3
	GSG2			HOXA10
	GSK3B			HOXA6
	GSPT1			HOXA7
	GSTCD			HOXA9
	GSTO1			HP1BP3
	GTF2A2			HS2ST1
	GTF2B			HSD17B11
	GTF2E2			HSDL2
	GTF2I			HSF2
	GTPBP10			HSP90B1
	GUCY1A3			HSPA5
	GUF1			HSPA9
	H2AFX			HSPD1
	H2AFY			HSPE1
	H2AFZ			IARS
	H3F3A			ID2
	HADH			IDE
	HARS			IDH1
	HARS2			IDH2
	HAUS3			IDI1
	HBXIP			IER2
	HDAC1			IER5
	HDAC2			IFI27L1
	HDGF			IFNAR2
	HDGFRP3			IFT74
	HDHD1			IGF1R
	HDLBP			IGF2BP3
	HEATR1			IGF2R
	HECTD1			IGFBP7
	HELLS			IKBIP
	HELZ			IKBKAP
	HERC1			IKZF1
	HERC4			IKZF2
	HEXB			IL7R
	HEXIM1			ILF3
	HEXIM2			ILK
	HHEX			ILKAP
	HIAT1			IMMP1L
	HIF1A			IMP3
	HIGD1A			ING2
	HINT1			INO80C
	HIPK3			INO80D
	HIST1H2BD			INPP5D
	HIST1H2BH			INTS12
	HIST1H2BK			INTS5
	HIST2H2AA3			INTS7
	HIST2H2AA4			INTS8
	HIVEP2			IPO7
	HLA-DPA1			IQGAP1
	HLTF			IRAK3
	HLX			IRF1
	HMGA2			IRF2
	HMGB1			IRF2BP2
	HMGB2			IRGQ
	HMGCR			IRS1
	HMGCS1			ISL2
	HMGN1			ITFG1
	HMGN2			ITGA4
	HMGN3			ITGB1BP1
	HMGN4			ITGB3BP
	HMGN5			ITGB5
	HMGXB4			ITGB8
	HMMR			ITPR2
	HMX3			IVNS1ABP
	HNRNPA0			IWS1
	HNRNPA1			JAK1
	HNRNPA1P10			JARID2
	HNRNPA2B1			JMJD1C
	HNRNPA3			JMJD6
	HNRNPD			JRKL
	HNRNPF			JUNB
	HNRNPH2			KATNAL1
	HNRNPK			KBTBD2
	HNRNPR			KCMF1
	HNRNPU			KCNQ5
	HNRNPUL2			KCTD12
	HNRPDL			KCTD20
	HOMER1			KCTD3
	HOOK3			KDM1A
	HOXA10			KDM2A
	HOXA6			KDM3B
	HOXA7			KDM4C
	HOXA9			KDM5A
	HP1BP3			KDM6A
	HS2ST1			KIAA0146
	HSD17B11			KIAA0174
	HSDL2			KIAA0226
	HSF2			KIAA0247
	HSP90B1			KIAA0368
	HSPA5			KIAA0391
	HSPA9			KIAA1033
	HSPD1			KIAA1143
	HSPE1			KIAA1328
	IARS			KIAA1429
	IBTK			KIAA1430
	ID2			KIAA1432
	IDE			KIAA1468
	IDH1			KIAA1524
	IDH2			KIAA2026
	IDI1			KIF11
	IER2			KIF15
	IER5			KIF18A
	IFI27L1			KIF20A
	IFNAR2			KIF20B
	IFT74			KIF23
	IFT80			KIF2A
	IGF1R			KIF2C
	IGF2BP3			KIF5B
	IGF2R			KIFC1
	IGFBP7			KILLIN
	IKBIP			KLF12
	IKBKAP			KLF3
	IKZF1			KLF6
	IKZF2			KLF7
	IL7R			KLHDC5
	ILF2			KLHL11
	ILF3			KLHL15
	ILK			KLHL20
	ILKAP			KLHL28
	IMMP1L			KLHL8
	IMP3			KLHL9
	ING2			KLRAQ1
	INO80C			KLRC4
	INO80D			KLRK1
	INPP5D			KNTC1
	INTS12			KPNA1
	INTS2			KPNA3
	INTS5			KPNA4
	INTS7			KPNA5
	INTS8			KRCC1
	IPO7			KRIT1
	IQCB1			KRR1
	IQGAP1			KTI12
	IRAK3			KTN1
	IRF1			LACTB2
	IRF2			LARP1B
	IRF2BP2			LARP4
	IRGQ			LARS
	IRS1			LASS6
	ISL2			LATS1
	ITFG1			LBR
	ITGA4			LCP1
	ITGB1BP1			LCP2
	ITGB3BP			LDHA
	ITGB5			LEF1
	ITGB8			LEMD3
	ITM2B			LEPR
	ITPR2			LEPROT
	IVNS1ABP			LEPROTL1
	IWS1			LIAS
	JAK1			LIG3
	JARID2			LIMA1
	JMJD1C			LIMD1
	JMJD6			LIMD2
	JMY			LIN54
	JRKL			LIN7C
	JUNB			LIN9
	KATNAL1			LITAF
	KBTBD2			LMBRD2
	KBTBD3			LMNB1
	KCMF1			LMO2
	KCNQ5			LMO4
	KCTD12			LNPEP
	KCTD20			LNX2
	KCTD3			LOC100128164
	KDM1A			LOC100128191
	KDM2A			LOC100129387
	KDM3B			LOC100129726
	KDM4C			LOC100130691
	KDM5A			LOC100188949
	KDM6A			LOC100216545
	KIAA0101			LOC100286938
	KIAA0146			LOC100288730
	KIAA0174			LOC100302650
	KIAA0226			LOC145783
	KIAA0247			LOC147727
	KIAA0368			LOC153684
	KIAA0391			LOC221710
	KIAA1033			LOC256880
	KIAA1143			LOC283050
	KIAA1328			LOC283392
	KIAA1429			LOC285074
	KIAA1430			LOC285456
	KIAA1432			LOC338758
	KIAA1468			LOC338799
	KIAA1524			LOC339290
	KIAA2026			LOC374443
	KIF11			LOC400027
	KIF15			LOC400657
	KIF18A			LOC401093
	KIF20A			LOC440926
	KIF20B			LOC440944
	KIF23			LOC442421
	KIF2A			LOC606724
	KIF2C			LOC641518
	KIF5B			LOC645431
	KIFC1			LOC729082
	KILLIN			LOC729678
	KLF12			LOC80054
	KLF3			LOC84989
	KLF6			LONP1
	KLF7			LONP2
	KLHDC5			LONRF1
	KLHL11			LPAR5
	KLHL15			LPIN1
	KLHL20			LPIN2
	KLHL28			LPXN
	KLHL8			LRBA
	KLHL9			LRCH1
	KLRAQ1			LRCH3
	KLRC4			LRIG1
	KLRK1			LRMP
	KNTC1			LRP5
	KPNA1			LRP6
	KPNA3			LRRC1
	KPNA4			LRRC27
	KPNA5			LRRC33
	KRCC1			LRRC40
	KRIT1			LRRC41
	KRR1			LRRC8B
	KTI12			LRRC8C
	KTN1			LRRFIP2
	LACTB2			LSM14A
	LARP1B			LSM6
	LARP4			LTV1
	LARS			LUC7L3
	LASS6			LYN
	LATS1			LYPLA1
	LBR			LYRM2
	LCP1			LYSMD3
	LCP2			MAD2L1
	LDHA			MAGI3
	LEF1			MAML1
	LEMD3			MAN1A2
	LEPR			MAN2A1
	LEPROT			MANBA
	LEPROTL1			MANEA
	LIAS			MAP2K1
	LIG3			MAP3K1
	LIMA1			MAP3K5
	LIMD1			MAP4K3
	LIMD2			MAP4K4
	LIN54			MAP4K5
	LIN7C			MAPK1
	LIN9			MAPK14
	LITAF			MAPRE2
	LMBRD2			2012-03-06
	LMNB1			2012-03-07
	LMO2			MARCKS
	LMO4			MARK3
	LNPEP			MARS2
	LNX2			MASTL
	LOC100128164			MAT2A
	LOC100128191			MAT2B
	LOC100129387			MATR3
	LOC100129716			MBIP
	LOC100129726			MBLAC2
	LOC100130691			MBNL1
	LOC100188949			MBNL3
	LOC100216545			MBP
	LOC100286938			MCCC1
	LOC100288730			MCEE
	LOC100302650			MCFD2
	LOC145783			MCM3
	LOC147727			MCM3AP
	LOC153684			MDFIC
	LOC221710			MDH1
	LOC256880			MDM2
	LOC283050			MDN1
	LOC283392			ME2
	LOC285074			MED12L
	LOC285456			MED13
	LOC338758			MED13L
	LOC338799			MED14
	LOC339290			MED21
	LOC374443			MED23
	LOC400027			MEF2A
	LOC400657			MEF2C
	LOC401093			MEIS1
	LOC440926			MELK
	LOC440944			MESDC1
	LOC442421			METAP1
	LOC606724			METT5D1
	LOC641518			METTL12
	LOC645431			METTL3
	LOC729082			METTL4
	LOC729678			METTL9
	LOC80054			MEX3C
	LOC84989			MFAP1
	LONP1			MFSD11
	LONP2			MFSD3
	LONRF1			MFSD8
	LPAR5			MGA
	LPAR6			MGAT2
	LPIN1			MGAT4A
	LPIN2			MGEA5
	LPXN			MID1IP1
	LRBA			MIER1
	LRCH1			MINA
	LRCH3			MINPP1
	LRIG1			MIR1281
	LRMP			MIR142
	LRP5			MIR1538
	LRP6			MIR155HG
	LRRC1			MIR196B
	LRRC27			MIR636
	LRRC33			MIR933
	LRRC40			MIRLET7I
	LRRC41			MKI67
	LRRC8B			MKLN1
	LRRC8C			MKRN2
	LRRFIP2			MLEC
	LRRK1			MLF1IP
	LSM14A			MLL3
	LSM6			MLL5
	LTV1			MLLT10
	LUC7L3			MMADHC
	LYN			MMD
	LYPLA1			MMP14
	LYRM2			MND1
	LYSMD3			MOBKL1B
	MAD2L1			MOBKL3
	MAGI3			MON2
	MAGOHB			MORC3
	MAML1			MPHOSPH10
	MAN1A2			MPZL1
	MAN2A1			MRC2
	MANBA			MRE11A
	MANEA			MRFAP1
	MAP2K1			MRP63
	MAP3K1			MRPL1
	MAP3K5			MRPL13
	MAP4K3			MRPL18
	MAP4K4			MRPL19
	MAP4K5			MRPL33
	MAPK1			MRPL47
	MAPK14			MRPL50
	MAPRE2			MRPS18B
	MARCKS			MRPS30
	MARK3			MRRF
	MARS2			MSH3
	MASTL			MSH6
	MAT2A			MSL2
	MAT2B			MST4
	MATR3			MTAP
	MBIP			MTBP
	MBLAC2			MTCH2
	MBNL1			MTDH
	MBNL3			MTERFD2
	MBP			MTHFD1
	MCCC1			MTHFD2L
	MCEE			MTIF2
	MCFD2			MTIF3
	MCL1			MTMR10
	MCM10			MTMR12
	MCM3			MTO1
	MCM3AP			MTR
	MDFIC			MTRR
	MDH1			MUT
	MDM2			MYB
	MDN1			MYC
	ME2			MYCBP2
	MED12L			MYL12A
	MED13			MYL12B
	MED13L			MYLIP
	MED14			MYO1B
	MED17			MYST3
	MED21			N4BP2L1
	MED23			N4BP2L2
	MED28			N6AMT2
	MED30			NAA15
	MEF2A			NAA16
	MEF2C			NAA25
	MEIS1			NAA38
	MELK			NAB1
	MESDC1			NACA
	METAP1			NAF1
	METAP2			NARS2
	METT5D1			NBN
	METTL12			NCAPG
	METTL3			NCAPH
	METTL4			NCK1
	METTL9			NCOA2
	MEX3C			NCOR1
	MFAP1			NCRNA00081
	MFSD11			NCRNA00114
	MFSD3			NCRNA00120
	MFSD8			NCRNA00167
	MGA			NCRNA00183
	MGAT2			NCRNA00188
	MGAT4A			NCSTN
	MGEA5			NDC80
	MID1IP1			NDE1
	MIER1			NDUFA1
	MINA			NDUFA12
	MINPP1			NDUFAF1
	MIR1281			NDUFAF2
	MIR1304			NDUFB1
	MIR1307			NDUFB5
	MIR142			NDUFB9
	MIR1538			NDUFC1
	MIR155HG			NDUFS1
	MIR15B			NDUFS5
	MIR16-2			NDUFV2
	MIR196B			NEDD1
	MIR636			NEDD8
	MIR933			NEK7
	MIRLET7I			NEK9
	MITD1			NETO2
	MKI67			NF2
	MKLN1			NFAT5
	MKRN2			NFATC3
	MLEC			NFE2L2
	MLF1IP			NFKBIA
	MLL3			NFS1
	MLL5			NFYA
	MLLT10			NGLY1
	MLLT4			NGRN
	MMADHC			NHLRC3
	MMD			NHP2L1
	MMP14			NIF3L1
	MND1			NIN
	MOBKL1B			NIP7
	MOBKL3			NIPBL
	MOCS3			NKIRAS1
	MON2			NKIRAS2
	MORC3			NLN
	MPHOSPH10			NLRP3
	MPZL1			NME1
	MRC2			NME1-NME2
	MRE11A			NME6
	MRFAP1			NNT
	MRP63			NOG
	MRPL1			NOL7
	MRPL13			NOP58
	MRPL18			NPAT
	MRPL19			NR2C1
	MRPL30			NR2C2
	MRPL33			NR3C1
	MRPL47			NRF1
	MRPL50			NSMAF
	MRPS18B			NSUN3
	MRPS30			NSUN6
	MRRF			NT5C2
	MSH3			NT5C3
	MSH6			NT5E
	MSL2			NUDCD2
	MST4			NUDT3
	MTAP			NUDT4
	MTBP			NUDT4P1
	MTCH2			NUDT5
	MTCP1			NUDT6
	MTCP1NB			NUFIP2
	MTDH			NUP188
	MTERFD2			NUP205
	MTHFD1			NUP37
	MTHFD2L			NUP50
	MTIF2			NUSAP1
	MTIF3			OCIAD1
	MTMR10			ODC1
	MTMR12			OFD1
	MTO1			OGT
	MTR			OIP5
	MTRF1L			OPA1
	MTRR			OPN3
	MUT			OSBPL11
	MYB			OSBPL8
	MYC			OTUD1
	MYCBP2			OTUD4
	MYL12A			OTUD6B
	MYL12B			OXA1L
	MYLIP			OXCT1
	MYO1B			OXR1
	MYST3			P4HA1
	N4BP2L1			PAFAH1B1
	N4BP2L2			PAFAH1B2
	N6AMT2			PAICS
	NAA15			PAIP1
	NAA16			PAK1IP1
	NAA25			PAK2
	NAA38			PAN3
	NAB1			PANK2
	NACA			PARK7
	NAF1			PARP9
	NARS2			PAWR
	NBAS			PAX5
	NBN			PAX6
	NCAPG			PBRM1
	NCAPH			PBX3
	NCK1			PCBP1
	NCK2			PCK2
	NCOA2			PCMTD1
	NCOR1			PCNA
	NCRNA00081			PCNP
	NCRNA00114			PCNT
	NCRNA00120			PCNX
	NCRNA00167			PDAP1
	NCRNA00183			PDCD11
	NCRNA00188			PDCD5
	NCRNA00292			PDCD6IP
	NCSTN			PDE12
	NDC80			PDE3B
	NDE1			PDE4DIP
	NDUFA1			PDE7A
	NDUFA12			PDHX
	NDUFAF1			PDLIM1
	NDUFAF2			PDS5B
	NDUFB1			PDZD8
	NDUFB5			PEBP1
	NDUFB9			PELI1
	NDUFC1			PELI2
	NDUFS1			PET117
	NDUFS5			PEX1
	NDUFV2			PEX13
	NEDD1			PEX2
	NEDD8			PEX3
	NEK7			PEX6
	NEK9			PFKFB3
	NETO2			PGAM5
	NF2			PGBD4
	NFAT5			PGM2
	NFATC3			PHB2
	NFE2L2			PHC2
	NFKBIA			PHC3
	NFS1			PHF10
	NFYA			PHF17
	NGLY1			PHF19
	NGRN			PHF6
	NHEDC2			PHGDH
	NHLRC3			PHIP
	NHP2L1			PHKB
	NIF3L1			PHLPP1
	NIN			PHTF2
	NIP7			PI4K2B
	NIPBL			PICALM
	NKIRAS1			PIGF
	NKIRAS2			PIGL
	NLN			PIGN
	NLRP3			PIK3AP1
	NME1			PIK3CA
	NME1-NME2			PIK3CD
	NME6			PIK3CG
	NNT			PIK3R3
	NOC3L			PIKFYVE
	NOG			PITPNC1
	NOL7			PKIB
	none			PKM2
	NONO			PKN2
	NOP58			PKNOX1
	NPAT			PKP4
	NR2C1			PL-5283
	NR2C2			PLAA
	NR3C1			PLAG1
	NRF1			PLCL2
	NSMAF			PLD1
	NSMCE4A			PLEKHA9
	NSUN3			PLEKHF2
	NSUN6			PLEKHG3
	NT5C2			PLEKHO1
	NT5C3			PLK4
	NT5E			PLXDC2
	NUDCD2			PM20D2
	NUDT21			PMAIP1
	NUDT3			PNMA1
	NUDT4			PNN
	NUDT4P1			POGZ
	NUDT5			POLD3
	NUDT6			POLDIP3
	NUFIP2			POLK
	NUP188			POLR1B
	NUP205			POLR1D
	NUP37			POLR2A
	NUP50			POLR3C
	NUSAP1			POLR3E
	OCIAD1			POLR3G
	ODC1			POMP
	OFD1			POU2F1
	OGFOD1			PPA1
	OGT			PPA2
	OIP5			PPAT
	OPA1			PPID
	OPN3			PPIG
	ORC1			PPIL3
	ORC2			PPIL5
	ORC3			PPM1D
	ORC6			PPM1K
	OSBPL11			PPM1L
	OSBPL8			PPP1CB
	OTUD1			PPP1CC
	OTUD4			PPP1R10
	OTUD6B			PPP1R12A
	OXA1L			PPP1R15B
	OXCT1			PPP1R2
	OXR1			PPP2R3C
	P2RY8			PPP2R5A
	P4HA1			PPP2R5C
	PAFAH1B1			PPP2R5E
	PAFAH1B2			PPP3CB
	PAICS			PPP3CC
	PAIP1			PPP3R1
	PAK1IP1			PPPDE1
	PAK2			PRDM10
	PAN3			PRDM2
	PANK2			PRDX1
	PARK7			PRDX6
	PARP9			PREX1
	PAWR			PRH1
	PAX5			PRIM2
	PAX6			PRKAA1
	PBRM1			PRKAR1A
	PBX3			PRKCE
	PCBP1			PRMT3
	PCDHGA12			PRMT6
	PCDHGC3			PROM1
	PCDHGC5			PROSC
	PCK2			PRPF38A
	PCMTD1			PRPF38B
	PCNA			PRPF39
	PCNP			PRPF4
	PCNT			PRPF4B
	PCNX			PRR11
	PDAP1			PRR4
	PDCD11			PRSS12
	PDCD5			PSAT1
	PDCD6IP			PSD3
	PDE12			PSMA1
	PDE3B			PSMA3
	PDE4DIP			PSMA5
	PDE7A			PSMD6
	PDHX			PSME4
	PDLIM1			PSMG2
	PDS5B			PSPH
	PDZD8			PTCH1
	PEBP1			PTEN
	PELI1			PTGER4
	PELI2			PTK2B
	PET117			PTMA
	PEX1			PTP4A1
	PEX13			PTP4A2
	PEX2			PTPLA
	PEX3			PTPN12
	PEX6			PTPN2
	PFKFB3			PTPN4
	PGAM5			PTPN6
	PGBD4			PTPN9
	PGM2			PUS10
	PHB2			PUS7
	PHC2			PVRL3
	PHC3			PXT1
	PHF10			PYCR2
	PHF17			PYGB
	PHF19			QKI
	PHF6			QSER1
	PHGDH			R3HDM1
	PHIP			RAB10
	PHKB			RAB12
	PHLPP1			RAB14
	PHTF2			RAB27A
	PI4K2B			RAB33B
	PICALM			RAB3GAP1
	PIGF			RAB3GAP2
	PIGL			RAB9A
	PIGN			RAD17
	PIK3AP1			RAD51
	PIK3C3			RAF1
	PIK3CA			RALGAPA1
	PIK3CD			RALY
	PIK3CG			RANBP9
	PIK3R1			RAP1GDS1
	PIK3R3			RAPGEF1
	PIKFYVE			RAPGEF6
	PITPNC1			RARS2
	PKIB			RASSF2
	PKM2			RASSF3
	PKN2			RB1
	PKNOX1			RBBP8
	PKP4			RBKS
	PL-5283			RBM12B
	PLAA			RBM14
	PLAG1			RBM15
	PLCL2			RBM16
	PLD1			RBM18
	PLEKHA9			RBM23
	PLEKHF2			RBM25
	PLEKHG3			RBM33
	PLEKHO1			RBM34
	PLK4			RBM5
	PLXDC2			RBM6
	PM20D2			RBM7
	PMAIP1			RC3H2
	PNMA1			RCBTB2
	PNN			RCC1
	POGZ			RCHY1
	POLD3			RCSD1
	POLDIP3			RDH10
	POLK			RDX
	POLR1B			REEP3
	POLR1D			REEP5
	POLR2A			REPIN1
	POLR3C			RERE
	POLR3E			REST
	POLR3G			REV1
	POMP			REV3L
	POU2F1			RFWD2
	PPA1			RFWD3
	PPA2			RFX3
	PPAT			RFX7
	PPFIBP1			RFXAP
	PPID			RGS2
	PPIG			RHEB
	PPIL3			RHOA
	PPIL5			RHOH
	PPM1D			RICTOR
	PPM1K			RIF1
	PPM1L			RINT1
	PPP1CB			RIOK1
	PPP1CC			RIPK2
	PPP1R10			RMI1
	PPP1R12A			RMND1
	PPP1R15B			RNASEH2B
	PPP1R2			RNASEN
	PPP2R3C			RNF11
	PPP2R5A			RNF111
	PPP2R5C			RNF113A
	PPP2R5E			RNF115
	PPP3CB			RNF121
	PPP3CC			RNF130
	PPP3R1			RNF135
	PPPDE1			RNF138
	PPTC7			RNF139
	PRDM10			RNF145
	PRDM2			RNF146
	PRDX1			RNF168
	PRDX6			RNF170
	PREX1			RNF19A
	PRH1			RNF2
	PRIM2			RNF220
	PRKAA1			RNF34
	PRKAR1A			RNF38
	PRKCE			RNF4
	PRMT3			RNF7
	PRMT6			RNU12
	PROM1			RNU86
	PROSC			ROBO1
	PRPF38A			ROCK1
	PRPF38B			ROD1
	PRPF39			ROMO1
	PRPF4			RPAP2
	PRPF4B			RPF1
	PRPS1			RPL10
	PRR11			RPL10A
	PRR4			RPL13A
	PRSS12			RPL13AP5
	PSAT1			RPL15
	PSD3			RPL17
	PSMA1			RPL21
	PSMA3			RPL21P28
	PSMA5			RPL22
	PSMA6			RPL23
	PSMD14			RPL29
	PSMD6			RPL3
	PSME4			RPL31
	PSMG2			RPL34
	PSPC1			RPL36A
	PSPH			RPL36AL
	PTCH1			RPL37
	PTEN			RPL37A
	PTGER4			RPL4
	PTK2B			RPL41
	PTMA			RPL5
	PTP4A1			RPL9
	PTP4A2			RPLP1
	PTPLA			RPP38
	PTPN12			RPRD2
	PTPN2			RPS15A
	PTPN4			RPS20
	PTPN6			RPS23
	PTPN9			RPS26
	PTPRR			RPS3A
	PUS10			RPS6KA3
	PUS7			RPS6KB1
	PVRL3			RPS7
	PXT1			RPSA
	PYCR2			RQCD1
	PYGB			RRAGA
	QKI			RREB1
	QRSL1			RRM1
	QSER1			RRN3P1
	R3HDM1			RRP8
	RAB10			RSBN1
	RAB12			RSBN1L
	RAB14			RSPRY1
	RAB21			RSRC2
	RAB27A			RTCD1
	RAB30			RTF1
	RAB33B			RTN4
	RAB3GAP1			RTTN
	RAB3GAP2			RUNX1
	RAB9A			RUNX2
	RAD17			RWDD1
	RAD51			RWDD2B
	RAF1			RYBP
	RALGAPA1			S100A10
	RALY			S1PR4
	RANBP9			SAFB
	RAP1A			SAFB2
	RAP1GDS1			SAMHD1
	RAPGEF1			SAP30
	RAPGEF6			SASS6
	RARS2			SATB1
	RASSF2			SAV1
	RASSF3			SC5DL
	RB1			SCARNA13
	RB1CC1			SCARNA17
	RBBP8			SCARNA2
	RBKS			SCFD1
	RBM12B			SCFD2
	RBM14			SCO1
	RBM15			SCYL2
	RBM16			SDCBP
	RBM17			SDHA
	RBM18			SEC11A
	RBM23			SEC22B
	RBM25			SEC24A
	RBM26			SEC24B
	RBM33			SEC31A
	RBM34			SEC61B
	RBM5			SEC62
	RBM6			SEH1L
	RBM7			SELT
	RBMX			SEMA3A
	RC3H2			SENP6
	RCBTB2			2012-09-15
	RCC1			SEPHS1
	RCHY1			2012-09-11
	RCSD1			2012-09-02
	RDH10			2012-09-06
	RDX			2012-09-09
	RECK			SERBP1
	REEP3			SERINC1
	REEP5			SERINC5
	REPIN1			SERP1
	RERE			SERTAD2
	REST			SESTD1
	REV1			SET
	REV3L			SETD1B
	RFWD2			SETD2
	RFWD3			SETD4
	RFX3			SETD5
	RFX7			SETD7
	RFXAP			SETX
	RGS2			SF3B1
	RHEB			SFRS15
	RHOA			SFRS18
	RHOH			SFT2D1
	RICTOR			SFT2D3
	RIF1			SGK1
	RINT1			SGOL1
	RIOK1			SGOL2
	RIPK2			SGTB
	RMI1			SH3BGRL
	RMND1			SH3GLB1
	RNASEH2B			SHOC2
	RNASEN			SIAH2
	RNF11			SIK2
	RNF111			SIKE1
	RNF113A			SIRT1
	RNF115			SKA2
	RNF121			SKA3
	RNF13			SKP1
	RNF130			SKP2
	RNF135			SLAIN1
	RNF138			SLC11A2
	RNF139			SLC12A2
	RNF145			SLC16A1
	RNF146			SLC1A4
	RNF168			SLC20A1
	RNF170			SLC20A2
	RNF19A			SLC25A24
	RNF2			SLC25A32
	RNF220			SLC25A36
	RNF34			SLC25A40
	RNF38			SLC2A3
	RNF4			SLC30A5
	RNF7			SLC30A6
	RNU12			SLC30A9
	RNU86			SLC31A1
	ROBO1			SLC33A1
	ROCK1			SLC35A3
	ROD1			SLC38A1
	ROMO1			SLC38A2
	RPAP2			SLC39A1
	RPF1			SLC39A10
	RPF2			SLC39A6
	RPL10			SLC39A8
	RPL10A			SLC39A9
	RPL13A			SLC3A2
	RPL13AP5			SLC43A2
	RPL15			SLC43A3
	RPL17			SLC4A1AP
	RPL21			SLC7A1
	RPL21P28			SLC7A6
	RPL22			SLFN11
	RPL23			SLMAP
	RPL24			SLMO1
	RPL29			SMAD1
	RPL3			SMAD2
	RPL31			SMAD4
	RPL34			SMAP1
	RPL36A			SMARCA2
	RPL36AL			SMARCA4
	RPL37			SMARCA5
	RPL37A			SMARCC1
	RPL38			SMC2
	RPL4			SMC3
	RPL41			SMC5
	RPL5			SMC6
	RPL9			SMCHD1
	RPLP1			SMEK1
	RPN1			SNHG1
	RPP38			SNHG10
	RPRD2			SNHG12
	RPS15A			SNHG3
	RPS20			SNHG8
	RPS23			SNORA1
	RPS26			SNORA14B
	RPS27			SNORA16A
	RPS3A			SNORA18
	RPS4X			SNORA21
	RPS6KA3			SNORA24
	RPS6KB1			SNORA44
	RPS7			SNORA57
	RPSA			SNORA6
	RPSAP52			SNORA61
	RQCD1			SNORA8
	RRAGA			SNORA80B
	RREB1			SNORA84
	RRM1			SNORD18A
	RRN3P1			SNORD1C
	RRP8			SNORD25
	RSBN1			SNORD26
	RSBN1L			SNORD27
	RSPRY1			SNORD28
	RSRC2			SNORD43
	RTCD1			SNORD49A
	RTF1			SNORD49B
	RTN4			SNORD5
	RTN4IP1			SNORD54
	RTTN			SNORD58A
	RUNX1			SNORD58B
	RUNX2			SNORD59A
	RWDD1			SNORD6
	RWDD2B			SNORD74
	RWDD4			SNORD84
	RYBP			SNRNP48
	S100A10			SNRPA
	S1PR4			SNRPB2
	SAFB			SNRPC
	SAFB2			SNRPF
	SAMHD1			SNRPG
	SAP30			SNTB1
	SASS6			SNTB2
	SATB1			SNX1
	SAV1			SNX14
	SC5DL			SNX2
	SCARNA13			SNX25
	SCARNA17			SNX5
	SCARNA2			SOCS4
	SCFD1			SOD1
	SCFD2			SOS1
	SCLT1			SOS2
	SCO1			SOX11
	SCYL2			SOX4
	SDCBP			SOX7
	SDCCAG1			SP3
	SDHA			SPATA5
	SEC11A			SPATA5L1
	SEC22B			SPATS2
	SEC24A			SPCS3
	SEC24B			SPEN
	SEC31A			SPG20
	SEC61B			SPIN1
	SEC62			SPIN4
	SEH1L			SPN
	SELT			SPPL2A
	SEMA3A			SPRED1
	SENP6			SPRY2
	SEPHS1			SPTAN1
	SERBP1			SPTLC2
	SERINC1			SR140
	SERINC5			SREBF2
	SERP1			SRFBP1
	SERTAD2			SRGN
	SESTD1			SRP14
	SET			SRP54
	SETD1B			SRPK1
	SETD2			SS18
	SETD4			SSBP2
	SETD5			SSFA2
	SETD7			SSR3
	SETX			ST13
	SF3B1			ST3GAL1
	SFMBT1			ST6GAL1
	SFRS15			ST7L
	SFRS18			STAG1
	SFT2D1			STAG2
	SFT2D3			STAM
	SGK1			STAM2
	SGOL1			STARD4
	SGOL2			STARD7
	SGTB			STAT1
	SH3BGRL			STAT5B
	SH3GLB1			STAU1
	SHFM1			STAU2
	SHOC2			STC2
	SIAH2			STK17A
	SIK2			STK17B
	SIKE1			STK38
	SIRT1			STK39
	SKA2			STK4
	SKA3			STOML2
	SKP1			STRAP
	SKP2			STRN3
	SLAIN1			STT3A
	SLC11A2			STT3B
	SLC12A2			SUCLG1
	SLC16A1			SUMO2
	SLC1A4			SUPT16H
	SLC20A1			SUPT3H
	SLC20A2			SUPT4H1
	SLC25A24			SUPT7L
	SLC25A32			SUV39H2
	SLC25A36			SVIP
	SLC25A40			SYK
	SLC2A3			SYNCRIP
	SLC30A5			SYPL1
	SLC30A6			SYT1
	SLC30A9			TAB2
	SLC31A1			TADA2A
	SLC33A1			TAF1D
	SLC35A3			TAF4B
	SLC38A1			TAF5L
	SLC38A2			TAF9
	SLC39A1			TAPT1
	SLC39A10			TATDN1
	SLC39A6			TBC1D14
	SLC39A8			TBC1D15
	SLC39A9			TBC1D23
	SLC3A2			TBC1D4
	SLC43A2			TBC1D5
	SLC43A3			TBC1D8
	SLC4A1AP			TBCA
	SLC7A1			TBCC
	SLC7A6			TBCCD1
	SLFN11			TBK1
	SLK			TBL1XR1
	SLMAP			TBPL1
	SLMO1			TCEA1
	SMAD1			TCEB1
	SMAD2			TCEB3
	SMAD4			TCERG1
	SMAP1			TCF12
	SMARCA2			TCF3
	SMARCA4			TCP1
	SMARCA5			TCTA
	SMARCC1			TCTE3
	SMC2			TDP2
	SMC3			TDRD3
	SMC4			TES
	SMC5			TESK1
	SMC6			TEX10
	SMCHD1			TEX2
	SMEK1			TFB2M
	SNHG1			TGFBR1
	SNHG10			TGFBR2
	SNHG12			TGIF1
	SNHG3			TGIF2
	SNHG8			TGOLN2
	SNORA1			TGS1
	SNORA14B			THAP1
	SNORA16A			THAP2
	SNORA18			THAP4
	SNORA21			THAP6
	SNORA24			THNSL1
	SNORA44			THOC2
	SNORA57			THOC7
	SNORA6			THUMPD2
	SNORA61			THUMPD3
	SNORA70			TIA1
	SNORA76			TIAM1
	SNORA8			TIGD1
	SNORA80B			TLE4
	SNORA84			TLK1
	SNORD104			TM2D2
	SNORD16			TM2D3
	SNORD17			TM7SF3
	SNORD18A			TM9SF3
	SNORD18B			TM9SF4
	SNORD1C			TMBIM4
	SNORD22			TMBIM6
	SNORD25			TMED5
	SNORD26			TMED7
	SNORD27			TMED7-TICAM2
	SNORD28			TMEM111
	SNORD29			TMEM131
	SNORD30			TMEM138
	SNORD31			TMEM146
	SNORD32A			TMEM165
	SNORD43			TMEM30A
	SNORD49A			TMEM41B
	SNORD49B			TMEM59
	SNORD5			TMEM60
[truncated: 491 more rows]

## Sheet: MLLN_prom SEM
MLLN prom SEM	4265		MLLN body SEM	4876		MLLN all SEM	5283
2011-03-03			2011-03-03			2011-03-03
2011-03-06			2011-03-06			2011-03-06
2011-03-07			2011-03-07			2011-03-07
2011-09-02			2011-09-02			2011-09-02
2011-09-06			2011-09-06			2011-09-06
2011-09-09			2011-09-09			2011-09-09
2011-09-11			2011-09-11			2011-09-11
2011-09-15			2011-09-15			2011-09-15
A2M			A2M			A2M
AAK1			AAK1			AAAS
AASDH			AARS			AAK1
AASDHPPT			AASDH			AARS
AASS			AASDHPPT			AASDH
ABCB10			AASS			AASDHPPT
ABCB7			ABCA12			AASS
ABCC1			ABCB10			ABCA12
ABCD2			ABCB7			ABCB10
ABCE1			ABCC1			ABCB7
ABHD10			ABCD2			ABCC1
ABHD12			ABCE1			ABCD2
ABHD15			ABHD10			ABCE1
ABHD3			ABHD12			ABHD10
ABHD4			ABHD15			ABHD12
ABHD5			ABHD3			ABHD12B
ABI1			ABHD4			ABHD15
ABL1			ABHD5			ABHD3
ABR			ABI1			ABHD4
ACAA2			ABL1			ABHD5
ACACA			ABL2			ABI1
ACAD11			ABR			ABL1
ACAD8			ACAA2			ABL2
ACADM			ACACA			ABR
ACADSB			ACAD11			ACAA2
ACAP2			ACAD8			ACACA
ACAT2			ACADM			ACAD11
ACBD6			ACADSB			ACAD8
ACCS			ACAP2			ACADM
ACIN1			ACAT1			ACADSB
ACN9			ACAT2			ACAP2
ACOT13			ACBD6			ACAT1
ACP2			ACCS			ACAT2
ACSL1			ACER2			ACBD6
ACSL3			ACIN1			ACCS
ACSL5			ACN9			ACER2
ACSS1			ACOT13			ACIN1
ACTG1			ACOXL			ACN9
ACTN1			ACP2			ACOT13
ACTR10			ACSL1			ACOXL
ACTR1B			ACSL3			ACP2
ACTR3			ACSL5			ACSL1
ACTR3B			ACSS1			ACSL3
ACVR2A			ACTA2			ACSL5
ACYP2			ACTG1			ACSS1
ADA			ACTN1			ACTA2
ADAL			ACTN4			ACTG1
ADAM10			ACTR10			ACTN1
ADAM17			ACTR1B			ACTN4
ADAM9			ACTR2			ACTR10
ADAMTS3			ACTR3			ACTR1B
ADAMTS6			ACTR3B			ACTR2
ADAR			ACVR2A			ACTR3
ADAT2			ACYP2			ACTR3B
ADD3			ADA			ACTR3BP2
ADH5			ADAL			ACVR2A
ADIPOR2			ADAM10			ACYP2
ADK			ADAM17			ADA
ADNP			ADAM9			ADAL
ADPGK			ADAMTS17			ADAM10
ADSS			ADAMTS3			ADAM17
AEBP2			ADAMTS6			ADAM9
AEN			ADAR			ADAMTS17
AFF1			ADARB2			ADAMTS3
AFF4			ADAT2			ADAMTS6
AFG3L2			ADCY9			ADAR
AGA			ADD3			ADARB2
AGBL2			ADH5			ADAT2
AGBL3			ADIPOR2			ADC
AGGF1			ADK			ADCK1
AGL			ADNP			ADCY9
AGPAT5			ADORA3			ADD3
AGPS			ADPGK			ADH5
AGTPBP1			ADRBK1			ADIPOQ
AHCTF1			ADSS			ADIPOR2
AHCYL2			AEBP2			ADK
AHI1			AEN			ADNP
AHR			AFF1			ADORA3
AHSA1			AFF4			ADPGK
AHSA2			AFG3L2			ADRB1
AIDA			AGA			ADRB2
AIM1			AGBL2			ADRBK1
AK2			AGBL3			ADSS
AK3			AGBL4			AEBP2
AK5			AGGF1			AEN
AKAP1			AGL			AFF1
AKAP13			AGPAT4			AFF4
AKAP2			AGPAT5			AFG3L2
AKAP8			AGPS			AGA
AKAP9			AGTPBP1			AGBL1
AKIRIN2			AHCTF1			AGBL2
ALAD			AHCYL1			AGBL3
ALDH3A2			AHCYL2			AGBL4
ALDH7A1			AHI1			AGGF1
ALG2			AHR			AGL
ALG5			AHRR			AGPAT4
ALG6			AHSA1			AGPAT5
ALKBH1			AHSA2			AGPS
ALKBH5			AIDA			AGTPBP1
ALMS1			AIM1			AHCTF1
ALS2			AK2			AHCYL1
ALS2CR4			AK3			AHCYL2
AMD1			AK5			AHI1
AMFR			AKAP1			AHR
AMICA1			AKAP13			AHRR
AMMECR1			AKAP17A			AHSA1
AMN1			AKAP2			AHSA2
AMOTL1			AKAP8			AIDA
AMPD3			AKAP9			AIM1
ANAPC10			AKIRIN2			AK2
ANAPC13			AKNAD1			AK3
ANAPC5			AKR1B1			AK5
ANGEL2			AKT2			AKAP1
ANGPT1			AKT3			AKAP13
ANKFY1			ALAD			AKAP17A
ANKH			ALAS1			AKAP2
ANKIB1			ALDH3A2			AKAP7
ANKRA2			ALDH7A1			AKAP8
ANKRD11			ALG2			AKAP9
ANKRD12			ALG5			AKIRIN2
ANKRD13A			ALG6			AKNAD1
ANKRD16			ALKBH1			AKR1A1
ANKRD17			ALKBH5			AKR1B1
ANKRD26			ALMS1			AKT2
ANKRD28			ALS2			AKT3
ANKRD31			ALS2CR4			ALAD
ANKRD32			ALX4			ALAS1
ANKRD33B			AMAC1L3			ALCAM
ANKRD37			AMD1			ALDH3A2
ANKRD40			AMFR			ALDH7A1
ANKRD46			AMICA1			ALG2
ANKRD49			AMMECR1			ALG5
ANKRD50			AMN1			ALG6
ANKRD58			AMOTL1			ALKBH1
ANKS1A			AMPD3			ALKBH5
ANKZF1			ANAPC10			ALLC
ANO6			ANAPC13			ALMS1
ANP32A			ANAPC5			ALS2
ANP32B			ANGEL2			ALS2CR4
ANP32E			ANGPT1			ALX4
ANPEP			ANK1			AMAC1L3
ANUBL1			ANK2			AMD1
ANXA4			ANK3			AMFR
ANXA5			ANKFY1			AMICA1
ANXA7			ANKH			AMMECR1
AP1AR			ANKIB1			AMN1
AP2B1			ANKRA2			AMOTL1
AP2M1			ANKRD11			AMPD3
AP3B1			ANKRD12			AMZ2
AP3M1			ANKRD13A			ANAPC10
AP3S1			ANKRD16			ANAPC13
AP4S1			ANKRD17			ANAPC5
APAF1			ANKRD26			ANGEL2
APBA1			ANKRD28			ANGPT1
APBB1IP			ANKRD29			ANK1
APBB2			ANKRD31			ANK2
APIP			ANKRD32			ANK3
APITD1			ANKRD33B			ANKFY1
APLP2			ANKRD34A			ANKH
APOL1			ANKRD37			ANKIB1
APOL6			ANKRD40			ANKRA2
APOLD1			ANKRD44			ANKRD11
APOO			ANKRD46			ANKRD12
APP			ANKRD49			ANKRD13A
APPL1			ANKRD50			ANKRD16
AQR			ANKRD58			ANKRD17
ARAP2			ANKS1A			ANKRD20A1
ARCN1			ANKZF1			ANKRD26
ARF1			ANO6			ANKRD26P1
ARF6			ANP32A			ANKRD28
ARFIP1			ANP32B			ANKRD29
ARGLU1			ANP32E			ANKRD30BL
ARHGAP10			ANPEP			ANKRD31
ARHGAP12			ANUBL1			ANKRD32
ARHGAP15			ANXA4			ANKRD33B
ARHGAP17			ANXA5			ANKRD34A
ARHGAP18			ANXA7			ANKRD36BP2
ARHGAP19			AP1AR			ANKRD37
ARHGAP21			AP2B1			ANKRD40
ARHGAP25			AP2M1			ANKRD44
ARHGAP31			AP3B1			ANKRD46
ARHGAP42			AP3M1			ANKRD49
ARHGEF12			AP3S1			ANKRD50
ARHGEF3			AP3S2			ANKRD58
ARHGEF6			AP4S1			ANKS1A
ARID1B			APAF1			ANKZF1
ARID2			APBA1			ANO4
ARID3B			APBB1IP			ANO6
ARID4A			APBB2			ANP32A
ARID4B			APIP			ANP32B
ARID5B			APITD1			ANP32E
ARIH2			APLP2			ANPEP
ARL1			APOL1			ANUBL1
ARL15			APOL6			ANXA1
ARL5A			APOLD1			ANXA4
ARL5B			APOO			ANXA5
ARL6			APP			ANXA7
ARL6IP5			APPL1			AP1AR
ARL8B			AQR			AP2B1
ARMC6			ARAP2			AP2M1
ARMC7			ARCN1			AP2S1
ARPP19			ARF1			AP3B1
ARPP21			ARF6			AP3M1
ARRDC3			ARFIP1			AP3M2
ARSB			ARGLU1			AP3S1
ARSK			ARHGAP10			AP3S2
ARV1			ARHGAP11A			AP4S1
ASAH1			ARHGAP12			APAF1
ASAP2			ARHGAP15			APBA1
ASB3			ARHGAP17			APBB1IP
ASH2L			ARHGAP18			APBB2
ASPH			ARHGAP19			APIP
ASPM			ARHGAP21			APITD1
ASXL1			ARHGAP25			APLP2
ASXL2			ARHGAP26			APOL1
ATAD1			ARHGAP31			APOL6
ATAD2			ARHGAP42			APOLD1
ATAD2B			ARHGDIB			APOO
ATAD5			ARHGEF10			APP
ATE1			ARHGEF12			APPL1
ATF1			ARHGEF2			AQR
ATF2			ARHGEF3			ARAP2
ATF3			ARHGEF6			ARCN1
ATF7			ARID1A			ARF1
ATG10			ARID1B			ARF6
ATG12			ARID2			ARFIP1
ATG16L1			ARID3B			ARGLU1
ATG4B			ARID4A			ARHGAP10
ATG5			ARID4B			ARHGAP11A
ATG9A			ARID5B			ARHGAP12
ATIC			ARIH2			ARHGAP15
ATL1			ARL1			ARHGAP17
ATL2			ARL15			ARHGAP18
ATL3			ARL3			ARHGAP19
ATM			ARL5A			ARHGAP21
ATP10A			ARL5B			ARHGAP25
ATP10D			ARL6			ARHGAP26
ATP11B			ARL6IP5			ARHGAP31
ATP1B3			ARL8B			ARHGAP32
ATP2A2			ARMC2			ARHGAP42
ATP2B4			ARMC6			ARHGDIB
ATP2C1			ARMC7			ARHGEF10
ATP5B			ARNTL			ARHGEF12
ATP5C1			ARPC1B			ARHGEF18
ATP5F1			ARPP19			ARHGEF2
ATP5G2			ARPP21			ARHGEF3
ATP5J			ARRDC3			ARHGEF6
ATP6V1A			ARSB			ARID1A
ATP6V1B2			ARSK			ARID1B
ATP6V1C1			ARV1			ARID2
ATP6V1D			ASAH1			ARID3B
ATP7A			ASAP1			ARID4A
ATP8A1			ASAP2			ARID4B
ATP9B			ASB3			ARID5B
ATR			ASH2L			ARIH2
ATRNL1			ASMT			ARL1
ATXN1			ASPH			ARL15
ATXN1L			ASPM			ARL3
ATXN2			ASXL1			ARL5A
ATXN7			ASXL2			ARL5B
ATXN7L1			ATAD1			ARL6
ATXN7L3B			ATAD2			ARL6IP5
AUP1			ATAD2B			ARL8B
AURKA			ATAD5			ARMC2
AURKB			ATE1			ARMC6
AUTS2			ATF1			ARMC7
AVEN			ATF2			ARNTL
AZI2			ATF3			ARPC1B
AZIN1			ATF4			ARPP19
B2M			ATF7			ARPP21
B3GALNT1			ATF7IP			ARRDC2
B3GALNT2			ATG10			ARRDC3
B3GALTL			ATG12			ARSB
B3GNT2			ATG16L1			ARSK
B4GALT4			ATG4B			ARV1
BACH1			ATG5			ASAH1
BACH2			ATG9A			ASAP1
BAG1			ATIC			ASAP2
BAG2			ATL1			ASB1
BAHCC1			ATL2			ASB3
BAI3			ATL3			ASF1A
BANF1			ATM			ASH2L
BANK1			ATP10A			ASMT
BARD1			ATP10D			ASPH
BAT1			ATP11A			ASPM
BAT2L2			ATP11B			ASXL1
BAT5			ATP1B3			ASXL2
BAZ1A			ATP2A2			ATAD1
BAZ1B			ATP2B4			ATAD2
BAZ2B			ATP2C1			ATAD2B
BBX			ATP5B			ATAD5
BCAP29			ATP5C1			ATE1
BCAS4			ATP5F1			ATF1
BCAT1			ATP5G2			ATF2
BCL11A			ATP5J			ATF3
BCL2			ATP5S			ATF4
BCL2L11			ATP6V1A			ATF7
BCL6			ATP6V1B2			ATF7IP
BCL7A			ATP6V1C1			ATG10
BCOR			ATP6V1D			ATG12
BCR			ATP7A			ATG16L1
BDNFOS			ATP8A1			ATG4B
BEND3			ATP8B4			ATG5
BEND4			ATP9B			ATG9A
BHLHE41			ATR			ATIC
BICC1			ATRNL1			ATL1
BICD1			ATXN1			ATL2
BID			ATXN10			ATL3
BIRC2			ATXN1L			ATM
BIRC6			ATXN2			ATP10A
BLK			ATXN7			ATP10D
BLMH			ATXN7L1			ATP11A
BLOC1S2			ATXN7L3B			ATP11B
BMF			AUP1			ATP13A3
BMP2K			AURKA			ATP1B3
BMP4			AURKB			ATP2A2
BMPR1A			AUTS2			ATP2B4
BMPR2			AVEN			ATP2C1
BMS1			AZI2			ATP5B
BNC2			AZIN1			ATP5C1
BNIP2			B2M			ATP5F1
BNIP3L			B3GALNT1			ATP5G2
BPGM			B3GALNT2			ATP5J
BPTF			B3GALTL			ATP5S
BRCA2			B3GNT2			ATP6AP1L
BRCC3			B4GALT1			ATP6V1A
BRD1			B4GALT4			ATP6V1B2
BRD2			B4GALT5			ATP6V1C1
BRD3			BAALC			ATP6V1D
BRD8			BACH1			ATP6V1H
BRE			BACH2			ATP7A
BRIP1			BAG1			ATP8A1
BRP44			BAG2			ATP8B4
BRWD1			BAHCC1			ATP9B
BRWD3			BAI3			ATPIF1
BTAF1			BAIAP2L1			ATR
BTBD3			BANF1			ATRNL1
BTBD7			BANK1			ATXN1
BTD			BARD1			ATXN10
BTF3			BAT1			ATXN1L
BTG1			BAT2L2			ATXN2
BTG2			BAT5			ATXN7
BTN3A2			BAZ1A			ATXN7L1
BTN3A3			BAZ1B			ATXN7L3B
BUB1			BAZ2A			AUP1
BUB3			BAZ2B			AURKA
BUD31			BBX			AURKB
BVES			BCAP29			AUTS2
BZW1			BCAS4			AVEN
C10orf111			BCAT1			AZI2
C10orf118			BCL11A			AZIN1
C10orf119			BCL2			B2M
C10orf131			BCL2L11			B3GALNT1
C10orf140			BCL2L13			B3GALNT2
C10orf18			BCL6			B3GALTL
C10orf25			BCL7A			B3GNT2
C10orf28			BCOR			B4GALT1
C10orf46			BCR			B4GALT4
C10orf54			BCYRN1			B4GALT5
C10orf88			BDNFOS			BAALC
C11orf30			BEND3			BACH1
C11orf31			BEND4			BACH2
C11orf48			BHLHE40			BAG1
C11orf51			BHLHE41			BAG2
C11orf54			BICC1			BAHCC1
C11orf61			BICD1			BAHD1
C11orf65			BID			BAI3
C11orf71			BIRC2			BAIAP2L1
C11orf83			BIRC6			BANF1
C11orf91			BLK			BANK1
C12orf11			BLMH			BARD1
C12orf23			BLOC1S2			BARHL2
C12orf32			BMF			BAT1
C12orf35			BMI1			BAT2L1
C12orf48			BMP2K			BAT2L2
C12orf57			BMP4			BAT5
C12orf60			BMPR1A			BATF
C12orf61			BMPR2			BAZ1A
C12orf65			BMS1			BAZ1B
C12orf66			BMS1P4			BAZ2A
C12orf73			BNC2			BAZ2B
C12orf75			BNIP2			BBX
C12orf77			BNIP3L			BCAP29
C13orf23			BPGM			BCAS4
C13orf27			BPTF			BCAT1
C14orf101			BRCA2			BCL11A
C14orf104			BRCC3			BCL2
C14orf106			BRD1			BCL2L11
C14orf109			BRD2			BCL2L13
C14orf135			BRD3			BCL6
C14orf138			BRD8			BCL7A
C14orf142			BRE			BCL8
C14orf143			BRF1			BCL9L
C14orf147			BRIP1			BCLAF1
C14orf149			BRP44			BCOR
C14orf156			BRWD1			BCR
C14orf166			BRWD3			BCYRN1
C14orf178			BTAF1			BDNFOS
C14orf181			BTBD11			BEND3
C14orf33			BTBD3			BEND4
C14orf37			BTBD6			BEND6
C14orf4			BTBD7			BHLHE40
C14orf43			BTD			BHLHE41
C14orf93			BTF3			BICC1
C15orf17			BTG1			BICD1
C15orf23			BTG2			BID
C15orf24			BTN3A2			BIRC2
C15orf33			BTN3A3			BIRC6
C15orf34			BUB1			BLK
C15orf37			BUB3			BLM
C15orf39			BUD31			BLMH
C15orf40			BVES			BLOC1S2
C15orf42			BZW1			BMF
C15orf61			C10orf110			BMI1
C16orf52			C10orf111			BMP10
C16orf7			C10orf114			BMP2
C16orf70			C10orf118			BMP2K
C16orf72			C10orf119			BMP4
C16orf87			C10orf12			BMPR1A
C17orf44			C10orf131			BMPR2
C17orf48			C10orf140			BMS1
C17orf64			C10orf18			BMS1P4
C17orf81			C10orf25			BNC2
C17orf95			C10orf28			BNIP2
C18orf1			C10orf46			BNIP3L
C18orf10			C10orf54			BPGM
C18orf18			C10orf88			BPTF
C18orf19			C11orf24			BRCA2
C18orf25			C11orf30			BRCC3
C18orf32			C11orf31			BRD1
C18orf54			C11orf48			BRD2
C18orf55			C11orf51			BRD3
C18orf56			C11orf53			BRD8
C19orf48			C11orf54			BRE
C19orf54			C11orf61			BRF1
C19orf56			C11orf65			BRIP1
C1D			C11orf71			BRP44
C1GALT1			C11orf74			BRWD1
C1orf103			C11orf75			BRWD3
C1orf131			C11orf83			BTAF1
C1orf144			C11orf91			BTBD11
C1orf151			C12orf11			BTBD3
C1orf162			C12orf23			BTBD6
C1orf200			C12orf32			BTBD7
C1orf21			C12orf35			BTD
C1orf25			C12orf48			BTF3
C1orf26			C12orf57			BTG1
C1orf43			C12orf60			BTG2
C1orf50			C12orf61			BTN2A1
C1orf53			C12orf65			BTN3A2
C1orf55			C12orf66			BTN3A3
C1orf58			C12orf73			BTNL2
C1orf63			C12orf75			BUB1
C1orf83			C12orf77			BUB3
C1orf96			C13orf23			BUD31
C20orf103			C13orf27			BVES
C20orf24			C14orf101			BZW1
C20orf30			C14orf104			C10orf110
C20orf72			C14orf106			C10orf111
C21orf34			C14orf109			C10orf114
C21orf49			C14orf135			C10orf118
C21orf57			C14orf138			C10orf119
C21orf58			C14orf142			C10orf12
C21orf59			C14orf143			C10orf122
C21orf91			C14orf147			C10orf131
C21orf96			C14orf149			C10orf140
C22orf29			C14orf156			C10orf18
C22orf30			C14orf166			C10orf25
C22orf46			C14orf178			C10orf28
C2orf15			C14orf181			C10orf46
C2orf24			C14orf33			C10orf54
C2orf3			C14orf37			C10orf88
C2orf34			C14orf4			C11orf24
C2orf47			C14orf43			C11orf30
C2orf49			C14orf49			C11orf31
C2orf56			C14orf93			C11orf48
C2orf60			C15orf17			C11orf51
C2orf64			C15orf23			C11orf53
C2orf67			C15orf24			C11orf54
C2orf69			C15orf33			C11orf61
C2orf7			C15orf34			C11orf65
C2orf79			C15orf37			C11orf71
C2orf86			C15orf39			C11orf74
C2orf89			C15orf40			C11orf75
C3orf1			C15orf42			C11orf83
C3orf10			C15orf61			C11orf91
C3orf19			C16orf52			C12orf11
C3orf26			C16orf61			C12orf23
C3orf31			C16orf7			C12orf32
C3orf34			C16orf70			C12orf35
C3orf37			C16orf72			C12orf48
C3orf38			C16orf87			C12orf49
C3orf57			C17orf44			C12orf57
C3orf58			C17orf48			C12orf60
C3orf59			C17orf63			C12orf61
C3orf63			C17orf64			C12orf65
C3orf64			C17orf81			C12orf66
C3orf71			C17orf87			C12orf73
C4orf14			C17orf95			C12orf75
C4orf22			C18orf1			C12orf77
C4orf29			C18orf10			C13orf23
C4orf3			C18orf18			C13orf27
C4orf32			C18orf19			C14orf101
C4orf33			C18orf25			C14orf104
C4orf34			C18orf32			C14orf106
C4orf41			C18orf54			C14orf109
C4orf43			C18orf55			C14orf135
C5orf15			C18orf56			C14orf138
C5orf22			C19orf48			C14orf142
C5orf24			C19orf54			C14orf143
C5orf30			C19orf56			C14orf147
C5orf35			C1D			C14orf149
C5orf36			C1GALT1			C14orf156
C5orf39			C1orf103			C14orf166
C5orf42			C1orf105			C14orf178
C5orf43			C1orf131			C14orf181
C5orf44			C1orf144			C14orf33
C5orf45			C1orf151			C14orf37
C5orf51			C1orf162			C14orf4
C6orf115			C1orf200			C14orf43
C6orf124			C1orf21			C14orf49
C6orf130			C1orf228			C14orf93
C6orf147			C1orf25			C15orf17
C6orf150			C1orf26			C15orf23
C6orf170			C1orf43			C15orf24
C6orf192			C1orf50			C15orf33
C6orf203			C1orf53			C15orf34
C6orf211			C1orf55			C15orf37
C6orf225			C1orf58			C15orf39
C6orf226			C1orf63			C15orf40
C6orf48			C1orf83			C15orf42
C6orf52			C1orf96			C15orf61
C6orf57			C20orf103			C16orf52
C6orf62			C20orf24			C16orf61
C6orf64			C20orf26			C16orf7
C6orf70			C20orf30			C16orf70
C6orf89			C20orf72			C16orf72
C7orf36			C21orf34			C16orf87
C7orf42			C21orf49			C17orf44
C7orf44			C21orf57			C17orf48
C7orf49			C21orf58			C17orf63
C7orf58			C21orf59			C17orf64
C7orf64			C21orf7			C17orf81
C8orf37			C21orf91			C17orf87
C8orf39			C21orf96			C17orf95
C8orf40			C22orf29			C18orf1
C8orf41			C22orf30			C18orf10
C8orf59			C22orf46			C18orf18
C8orf76			C2orf15			C18orf19
C9orf100			C2orf24			C18orf25
C9orf102			C2orf3			C18orf32
C9orf130			C2orf34			C18orf54
C9orf156			C2orf42			C18orf55
C9orf40			C2orf47			C18orf56
C9orf41			C2orf49			C19orf48
C9orf5			C2orf56			C19orf54
C9orf53			C2orf60			C19orf56
C9orf6			C2orf62			C1D
C9orf64			C2orf64			C1GALT1
C9orf78			C2orf67			C1orf100
C9orf82			C2orf69			C1orf103
C9orf85			C2orf7			C1orf105
C9orf91			C2orf79			C1orf131
CA13			C2orf86			C1orf144
CAB39			C2orf89			C1orf151
CAB39L			C3orf1			C1orf162
CACHD1			C3orf10			C1orf192
CACNA2D4			C3orf19			C1orf200
CACNB4			C3orf26			C1orf21
CACYBP			C3orf31			C1orf228
CADPS2			C3orf34			C1orf25
CAGE1			C3orf37			C1orf26
CALCOCO2			C3orf38			C1orf43
CALM1			C3orf57			C1orf50
CALM2			C3orf58			C1orf53
CALR			C3orf59			C1orf55
CALU			C3orf63			C1orf58
CAMK1D			C3orf64			C1orf63
CAMK2D			C3orf71			C1orf83
CAMSAP1L1			C4orf14			C1orf96
CAMTA1			C4orf22			C20orf103
CAND1			C4orf29			C20orf112
CANX			C4orf3			C20orf24
CAP1			C4orf32			C20orf26
CAPN14			C4orf33			C20orf30
CAPRIN1			C4orf34			C20orf72
CAPZA1			C4orf41			C21orf122
CARD16			C4orf43			C21orf34
CASC1			C5orf15			C21orf49
CASC2			C5orf22			C21orf57
CASC4			C5orf24			C21orf58
CASC5			C5orf30			C21orf59
CASD1			C5orf35			C21orf7
CASP3			C5orf36			C21orf91
CASP4			C5orf39			C21orf96
CASP6			C5orf42			C22orf29
CASP7			C5orf43			C22orf30
CASP8			C5orf44			C22orf46
CAST			C5orf45			C2CD4B
CAT			C5orf51			C2orf15
CATSPER2P1			C5orf56			C2orf24
CBARA1			C6orf106			C2orf27A
CBFB			C6orf115			C2orf3
CBLB			C6orf124			C2orf34
CBR3			C6orf130			C2orf42
CBR4			C6orf147			C2orf47
CBX1			C6orf150			C2orf49
CBX3			C6orf170			C2orf56
CBX5			C6orf192			C2orf57
CBY1			C6orf203			C2orf60
CCAR1			C6orf211			C2orf62
CCDC102B			C6orf218			C2orf64
CCDC104			C6orf225			C2orf67
CCDC107			C6orf226			C2orf69
CCDC109A			C6orf48			C2orf7
CCDC109B			C6orf52			C2orf79
CCDC111			C6orf57			C2orf86
CCDC112			C6orf62			C2orf89
CCDC117			C6orf64			C3orf1
CCDC121			C6orf70			C3orf10
CCDC127			C6orf89			C3orf19
CCDC134			C7orf23			C3orf26
CCDC138			C7orf36			C3orf31
CCDC14			C7orf42			C3orf34
CCDC148			C7orf44			C3orf37
CCDC15			C7orf49			C3orf38
CCDC162			C7orf58			C3orf57
CCDC18			C7orf64			C3orf58
CCDC21			C8orf37			C3orf59
CCDC28A			C8orf39			C3orf63
CCDC34			C8orf40			C3orf64
CCDC47			C8orf41			C3orf71
CCDC50			C8orf59			C4orf14
CCDC55			C8orf76			C4orf22
CCDC6			C8orf79			C4orf29
CCDC69			C9orf100			C4orf3
CCDC7			C9orf102			C4orf32
CCDC76			C9orf130			C4orf33
CCDC77			C9orf139			C4orf34
CCDC82			C9orf156			C4orf41
CCDC83			C9orf40			C4orf43
CCDC84			C9orf41			C4orf45
CCDC85B			C9orf5			C5orf15
CCDC88A			C9orf53			C5orf20
CCDC88C			C9orf6			C5orf22
CCDC90B			C9orf64			C5orf24
CCDC92			C9orf78			C5orf27
CCDC97			C9orf82			C5orf30
CCDC99			C9orf85			C5orf35
CCM2			C9orf89			C5orf36
CCNB1IP1			C9orf91			C5orf39
CCNB2			CA13			C5orf42
CCNC			CA5B			C5orf43
CCND3			CAB39			C5orf44
CCNDBP1			CAB39L			C5orf45
CCNE2			CABLES1			C5orf51
CCNG1			CACHD1			C5orf53
CCNH			CACNA2D4			C5orf56
CCNI			CACNB1			C6orf106
CCNJ			CACNB4			C6orf115
CCNK			CACYBP			C6orf124
CCNL1			CADM1			C6orf129
CCNL2			CADPS2			C6orf130
CCNT1			CAGE1			C6orf147
CCNT2			CALCOCO2			C6orf150
CCNY			CALM1			C6orf170
CCPG1			CALM2			C6orf192
CCRN4L			CALR			C6orf203
CCT4			CALU			C6orf211
CCT5			CAMK1D			C6orf218
CCT6A			CAMK2D			C6orf222
CCT6P3			CAMSAP1L1			C6orf225
CCT7			CAMTA1			C6orf226
CCT8			CAND1			C6orf48
CD109			CANX			C6orf52
CD164			CAP1			C6orf57
CD274			CAP2			C6orf62
CD2AP			CAPG			C6orf64
CD38			CAPN14			C6orf70
CD47			CAPRIN1			C6orf89
CD58			CAPSL			C7orf23
CD63			CAPZA1			C7orf36
CD69			CAPZB			C7orf42
CD86			CARD16			C7orf44
CD93			CASC1			C7orf49
CD96			CASC2			C7orf58
CD99			CASC4			C7orf64
CDC123			CASC5			C8orf34
CDC14A			CASD1			C8orf37
CDC25A			CASK			C8orf39
CDC26			CASP10			C8orf40
CDC37L1			CASP3			C8orf41
CDC40			CASP4			C8orf59
CDC42			CASP6			C8orf76
CDC42EP3			CASP7			C8orf79
CDC5L			CASP8			C9orf100
CDC7			CAST			C9orf102
CDC73			CAT			C9orf130
CDCA4			CATSPER2P1			C9orf139
CDCA7			CBARA1			C9orf156
CDH12			CBFB			C9orf40
CDH17			CBLB			C9orf41
CDH2			CBR3			C9orf5
CDHR2			CBR4			C9orf53
CDK1			CBX1			C9orf6
CDK12			CBX3			C9orf64
CDK13			CBX5			C9orf71
CDK14			CBY1			C9orf78
CDK17			CCAR1			C9orf82
CDK19			CCDC102B			C9orf85
CDK6			CCDC104			C9orf89
CDK7			CCDC107			C9orf91
CDKAL1			CCDC109A			CA13
CDKL1			CCDC109B			CA5B
CDKN1A			CCDC111			CAB39
CDKN1B			CCDC112			CAB39L
CDKN2A			CCDC117			CABLES1
CDKN2AIP			CCDC12			CACHD1
CDKN2AIPNL			CCDC121			CACNA2D4
CDKN2B			CCDC127			CACNB1
CDKN2BAS			CCDC134			CACNB4
CDKN2C			CCDC138			CACYBP
CDKN3			CCDC14			CADM1
CDS2			CCDC140			CADPS2
CEBPA			CCDC148			CAGE1
CEBPG			CCDC149			CALCOCO2
CEBPZ			CCDC15			CALM1
CECR2			CCDC162			CALM2
CELF1			CCDC18			CALR
CELF2			CCDC21			CALU
CENPA			CCDC28A			CAMK1D
CENPC1			CCDC34			CAMK2D
CENPE			CCDC47			CAMSAP1L1
CENPH			CCDC50			CAMTA1
CENPJ			CCDC55			CAND1
CENPK			CCDC6			CANX
CENPO			CCDC69			CAP1
CENPQ			CCDC7			CAP2
CENPT			CCDC75			CAPG
CENPV			CCDC76			CAPN14
CENPW			CCDC77			CAPRIN1
CEP120			CCDC82			CAPSL
CEP192			CCDC83			CAPZA1
CEP250			CCDC84			CAPZB
CEP350			CCDC85B			CARD16
CEP57			CCDC88A			CARD8
CEP57L1			CCDC88C			CARHSP1
CEP63			CCDC90B			CASC1
CEP76			CCDC92			CASC2
CEP78			CCDC97			CASC4
CEP97			CCDC99			CASC5
CETN3			CCL28			CASD1
CFL2			CCM2			CASK
CFLP1			CCNB1IP1			CASP10
CGGBP1			CCNB2			CASP3
CHAC1			CCNC			CASP4
CHAC2			CCND3			CASP6
CHCHD1			CCNDBP1			CASP7
CHCHD4			CCNE2			CASP8
CHCHD7			CCNG1			CAST
CHD1			CCNH			CAT
CHD1L			CCNI			CATSPER2P1
CHD4			CCNJ			CAV2
CHD7			CCNK			CBARA1
CHD9			CCNL1			CBFB
CHEK1			CCNL2			CBLB
CHERP			CCNT1			CBR3
CHIC2			CCNT2			CBR4
CHKA			CCNY			CBX1
CHMP1B			CCPG1			CBX3
CHMP2B			CCRN4L			CBX5
CHMP5			CCT4			CBY1
CHN2			CCT5			CCAR1
CHORDC1			CCT6A			CCDC102B
CHP			CCT6P3			CCDC104
CHPT1			CCT7			CCDC107
CHRAC1			CCT8			CCDC109A
CHRNA5			CD109			CCDC109B
CHST11			CD164			CCDC111
CHSY1			CD27			CCDC112
CIITA			CD274			CCDC117
CISD2			CD2AP			CCDC12
CITED2			CD38			CCDC121
CKAP2			CD47			CCDC127
CKAP2L			CD48			CCDC134
CKLF			CD53			CCDC138
CKS2			CD58			CCDC14
CLASP1			CD63			CCDC140
CLASP2			CD69			CCDC148
CLASRP			CD81			CCDC149
CLCN3			CD86			CCDC15
CLCN5			CD9			CCDC162
CLDND1			CD93			CCDC18
CLEC11A			CD96			CCDC21
CLEC2B			CD99			CCDC28A
CLEC2D			CDC123			CCDC34
CLECL1			CDC14A			CCDC47
CLIC1			CDC25A			CCDC50
CLIC4			CDC26			CCDC54
CLIP1			CDC37L1			CCDC55
CLK1			CDC40			CCDC6
CLN6			CDC42			CCDC69
CLNS1A			CDC42EP3			CCDC7
CLSPN			CDC5L			CCDC75
CLTA			CDC7			CCDC76
CMPK1			CDC73			CCDC77
CNDP2			CDCA4			CCDC8
CNIH			CDCA7			CCDC82
CNIH4			CDH12			CCDC83
CNO			CDH17			CCDC84
CNOT10			CDH2			CCDC85B
CNOT2			CDH23			CCDC88A
CNOT4			CDHR2			CCDC88C
CNOT6L			CDHR3			CCDC90B
CNOT8			CDK1			CCDC91
CNST			CDK12			CCDC92
CNTLN			CDK13			CCDC97
COCH			CDK14			CCDC99
COG8			CDK17			CCL28
COL4A3BP			CDK19			CCM2
COMMD1			CDK2AP1			CCNB1IP1
COMMD10			CDK6			CCNB2
COMT			CDK7			CCNC
COPA			CDKAL1			CCND3
COPB1			CDKL1			CCNDBP1
COPB2			CDKN1A			CCNE2
COPS2			CDKN1B			CCNG1
COPS5			CDKN2A			CCNH
COPZ1			CDKN2AIP			CCNI
COQ10B			CDKN2AIPNL			CCNJ
COQ2			CDKN2B			CCNK
COQ3			CDKN2BAS			CCNL1
COQ5			CDKN2C			CCNL2
CORO1C			CDKN3			CCNT1
COX11			CDS2			CCNT2
COX15			CDYL			CCNY
COX18			CEBPA			CCPG1
COX5A			CEBPG			CCRN4L
COX5B			CEBPZ			CCT4
COX6C			CECR2			CCT5
COX7A2			CELF1			CCT6A
COX7A2L			CELF2			CCT6P3
CP110			CENPA			CCT7
CPEB2			CENPC1			CCT8
CPNE8			CENPE			CD109
CPOX			CENPH			CD164
CPS1			CENPJ			CD22
CPSF2			CENPK			CD27
CPSF3			CENPO			CD274
CPSF6			CENPQ			CD2AP
CPT1A			CENPT			CD34
CRAMP1L			CENPV			CD38
CRBN			CENPW			CD47
CRCP			CEP120			CD48
CREB1			CEP192			CD53
CREB3L2			CEP250			CD58
CREB3L4			CEP350			CD63
CREBBP			CEP57			CD69
CREBZF			CEP57L1			CD81
CREM			CEP63			CD86
CRIM1			CEP70			CD9
CRIPT			CEP76			CD93
CRISPLD1			CEP78			CD96
CRKL			CEP97			CD97
CRLF3			CETN3			CD99
CRLS1			CFDP1			CDC123
CRTAP			CFL2			CDC14A
CRTC3			CFLP1			CDC25A
CS			CGGBP1			CDC26
CSDA			CHAC1			CDC37L1
CSDE1			CHAC2			CDC40
CSE1L			CHAF1A			CDC42
CSGALNACT2			CHCHD1			CDC42EP3
CSNK1A1			CHCHD4			CDC5L
CSNK1G1			CHCHD7			CDC7
CSNK1G3			CHD1			CDC73
CSPP1			CHD1L			CDCA4
CSRNP2			CHD2			CDCA7
CSRP2			CHD4			CDH12
CSTF1			CHD7			CDH17
CSTF2T			CHD8			CDH18
CSTF3			CHD9			CDH2
CTAGE5			CHEK1			CDH23
CTBP2			CHERP			CDHR2
CTBS			CHIC2			CDHR3
CTCF			CHKA			CDK1
CTDNEP1			CHMP1B			CDK12
CTDSPL2			CHMP2B			CDK13
CTH			CHMP5			CDK14
CTNNAL1			CHN2			CDK17
CTNNB1			CHORDC1			CDK19
CTR9			CHP			CDK2AP1
CTSB			CHPT1			CDK6
CTSC			CHRAC1			CDK7
CTSO			CHRM3			CDKAL1
CTTNBP2NL			CHRM5			CDKL1
CUL1			CHRNA5			CDKN1A
CUL3			CHST11			CDKN1B
CUL4B			CHST15			CDKN2A
CUTC			CHSY1			CDKN2AIP
CWC27			CIITA			CDKN2AIPNL
CWF19L2			CISD1			CDKN2B
CXCR4			CISD2			CDKN2BAS
CXorf21			CITED2			CDKN2C
CXorf57			CKAP2			CDKN3
CXorf58			CKAP2L			CDS2
CXXC5			CKLF			CDYL
CYB5B			CKS2			CEACAM21
CYB5D2			CLASP1			CEBPA
CYBASC3			CLASP2			CEBPB
CYCS			CLASRP			CEBPG
CYFIP1			CLCN3			CEBPZ
CYFIP2			CLCN5			CECR2
CYP2U1			CLCN7			CELF1
CYP4V2			CLDND1			CELF2
CYP51A1			CLEC11A			CENPA
CYTH1			CLEC2B			CENPC1
CYTIP			CLEC2D			CENPE
DAB2			CLEC9A			CENPH
DACT1			CLECL1			CENPJ
DAD1			CLIC1			CENPK
DAGLB			CLIC4			CENPO
DAK			CLIP1			CENPQ
DBF4			CLIP2			CENPT
DBR1			CLK1			CENPV
DBT			CLMN			CENPW
DCAF10			CLN6			CEP110
DCAF12			CLNS1A			CEP120
DCAF13			CLPTM1L			CEP192
DCAF16			CLSPN			CEP250
DCAF6			CLTA			CEP350
DCAF7			CLUL1			CEP57
DCAF8			CMIP			CEP57L1
DCAKD			CMPK1			CEP63
DCBLD1			CNBD1			CEP70
DCDC1			CNDP2			CEP76
DCI			CNIH			CEP78
DCK			CNIH4			CEP97
DCLK2			CNO			CERK
DCLRE1C			CNOT10			CETN3
DCP1A			CNOT2			CFDP1
DCP2			CNOT4			CFL2
DCTD			CNOT6L			CFLP1
DCTN6			CNOT8			CGGBP1
DCTPP1			CNST			CHAC1
DCUN1D1			CNTLN			CHAC2
DCUN1D5			CNTN5			CHAF1A
DDB1			CNTN6			CHCHD1
DDB2			COCH			CHCHD4
DDHD1			COG8			CHCHD7
DDIT3			COL15A1			CHD1
DDIT4			COL4A3BP			CHD1L
DDX1			COLEC12			CHD2
DDX17			COMMD1			CHD4
DDX21			COMMD10			CHD7
DDX24			COMT			CHD8
DDX25			COPA			CHD9
DDX3X			COPB1			CHEK1
DDX42			COPB2			CHERP
DDX52			COPS2			CHIC2
DDX55			COPS5			CHKA
DDX58			COPZ1			CHMP1B
DDX59			COQ10B			CHMP2B
DDX6			COQ2			CHMP5
DDX60			COQ3			CHN2
DDX60L			COQ5			CHORDC1
DECR1			CORO1A			CHP
DEGS1			CORO1C			CHPT1
DEK			COTL1			CHRAC1
DEM1			COX11			CHRM3
DENND1B			COX15			CHRM5
DENND4A			COX18			CHRNA5
DENND5A			COX5A			CHST11
DEPDC1			COX5B			CHST15
DEPDC1B			COX6C			CHSY1
DEPDC4			COX7A2			CIITA
DERA			COX7A2L			CISD1
DGKD			CP110			CISD2
DGKE			CPB2			CITED2
DGKI			CPEB2			CKAP2
DGUOK			CPEB3			CKAP2L
DHFR			CPNE8			CKLF
DHFRL1			CPOX			CKS2
DHX15			CPS1			CLASP1
DHX36			CPSF2			CLASP2
DHX38			CPSF3			CLASRP
DHX58			CPSF6			CLCN3
DHX9			CPT1A			CLCN5
DIABLO			CRAMP1L			CLCN7
DIAPH1			CRBN			CLDND1
DIAPH2			CRCP			CLEC11A
DICER1			CREB1			CLEC2B
DIDO1			CREB3L2			CLEC2D
DIMT1L			CREB3L4			CLEC9A
DIP2A			CREBBP			CLECL1
DIP2B			CREBZF			CLIC1
DIS3L			CRELD2			CLIC4
DLAT			CREM			CLIP1
DLD			CRIM1			CLIP2
DLEU1			CRIPT			CLK1
DLEU2			CRISPLD1			CLMN
DLG2			CRKL			CLN6
DLG5			CRLF3			CLNS1A
DLGAP5			CRLS1			CLPTM1L
DMTF1			CRMP1			CLSPN
DMXL1			CRTAP			CLTA
DMXL2			CRTC1			CLUL1
DNA2			CRTC3			CLVS1
DNAJA1			CRYZL1			CMAH
DNAJA2			CS			CMIP
DNAJB11			CSDA			CMPK1
DNAJB12			CSDE1			CNBD1
DNAJB14			CSE1L			CNDP2
DNAJB6			CSGALNACT2			CNIH
DNAJB9			CSNK1A1			CNIH4
DNAJC13			CSNK1G1			CNN3
DNAJC19			CSNK1G3			CNO
DNAJC2			CSPP1			CNOT10
DNAJC24			CSRNP2			CNOT2
DNAJC25			CSRP2			CNOT4
DNAJC25-GNG10			CSTF1			CNOT6L
DNAJC27			CSTF2T			CNOT8
DNAJC4			CSTF3			CNR2
DNAJC5			CTAGE5			CNST
DNAJC7			CTBP2			CNTLN
DNAJC9			CTBS			CNTN5
DNM1L			CTCF			CNTN6
DNM2			CTDNEP1			COCH
DNMBP			CTDSPL			COG8
DNTTIP2			CTDSPL2			COL15A1
DOCK10			CTH			COL4A3BP
DOCK11			CTNNAL1			COLEC12
DOCK2			CTNNB1			COMMD1
DOCK4			CTNNBL1			COMMD10
DOCK7			CTR9			COMMD3
DOK3			CTSB			COMT
DOLK			CTSC			COPA
DONSON			CTSO			COPB1
DOPEY1			CTTNBP2			COPB2
DPCD			CTTNBP2NL			COPS2
DPF2			CUBN			COPS5
DPH5			CUL1			COPZ1
DPM1			CUL3			COQ10B
DPP10			CUL4B			COQ2
DPT			CUTC			COQ3
DPY19L3			CUX1			COQ5
DPY19L4			CWC27			CORO1A
DPY30			CWF19L2			CORO1C
DPYD			CXCR4			COTL1
DPYSL2			CXorf21			COX11
DPYSL3			CXorf38			COX15
DR1			CXorf57			COX18
DRAM1			CXorf58			COX4I1
DRG1			CXXC5			COX5A
DRG2			CYB5B			COX5B
DSCC1			CYB5D2			COX6C
DSCR3			CYBASC3			COX7A2
DSE			CYCS			COX7A2L
DSG2			CYFIP1			CP110
DTD1			CYFIP2			CPB2
DTL			CYP2U1			CPEB2
DTNA			CYP4V2			CPEB3
DTWD1			CYP51A1			CPNE8
DTX3L			CYTH1			CPOX
DUSP1			CYTIP			CPS1
DUSP10			DAB2			CPSF2
DUSP14			DACT1			CPSF3
DUSP19			DAD1			CPSF6
DUSP22			DAGLB			CPT1A
DUT			DAK			CRAMP1L
DVL3			DBF4			CRB2
DYNC1H1			DBR1			CRBN
DYNC1I2			DBT			CRCP
DYNC1LI1			DCAF10			CREB1
DYNLL1			DCAF12			CREB3L2
DYNLRB1			DCAF13			CREB3L4
DYRK1A			DCAF16			CREBBP
DZIP3			DCAF6			CREBZF
E2F2			DCAF7			CRELD2
E2F7			DCAF8			CREM
EAF1			DCAKD			CRIM1
EAF2			DCBLD1			CRIPT
EBAG9			DCDC1			CRISPLD1
EBF1			DCHS2			CRKL
ECHDC1			DCI			CRLF3
EDC4			DCK			CRLS1
EDEM1			DCLK2			CRMP1
EDEM3			DCLRE1C			CROCC
EED			DCP1A			CROCCP3
EEF1A1			DCP2			CRTAP
EEF1B2			DCPS			CRTC1
EEF1E1			DCTD			CRTC3
EEF1G			DCTN6			CRYBG3
EEF2K			DCTPP1			CRYZL1
EEFSEC			DCUN1D1			CS
EFCAB2			DCUN1D5			CSDA
EFCAB7			DDB1			CSDE1
EFR3A			DDB2			CSE1L
EGFEM1P			DDHD1			CSGALNACT2
EHBP1			DDIT3			CSK
EHBP1L1			DDIT4			CSMD3
EHD4			DDX1			CSNK1A1
EID1			DDX17			CSNK1G1
EID2B			DDX21			CSNK1G3
EID3			DDX24			CSPP1
EIF1AD			DDX25			CSRNP2
EIF1B			DDX3X			CSRP2
EIF2A			DDX42			CSTF1
EIF2AK2			DDX5			CSTF2T
EIF2AK3			DDX52			CSTF3
EIF2AK4			DDX55			CTAGE5
EIF2C2			DDX58			CTBP2
EIF2C3			DDX59			CTBS
EIF2S1			DDX6			CTCF
EIF2S2			DDX60			CTDNEP1
EIF3A			DDX60L			CTDSPL
EIF3D			DECR1			CTDSPL2
EIF3E			DEGS1			CTGF
EIF3J			DEK			CTH
EIF3M			DEM1			CTNNAL1
EIF4E			DENND1A			CTNNB1
EIF4E2			DENND1B			CTNNBL1
EIF4EBP2			DENND3			CTR9
EIF4ENIF1			DENND4A			CTSB
EIF4G2			DENND5A			CTSC
EIF4H			DEPDC1			CTSO
EIF5B			DEPDC1B			CTTNBP2
EIF6			DEPDC4			CTTNBP2NL
ELF1			DERA			CUBN
ELF2			DERL1			CUL1
ELK3			DGKD			CUL3
ELK4			DGKE			CUL4B
ELMOD2			DGKI			CUTC
ELMOD3			DGUOK			CUX1
ELOVL5			DHFR			CWC27
ELOVL6			DHFRL1			CWF19L2
ELP2			DHX15			CWH43
ELP4			DHX36			CXCR4
EMB			DHX38			CXCR5
EMBP1			DHX58			CXorf21
EMG1			DHX9			CXorf38
EML4			DIABLO			CXorf57
ENAH			DIAPH1			CXorf58
ENC1			DIAPH2			CXXC4
ENDOD1			DICER1			CXXC5
ENKUR			DIDO1			CYB5B
ENOPH1			DIMT1L			CYB5D2
ENPP4			DIP2A			CYBASC3
EP300			DIP2B			CYCS
EPB41			DIS3L			CYFIP1
EPB41L2			DLAT			CYFIP2
EPC1			DLD			CYP2U1
EPHA4			DLEU1			CYP4V2
EPHA7			DLEU2			CYP51A1
EPM2A			DLEU7			CYTH1
EPN1			DLG1			CYTIP
EPRS			DLG2			DAAM1
EPS15			DLG5			DAB2
EPS15L1			DLGAP1			DACT1
EPS8			DLGAP5			DAD1
EPT1			DMTF1			DAGLB
ERAP1			DMXL1			DAK
ERAP2			DMXL2			DAOA
ERBB2IP			DNA2			DBF4
ERC1			DNAJA1			DBR1
ERCC5			DNAJA2			DBT
ERCC8			DNAJB11			DCAF10
ERG			DNAJB12			DCAF12
ERGIC2			DNAJB14			DCAF13
ERH			DNAJB6			DCAF16
ERI2			DNAJB9			DCAF6
ERLEC1			DNAJC13			DCAF7
ERLIN1			DNAJC18			DCAF8
ERLIN2			DNAJC19			DCAKD
ERN1			DNAJC2			DCBLD1
ERO1L			DNAJC24			DCDC1
ERO1LB			DNAJC25			DCHS2
ERP44			DNAJC25-GNG10			DCI
ESCO1			DNAJC27			DCK
ESCO2			DNAJC4			DCLK2
ESYT2			DNAJC5			DCLRE1C
ETFA			DNAJC7			DCP1A
ETNK1			DNAJC9			DCP2
ETS1			DNM1L			DCPS
ETS2			DNM2			DCTD
ETV6			DNM3			DCTN6
EVI2A			DNMBP			DCTPP1
EVI2B			DNTTIP2			DCUN1D1
EXD1			DOCK10			DCUN1D5
EXO1			DOCK11			DDB1
EXOC6			DOCK2			DDB2
EXOSC6			DOCK4			DDHD1
EXOSC8			DOCK7			DDIT3
EXOSC9			DOCK8			DDIT4
EXPH5			DOK3			DDX1
EXTL2			DOLK			DDX17
EYA1			DONSON			DDX21
EYA4			DOPEY1			DDX24
EZH2			DPCD			DDX25
EZR			DPF2			DDX3X
F11R			DPH1			DDX42
FAF1			DPH5			DDX5
FAF2			DPM1			DDX52
FAIM			DPP10			DDX55
FAM103A1			DPP9			DDX58
FAM105B			DPT			DDX59
FAM108B1			DPY19L3			DDX6
FAM111A			DPY19L4			DDX60
FAM115A			DPY30			DDX60L
FAM118B			DPYD			DECR1
FAM119A			DPYSL2			DEGS1
FAM120A			DPYSL3			DEK
FAM120AOS			DR1			DEM1
FAM122A			DRAM1			DENND1A
FAM133B			DRG1			DENND1B
FAM134A			DRG2			DENND3
FAM134C			DSCC1			DENND4A
FAM135A			DSCR3			DENND4C
FAM13B			DSE			DENND5A
FAM160B1			DSG2			DEPDC1
FAM164A			DST			DEPDC1B
FAM173B			DTD1			DEPDC4
FAM174A			DTL			DERA
FAM175A			DTNA			DERL1
FAM175B			DTNB			DGKD
FAM179B			DTWD1			DGKE
FAM188A			DTX3L			DGKH
FAM190A			DUSP1			DGKI
FAM190B			DUSP10			DGUOK
FAM192A			DUSP14			DHFR
FAM200A			DUSP19			DHFRL1
FAM200B			DUSP22			DHRS7
FAM26F			DUT			DHRS7B
FAM35A			DVL3			DHX15
FAM36A			DYNC1H1			DHX36
FAM38A			DYNC1I2			DHX38
FAM43A			DYNC1LI1			DHX58
FAM49B			DYNLL1			DHX9
FAM53A			DYNLRB1			DIABLO
FAM53B			DYRK1A			DIAPH1
FAM54A			DZIP3			DIAPH2
FAM60A			E2F2			DICER1
FAM63B			E2F3			DIDO1
FAM65B			E2F7			DIMT1L
FAM76B			EAF1			DIP2A
FAM78A			EAF2			DIP2B
FAM82A1			EBAG9			DIS3L
FAM82B			EBF1			DLAT
FAM83D			ECHDC1			DLD
FAM89B			EDC4			DLEU1
FAM8A1			EDEM1			DLEU2
FAM91A1			EDEM3			DLEU7
FAM98A			EED			DLG1
FAM98B			EEF1A1			DLG2
FANCF			EEF1B2			DLG5
FANCI			EEF1E1			DLGAP1
FANCL			EEF1G			DLGAP5
FANCM			EEF2K			DMTF1
FARS2			EEFSEC			DMXL1
FARSB			EFCAB2			DMXL2
FASTKD1			EFCAB7			DNA2
FASTKD2			EFR3A			DNAH17
FASTKD3			EGFEM1P			DNAJA1
FASTKD5			EGLN1			DNAJA2
FBN2			EHBP1			DNAJB11
FBXL17			EHBP1L1			DNAJB12
FBXL4			EHD4			DNAJB14
FBXL5			EHMT1			DNAJB6
FBXO11			EID1			DNAJB9
FBXO15			EID2B			DNAJC13
FBXO18			EID3			DNAJC18
FBXO33			EIF1AD			DNAJC19
FBXO34			EIF1B			DNAJC2
FBXO36			EIF2A			DNAJC24
FBXO38			EIF2AK2			DNAJC25
FBXO4			EIF2AK3			DNAJC25-GNG10
FBXO42			EIF2AK4			DNAJC27
FBXO5			EIF2C2			DNAJC4
FBXO7			EIF2C3			DNAJC5
FBXO8			EIF2S1			DNAJC7
FBXW11			EIF2S2			DNAJC9
FBXW4			EIF3A			DNM1L
FBXW7			EIF3D			DNM2
FDX1			EIF3E			DNM3
FEM1B			EIF3J			DNMBP
FEM1C			EIF3M			DNTTIP2
FGD6			EIF4E			DOCK10
FGF9			EIF4E2			DOCK11
FGFR1			EIF4EBP2			DOCK2
FGFR1OP			EIF4ENIF1			DOCK4
FGFR1OP2			EIF4G2			DOCK7
FH			EIF4G3			DOCK8
FHL1			EIF4H			DOK3
FIBP			EIF5B			DOLK
FILIP1L			EIF6			DONSON
FIP1L1			ELF1			DOPEY1
FJX1			ELF2			DPCD
FKBP15			ELK3			DPF2
FKBP3			ELK4			DPH1
FKBP5			ELMOD2			DPH5
FKBP7			ELMOD3			DPM1
FKTN			ELOVL5			DPP10
FLAD1			ELOVL6			DPP9
FLI1			ELP2			DPT
FLJ10038			ELP4			DPY19L3
FLJ13197			EMB			DPY19L4
FLJ13224			EMBP1			DPY30
FLJ31306			EMG1			DPYD
FLJ33630			EMILIN2			DPYSL2
FLJ35024			EML4			DPYSL3
FLJ35776			ENAH			DR1
FLJ37453			ENC1			DRAM1
FLJ39534			ENDOD1			DRG1
FLJ39653			ENKUR			DRG2
FLJ43663			ENOPH1			DSCC1
FLJ45244			ENPP4			DSCR3
FLOT1			ENPP7			DSE
FLT3			EP300			DSG2
FLVCR1			EP400			DST
FMN1			EPAS1			DTD1
FMNL2			EPB41			DTL
FNBP1			EPB41L2			DTNA
FNBP1L			EPC1			DTNB
FNDC3A			EPHA4			DTNBP1
FNIP1			EPHA7			DTWD1
FNTB			EPM2A			DTX3L
FOS			EPN1			DUSP1
FOSL2			EPRS			DUSP10
FOXJ2			EPS15			DUSP14
FOXK2			EPS15L1			DUSP19
FOXM1			EPS8			DUSP22
FOXO3			EPT1			DUSP4
FOXP1			ERAP1			DUT
FPGT			ERAP2			DVL3
FRA10AC1			ERBB2IP			DYNC1H1
FRAT1			ERBB4			DYNC1I2
FRAT2			ERC1			DYNC1LI1
FRG1			ERCC5			DYNLL1
FRMD4B			ERCC8			DYNLRB1
FRS2			ERG			DYRK1A
FRY			ERGIC1			DZIP3
FRYL			ERGIC2			E2F2
FSIP1			ERH			E2F3
FST			ERI2			E2F7
FTSJD2			ERLEC1			EAF1
FUBP1			ERLIN1			EAF2
FUCA1			ERLIN2			EAPP
FUS			ERN1			EBAG9
FUT10			ERO1L			EBF1
FUT11			ERO1LB			ECHDC1
FUT4			ERP44			ECT2
FUT7			ESCO1			EDC4
FUT8			ESCO2			EDEM1
FXN			ESYT2			EDEM3
FXR1			ETFA			EED
FYTTD1			ETNK1			EEF1A1
FZD3			ETS1			EEF1B2
FZD5			ETS2			EEF1E1
G2E3			ETV6			EEF1G
G3BP1			EVI2A			EEF2K
G3BP2			EVI2B			EEFSEC
GAB1			EVI5			EFCAB2
GABARAPL1			EXD1			EFCAB7
GABPA			EXO1			EFR3A
GABPB1			EXOC2			EGF
GABRB1			EXOC6			EGFEM1P
GADD45B			EXOSC6			EGLN1
GALK2			EXOSC8			EGR3
GALNT2			EXOSC9			EHBP1
GALNT3			EXPH5			EHBP1L1
GALNT7			EXTL2			EHD3
GAN			EYA1			EHD4
GANAB			EYA4			EHMT1
GANC			EZH2			EID1
GARS			EZR			EID2B
GART			F11R			EID3
GAS1			FAF1			EIF1AD
GAS2L3			FAF2			EIF1B
GAS5			FAIM			EIF2A
GATAD1			FAM103A1			EIF2AK2
GATC			FAM105B			EIF2AK3
GBA			FAM107B			EIF2AK4
GBE1			FAM108B1			EIF2C2
GBP3			FAM111A			EIF2C3
GBP4			FAM115A			EIF2S1
GCC2			FAM117A			EIF2S2
GCFC1			FAM118A			EIF3A
GCH1			FAM118B			EIF3D
GCLM			FAM119A			EIF3E
GCN1L1			FAM120A			EIF3J
GCNT1			FAM120AOS			EIF3M
GDE1			FAM122A			EIF4A2
GDF11			FAM125B			EIF4E
GDI2			FAM133B			EIF4E2
GEMIN5			FAM134A			EIF4EBP2
GEMIN6			FAM134C			EIF4ENIF1
GEMIN7			FAM135A			EIF4G2
GEMIN8P4			FAM13B			EIF4G3
GEN1			FAM160B1			EIF4H
GFI1			FAM164A			EIF5B
GFM1			FAM167B			EIF6
GFPT1			FAM173B			ELF1
GGA2			FAM174A			ELF2
GGH			FAM175A			ELK3
GGNBP2			FAM175B			ELK4
GGPS1			FAM179B			ELMOD2
GIGYF2			FAM188A			ELMOD3
GIMAP2			FAM189A1			ELOVL5
GIN1			FAM190A			ELOVL6
GINS1			FAM190B			ELP2
GJC1			FAM192A			ELP3
GLA			FAM193A			ELP4
GLB1			FAM200A			EMB
GLCE			FAM200B			EMBP1
GLG1			FAM26F			EMG1
GLI3			FAM35A			EMILIN2
GLI4			FAM36A			EML4
GLMN			FAM38A			EMP1
GLRX2			FAM43A			ENAH
GLRX5			FAM49A			ENC1
GLUD1			FAM49B			ENDOD1
GMCL1			FAM53A			ENKUR
GMNN			FAM53B			ENOPH1
GMPR2			FAM54A			ENPP4
GMPS			FAM60A			ENPP6
GNAI1			FAM63B			ENPP7
GNAI3			FAM65B			EP300
GNAQ			FAM73A			EP400
GNAS			FAM76B			EPAS1
GNB1			FAM78A			EPB41
GNB1L			FAM82A1			EPB41L2
GNB2L1			FAM82B			EPC1
GNB4			FAM83D			EPC2
GNG10			FAM89B			EPHA4
GNG11			FAM8A1			EPHA7
GNG5			FAM91A1			EPM2A
GNL2			FAM98A			EPN1
GNL3			FAM98B			EPRS
GNL3L			FANCA			EPS15
GNN			FANCF			EPS15L1
GNPAT			FANCI			EPS8
GNPDA2			FANCL			EPT1
GNPNAT1			FANCM			ERAP1
GOLGA4			FANK1			ERAP2
GOLGA7			FARS2			ERBB2IP
GOLIM4			FARSB			ERBB4
GOLM1			FASTKD1			ERC1
GOLPH3			FASTKD2			ERCC5
GOPC			FASTKD3			ERCC8
GORAB			FASTKD5			ERG
GOT2			FBLN7			ERGIC1
GPATCH2			FBN2			ERGIC2
GPATCH8			FBXL17			ERH
GPBP1			FBXL4			ERI1
GPC6			FBXL5			ERI2
GPCPD1			FBXO11			ERLEC1
GPD2			FBXO15			ERLIN1
GPHN			FBXO18			ERLIN2
GPN1			FBXO31			ERN1
GPR107			FBXO33			ERO1L
GPR113			FBXO34			ERO1LB
GPR125			FBXO36			ERP44
GPR137C			FBXO38			ESCO1
GPR150			FBXO4			ESCO2
GPR176			FBXO42			ESYT2
GPR18			FBXO46			ETFA
GPR63			FBXO5			ETNK1
GPSM2			FBXO7			ETS1
GPX1			FBXO8			ETS2
GRAP2			FBXW11			ETV6
GREM1			FBXW4			EVI2A
GRID2			FBXW7			EVI2B
GRINL1A			FBXW8			EVI5
GRPEL1			FCHSD2			EXD1
GRSF1			FDX1			EXO1
GSG1			FEM1B			EXOC2
GSG2			FEM1C			EXOC6
GSK3B			FER1L6			EXOSC6
GSPT1			FGD6			EXOSC8
GSPT2			FGF10			EXOSC9
GSS			FGF6			EXPH5
GSTCD			FGF7			EXTL2
GSTO1			FGF9			EYA1
GTDC1			FGFR1			EYA4
GTF2A1			FGFR1OP			EZH2
GTF2A2			FGFR1OP2			EZR
GTF2B			FH			F11R
GTF2E2			FHL1			FAF1
GTF2H1			FIBP			FAF2
GTF2H4			FILIP1L			FAIM
GTF2I			FIP1L1			FAM103A1
GTF3C6			FJX1			FAM105B
GTPBP1			FKBP15			FAM107A
GTPBP10			FKBP3			FAM107B
GTPBP2			FKBP5			FAM108B1
GUCY1A3			FKBP7			FAM110B
GUCY1B3			FKTN			FAM111A
GUF1			FLAD1			FAM115A
GYG1			FLI1			FAM117A
GYPC			FLJ10038			FAM118A
H2AFV			FLJ12825			FAM118B
H2AFX			FLJ13197			FAM119A
H2AFY			FLJ13224			FAM120A
H2AFZ			FLJ31306			FAM120AOS
H3F3A			FLJ33630			FAM122A
H3F3B			FLJ35024			FAM125B
HAAO			FLJ35776			FAM133B
HACE1			FLJ37453			FAM134A
HACL1			FLJ39534			FAM134C
HADH			FLJ39653			FAM135A
HADHA			FLJ43663			FAM13B
HADHB			FLJ45244			FAM160B1
HARS			FLOT1			FAM161A
HARS2			FLT1			FAM164A
HAUS3			FLT3			FAM167B
HAUS4			FLVCR1			FAM171A1
HBXIP			FMN1			FAM173B
HCFC2			FMN2			FAM174A
HCG11			FMNL1			FAM175A
HDAC1			FMNL2			FAM175B
HDAC2			FNBP1			FAM177B
HDAC4			FNBP1L			FAM179B
HDAC9			FNDC3A			FAM188A
HDGF			FNIP1			FAM189A1
HDGFRP3			FNTB			FAM190A
HDHD1			FOLR2			FAM190B
HDHD2			FOS			FAM192A
HDLBP			FOSL2			FAM193A
HEATR1			FOXJ2			FAM19A1
HEATR6			FOXK1			FAM200A
HECA			FOXK2			FAM200B
HECTD1			FOXM1			FAM26F
HECTD2			FOXN3			FAM35A
HECW1			FOXO3			FAM36A
HEG1			FOXP1			FAM38A
HELB			FPGT			FAM43A
HELLS			FRA10AC1			FAM49A
HELZ			FRAT1			FAM49B
HERC1			FRAT2			FAM53A
HERC3			FRG1			FAM53B
HERC4			FRMD4A			FAM54A
HERC6			FRMD4B			FAM58B
HERPUD2			FRS2			FAM60A
HEXA			FRY			FAM63B
HEXB			FRYL			FAM65B
HEXIM1			FSIP1			FAM73A
HEXIM2			FST			FAM76B
HFE			FTO			FAM78A
HHAT			FTSJD2			FAM81A
HHEX			FUBP1			FAM82A1
HIAT1			FUCA1			FAM82B
HIBCH			FURIN			FAM83D
HIF1A			FUS			FAM84B
HIGD1A			FUT10			FAM89B
HINT1			FUT11			FAM8A1
HIPK2			FUT4			FAM91A1
HIPK3			FUT7			FAM98A
HIRIP3			FUT8			FAM98B
HIST1H1B			FXN			FAM9C
HIST1H1C			FXR1			FANCA
HIST1H1D			FYTTD1			FANCF
HIST1H1E			FZD3			FANCI
HIST1H2AB			FZD5			FANCL
HIST1H2AE			G2E3			FANCM
HIST1H2AH			G3BP1			FANK1
HIST1H2AI			G3BP2			FAR2
HIST1H2AM			GAB1			FARS2
HIST1H2BB			GAB2			FARSB
HIST1H2BD			GABARAPL1			FASAS
HIST1H2BE			GABPA			FASLG
HIST1H2BG			GABPB1			FASTKD1
HIST1H2BH			GABRB1			FASTKD2
HIST1H2BK			GADD45B			FASTKD3
HIST1H2BL			GAK			FASTKD5
HIST1H2BO			GALK2			FBLN7
HIST1H3B			GALNT2			FBN2
HIST1H3C			GALNT3			FBP1
HIST1H3F			GALNT7			FBXL14
HIST1H3H			GAN			FBXL17
HIST1H3I			GANAB			FBXL4
HIST1H3J			GANC			FBXL5
HIST1H4B			GAP43			FBXO11
HIST1H4D			GARS			FBXO15
HIST1H4E			GART			FBXO18
HIST1H4F			GAS1			FBXO31
HIST1H4K			GAS2L3			FBXO33
HIST1H4L			GAS5			FBXO34
HIST2H2AA3			GAS7			FBXO36
HIST2H2AA4			GATA3			FBXO38
HIST2H2AB			GATAD1			FBXO4
HIST2H2AC			GATC			FBXO42
HIST2H2BE			GBA			FBXO46
HIVEP2			GBE1			FBXO5
HJURP			GBP3			FBXO7
HLA-B			GBP4			FBXO8
HLA-DPA1			GCC2			FBXW11
HLTF			GCFC1			FBXW4
HLX			GCH1			FBXW7
HMGA2			GCLM			FBXW8
HMGB1			GCN1L1			FCGR1B
HMGB2			GCNT1			FCHSD2
HMGCR			GCNT2			FDX1
HMGCS1			GCOM1			FEM1B
HMGN1			GDE1			FEM1C
HMGN2			GDF11			FER1L6
HMGN3			GDI2			FGD6
HMGN4			GEMIN5			FGF1
HMGN5			GEMIN6			FGF10
HMGXB4			GEMIN7			FGF6
HMMR			GEMIN8P4			FGF7
HMX3			GEN1			FGF9
HNRNPA0			GFI1			FGFR1
HNRNPA1			GFM1			FGFR1OP
HNRNPA1L2			GFOD1			FGFR1OP2
HNRNPA1P10			GFPT1			FH
HNRNPA2B1			GGA2			FHL1
HNRNPA3			GGH			FIBP
HNRNPD			GGNBP2			FILIP1L
HNRNPF			GGPS1			FIP1L1
HNRNPH2			GHR			FJX1
HNRNPH3			GIGYF2			FKBP15
HNRNPK			GIMAP2			FKBP3
HNRNPM			GIN1			FKBP5
HNRNPR			GINS1			FKBP7
HNRNPU			GINS2			FKTN
HNRNPUL2			GJC1			FLAD1
HNRPDL			GLA			FLI1
HOMER1			GLB1			FLJ10038
HOMER2			GLCE			FLJ12825
HOOK3			GLG1			FLJ13197
HOPX			GLI3			FLJ13224
HOXA10			GLI4			FLJ31306
HOXA6			GLMN			FLJ33630
HOXA7			GLRX2			FLJ35024
HOXA9			GLRX5			FLJ35776
HP1BP3			GLUD1			FLJ37453
HPDL			GMCL1			FLJ39534
HPS3			GMDS			FLJ39653
HPS4			GMNN			FLJ43663
HPS5			GMPR2			FLJ45244
HPSE2			GMPS			FLOT1
HS2ST1			GNA12			FLRT2
HSD17B11			GNAI1			FLT1
HSDL2			GNAI3			FLT3
HSF2			GNAL			FLVCR1
HSP90B1			GNAQ			FMN1
HSPA13			GNAS			FMN2
HSPA4L			GNB1			FMNL1
HSPA5			GNB1L			FMNL2
HSPA9			GNB2L1			FMO9P
HSPB11			GNB4			FNBP1
HSPC157			GNG10			FNBP1L
HSPD1			GNG11			FNDC3A
HSPE1			GNG5			FNIP1
HTATSF1			GNG7			FNTB
HTRA2			GNL2			FOLR2
HYLS1			GNL3			FOS
IAH1			GNL3L			FOSL2
IARS			GNN			FOXJ2
IARS2			GNPAT			FOXK1
IBTK			GNPDA2			FOXK2
ICA1L			GNPNAT1			FOXM1
ICT1			GOLGA4			FOXN3
ID1			GOLGA7			FOXO3
ID2			GOLIM4			FOXP1
IDE			GOLM1			FPGT
IDH1			GOLPH3			FRA10AC1
IDH2			GOPC			FRAT1
IDI1			GORAB			FRAT2
IDO1			GOT2			FRG1
IER2			GPATCH2			FRMD4A
IER3			GPATCH8			FRMD4B
IER3IP1			GPBP1			FRS2
IER5			GPC6			FRY
IFFO1			GPCPD1			FRYL
IFI27L1			GPD2			FSIP1
IFIH1			GPHN			FST
IFIT2			GPM6A			FTO
IFIT3			GPM6B			FTSJD2
IFIT5			GPN1			FUBP1
IFNAR2			GPR107			FUCA1
IFT140			GPR113			FUCA2
IFT52			GPR125			FURIN
IFT57			GPR137C			FUS
IFT74			GPR150			FUT10
IFT80			GPR158			FUT11
IFT81			GPR176			FUT4
IGF1R			GPR18			FUT7
IGF2BP3			GPR63			FUT8
IGF2R			GPR98			FXN
IGFBP7			GPSM2			FXR1
IGHMBP2			GPX1			FYTTD1
IGLL1			GRAP2			FZD3
IK			GRB10			FZD5
IKBIP			GRB2			G2E3
IKBKAP			GREM1			G3BP1
IKZF1			GRHL2			G3BP2
IKZF2			GRID2			GAB1
IKZF5			GRIK5			GAB2
IL15			GRINL1A			GABARAPL1
IL17RC			GRPEL1			GABPA
IL1RAP			GRSF1			GABPB1
IL2			GSG1			GABRB1
IL6ST			GSG2			GADD45B
IL7R			GSK3B			GAK
ILF2			GSPT1			GALK2
ILF3			GSPT2			GALNT2
ILK			GSS			GALNT3
ILKAP			GSTCD			GALNT7
IMMP1L			GSTO1			GAN
IMP3			GTDC1			GANAB
IMPA1			GTF2A1			GANC
ING2			GTF2A2			GAP43
ING3			GTF2B			GARS
INO80C			GTF2E2			GART
INO80D			GTF2H1			GAS1
INO80E			GTF2H4			GAS2L3
INPP5D			GTF2I			GAS5
INTS12			GTF3C6			GAS7
INTS2			GTPBP1			GATA3
INTS5			GTPBP10			GATAD1
INTS6			GTPBP2			GATC
INTS7			GUCY1A3			GBA
INTS8			GUCY1B3			GBE1
INTU			GUF1			GBP3
INVS			GYG1			GBP4
IP6K1			GYPC			GCC2
IPO11			H2AFV			GCFC1
IPO7			H2AFX			GCH1
IPO8			H2AFY			GCLC
IQCB1			H2AFZ			GCLM
IQGAP1			H3F3A			GCN1L1
IRAK1BP1			H3F3B			GCNT1
IRAK3			H6PD			GCNT2
IRAK4			HAAO			GCNT4
IRF1			HACE1			GCOM1
IRF2			HACL1			GDE1
IRF2BP2			HADH			GDF10
IRF4			HADHA			GDF11
IRF7			HADHB			GDI2
IRGQ			HARS			GEMIN5
IRS1			HARS2			GEMIN6
IRX5			HAUS3			GEMIN7
ISL2			HAUS4			GEMIN8P4
ISOC1			HBXIP			GEN1
ISY1			HCFC2			GFI1
ITFG1			HCG11			GFM1
ITFG3			HDAC1			GFOD1
ITGA2			HDAC10			GFPT1
ITGA4			HDAC2			GGA2
ITGAL			HDAC4			GGH
ITGAV			HDAC7			GGNBP2
ITGB1BP1			HDAC9			GGPS1
ITGB3BP			HDC			GHR
ITGB5			HDGF			GIGYF2
ITGB8			HDGFRP3			GIMAP2
ITM2B			HDHD1			GIN1
ITPR1			HDHD2			GINS1
ITPR2			HDLBP			GINS2
IVNS1ABP			HEATR1			GJC1
IWS1			HEATR5B			GLA
JAGN1			HEATR6			GLB1
JAK1			HECA			GLCE
JAK2			HECTD1			GLDC
JARID2			HECTD2			GLG1
JHDM1D			HECW1			GLI3
JKAMP			HEG1			GLI4
JMJD1C			HELB			GLMN
JMJD5			HELLS			GLRX2
JMJD6			HELZ			GLRX5
JMY			HERC1			GLUD1
JRKL			HERC3			GMCL1
JTB			HERC4			GMDS
JUN			HERC6			GMNN
JUNB			HERPUD2			GMPR2
KAT2B			HEXA			GMPS
KATNAL1			HEXB			GNA12
KBTBD2			HEXIM1			GNAI1
KBTBD3			HEXIM2			GNAI3
KCMF1			HFE			GNAL
KCNAB2			HGD			GNAQ
KCNMB4			HHAT			GNAS
KCNQ5			HHEX			GNB1
KCNS3			HHLA1			GNB1L
KCTD12			HIAT1			GNB2L1
KCTD20			HIBCH			GNB4
KCTD3			HIF1A			GNG10
KDELC2			HIGD1A			GNG11
KDM1A			HINT1			GNG5
KDM2A			HIPK2			GNG7
KDM2B			HIPK3			GNGT2
KDM3A			HIRIP3			GNL2
KDM3B			HIST1H1B			GNL3
KDM4C			HIST1H1C			GNL3L
KDM5A			HIST1H1D			GNN
KDM6A			HIST1H1E			GNPAT
KDSR			HIST1H2AB			GNPDA2
KEAP1			HIST1H2AE			GNPNAT1
KHDRBS2			HIST1H2AH			GNS
KIAA0090			HIST1H2AI			GOLGA4
KIAA0101			HIST1H2AM			GOLGA7
KIAA0114			HIST1H2BB			GOLIM4
KIAA0146			HIST1H2BD			GOLM1
KIAA0174			HIST1H2BE			GOLPH3
KIAA0226			HIST1H2BG			GOPC
KIAA0247			HIST1H2BH			GORAB
KIAA0368			HIST1H2BK			GOT2
KIAA0391			HIST1H2BL			GPATCH2
KIAA0430			HIST1H2BO			GPATCH8
KIAA0564			HIST1H3B			GPBP1
KIAA0776			HIST1H3C			GPC6
KIAA1033			HIST1H3F			GPCPD1
KIAA1143			HIST1H3H			GPD2
KIAA1191			HIST1H3I			GPHN
KIAA1324L			HIST1H3J			GPM6A
KIAA1328			HIST1H4B			GPM6B
KIAA1370			HIST1H4D			GPN1
KIAA1383			HIST1H4E			GPR107
KIAA1407			HIST1H4F			GPR113
KIAA1409			HIST1H4K			GPR125
KIAA1429			HIST1H4L			GPR137C
KIAA1430			HIST2H2AA3			GPR150
KIAA1432			HIST2H2AA4			GPR158
KIAA1468			HIST2H2AB			GPR174
KIAA1524			HIST2H2AC			GPR176
KIAA1712			HIST2H2BE			GPR18
KIAA1715			HIVEP2			GPR26
KIAA1826			HIVEP3			GPR63
KIAA1841			HJURP			GPR98
KIAA1919			HK1			GPSM2
KIAA2026			HK2			GPX1
KIDINS220			HLA-B			GPX5
KIF11			HLA-DPA1			GRAMD1B
KIF13A			HLTF			GRAMD4
KIF14			HLX			GRAP
KIF15			HMBS			GRAP2
KIF18A			HMGA2			GRB10
KIF20A			HMGB1			GRB2
KIF20B			HMGB2			GREM1
KIF21A			HMGCL			GRHL2
KIF23			HMGCR			GRID1
KIF27			HMGCS1			GRID2
KIF2A			HMGN1			GRIK5
KIF2C			HMGN2			GRINL1A
KIF5B			HMGN3			GRIP1
KIF9			HMGN4			GRPEL1
KIFC1			HMGN5			GRSF1
KILLIN			HMGXB4			GRTP1
KIN			HMMR			GSDMC
KLF10			HMX3			GSG1
KLF12			HNRNPA0			GSG2
KLF13			HNRNPA1			GSK3B
KLF3			HNRNPA1L2			GSPT1
KLF6			HNRNPA1P10			GSPT2
KLF7			HNRNPA2B1			GSS
KLHDC2			HNRNPA3			GSTCD
KLHDC5			HNRNPC			GSTO1
KLHDC9			HNRNPD			GTDC1
KLHL11			HNRNPF			GTF2A1
KLHL14			HNRNPH1			GTF2A2
KLHL15			HNRNPH2			GTF2B
KLHL18			HNRNPH3			GTF2E2
KLHL2			HNRNPK			GTF2H1
KLHL20			HNRNPM			GTF2H4
KLHL24			HNRNPR			GTF2H5
KLHL28			HNRNPU			GTF2I
KLHL3			HNRNPUL2			GTF3C6
KLHL6			HNRPDL			GTPBP1
KLHL7			HOMER1			GTPBP10
KLHL8			HOMER2			GTPBP2
KLHL9			HOOK3			GUCY1A3
KLRAQ1			HOPX			GUCY1B3
KLRC4			HOXA10			GUF1
KLRK1			HOXA6			GYG1
KMO			HOXA7			GYPA
KNTC1			HOXA9			GYPC
KPNA1			HP1BP3			GYPE
KPNA2			HPDL			H2AFV
KPNA3			HPS3			H2AFX
KPNA4			HPS4			H2AFY
KPNA5			HPS5			H2AFZ
KRCC1			HPSE2			H3F3A
KRIT1			HS2ST1			H3F3B
KRR1			HSD17B11			H6PD
KSR1			HSDL2			HAAO
KTI12			HSF2			HACE1
KTN1			HSP90B1			HACL1
L3MBTL3			HSPA13			HADH
L3MBTL4			HSPA4L			HADHA
LACE1			HSPA5			HADHB
LACTB2			HSPA9			HAND1
LAIR1			HSPB11			HARS
LAMC1			HSPC157			HARS2
LANCL1			HSPD1			HAUS3
LARP1B			HSPE1			HAUS4
LARP4			HTATSF1			HBS1L
LARS			HTRA2			HBXIP
LASP1			HTT			HCFC2
LASS6			HUWE1			HCG11
LATS1			HYDIN			HCG9
LBR			HYLS1			HDAC1
LCA5			IAH1			HDAC10
LCK			IARS			HDAC2
LCMT2			IARS2			HDAC4
LCP1			IBTK			HDAC7
LCP2			ICA1L			HDAC9
LDHA			ICAM2			HDC
LEF1			ICT1			HDGF
LEMD3			ID1			HDGFRP3
LEPR			ID2			HDHD1
LEPRE1			IDE			HDHD2
LEPROT			IDH1			HDLBP
LEPROTL1			IDH2			HEATR1
LETM2			IDI1			HEATR5A
LGR5			IDO1			HEATR5B
LIAS			IDO2			HEATR6
LIG3			IER2			HECA
LILRB2			IER3			HECTD1
LIMA1			IER3IP1			HECTD2
LIMD1			IER5			HECW1
LIMD2			IFFO1			HEG1
LIN54			IFI27L1			HELB
LIN7A			IFIH1			HELLS
LIN7C			IFIT2			HELZ
LIN9			IFIT3			HERC1
LIPC			IFIT5			HERC3
LIPT1			IFNAR2			HERC4
LITAF			IFT140			HERC6
LIX1L			IFT52			HERPUD2
LMBR1L			IFT57			HEXA
LMBRD1			IFT74			HEXB
LMBRD2			IFT80			HEXIM1
LMNB1			IFT81			HEXIM2
LMO2			IGF1R			HEY1
LMO4			IGF2BP3			HEY2
LNP1			IGF2R			HFE
LNPEP			IGFBP7			HGD
LNX2			IGHMBP2			HHAT
LOC100009676			IGLL1			HHEX
LOC100128164			IGSF6			HHLA1
LOC100128191			IK			HIAT1
LOC100128292			IKBIP			HIBCH
LOC100129387			IKBKAP			HIF1A
LOC100129716			IKBKB			HIGD1A
LOC100129726			IKZF1			HINT1
LOC100129794			IKZF2			HIPK2
LOC100130691			IKZF5			HIPK3
LOC100132707			IL15			HIRIP3
LOC100133315			IL17RA			HIST1H1B
LOC100133985			IL17RC			HIST1H1C
LOC100134229			IL17RE			HIST1H1D
LOC100134713			IL1RAP			HIST1H1E
LOC100188949			IL2			HIST1H2AB
LOC100216545			IL21R			HIST1H2AE
LOC100240735			IL6ST			HIST1H2AH
LOC100286938			IL7R			HIST1H2AI
LOC100287227			ILF2			HIST1H2AM
LOC100288730			ILF3			HIST1H2BB
LOC100289511			ILK			HIST1H2BD
LOC100302401			ILKAP			HIST1H2BE
LOC100302650			IMMP1L			HIST1H2BG
LOC100310782			IMP3			HIST1H2BH
LOC100379224			IMPA1			HIST1H2BK
LOC145783			ING2			HIST1H2BL
LOC147727			ING3			HIST1H2BO
LOC148413			ING5			HIST1H3B
LOC150776			INO80C			HIST1H3C
LOC153684			INO80D			HIST1H3F
LOC220930			INO80E			HIST1H3H
LOC221710			INPP4A			HIST1H3I
LOC253039			INPP5A			HIST1H3J
LOC256880			INPP5D			HIST1H4B
LOC282997			INPP5F			HIST1H4D
LOC283050			INSR			HIST1H4E
LOC283392			INTS12			HIST1H4F
LOC284440			INTS2			HIST1H4K
LOC285074			INTS5			HIST1H4L
LOC285456			INTS6			HIST2H2AA3
LOC285548			INTS7			HIST2H2AA4
LOC338758			INTS8			HIST2H2AB
LOC338799			INTU			HIST2H2AC
LOC339290			INVS			HIST2H2BE
LOC348840			IP6K1			HIVEP2
LOC374443			IPO11			HIVEP3
LOC375190			IPO7			HJURP
LOC400027			IPO8			HK1
LOC400657			IQCB1			HK2
LOC401093			IQGAP1			HLA-B
LOC401242			IRAK1BP1			HLA-DPA1
LOC440926			IRAK2			HLTF
LOC440944			IRAK3			HLX
[truncated: 3,283 more rows]

[truncated: 5 more sheets: AF4_prom SEM, K79me2_body SEM, MLLC_K4me3, MLLC, K4me3]
