# Supplementary material for: RUNX1 Is a Key Target in t(4;11) Leukemias that Contributes to Gene Activation through an AF4-MLL Complex Interaction
Source: Cell Rep. 2013 Jan 31;3(1):116–27. doi: 10.1016/j.celrep.2012.12.016 (PMC3607232; doi:10.1016/j.celrep.2012.12.016)
Supplement: Table S5. RUNX1 ChIP-Seq Target Genes, Related to Figure 6 [file mmc3.xlsx]

## Sheet: TITLE
Table S5. RUNX1 ChIPseq Target Genes, Related to Figure 6

## Sheet: RUNX1 targets in SEM
prom +/-2kb	x		body -2kb +1kb	x
11013	A2BP1		14077	A1BG
	A2M			A1CF
	A4GALT			A2BP1
	AAAS			A2M
	AACS			A4GALT
	AACSL			A4GNT
	AADAT			AAAS
	AAGAB			AACS
	AAK1			AACSL
	AAMP			AADACL2
	AANAT			AADAT
	AARS			AAGAB
	AARS2			AAK1
	AARSD1			AAMP
	AASDH			AANAT
	AASS			AARS
	AATF			AARS2
	ABAT			AARSD1
	ABCA1			AASDH
	ABCA11P			AASS
	ABCA17P			AATF
	ABCA2			AATK
	ABCA3			ABAT
	ABCA5			ABCA1
	ABCA7			ABCA10
	ABCA9			ABCA11P
	ABCB10			ABCA12
	ABCB4			ABCA13
	ABCB6			ABCA17P
	ABCB8			ABCA2
	ABCB9			ABCA3
	ABCC4			ABCA4
	ABCC5			ABCA5
	ABCD1			ABCA7
	ABCD2			ABCA9
	ABCD3			ABCB1
	ABCD4			ABCB10
	ABCE1			ABCB11
	ABCF1			ABCB4
	ABCF2			ABCB6
	ABCF3			ABCB8
	ABCG2			ABCB9
	ABCG4			ABCC1
	ABHD10			ABCC10
	ABHD11			ABCC11
	ABHD12			ABCC2
	ABHD14A			ABCC3
	ABHD14B			ABCC4
	ABHD15			ABCC5
	ABHD2			ABCC6
	ABHD3			ABCC8
	ABHD4			ABCC9
	ABHD5			ABCD1
	ABHD6			ABCD2
	ABHD8			ABCD3
	ABI1			ABCD4
	ABI2			ABCE1
	ABI3			ABCF1
	ABL1			ABCF2
	ABL2			ABCF3
	ABLIM1			ABCG1
	ABR			ABCG2
	ABT1			ABCG4
	ABTB1			ABHD10
	ABTB2			ABHD11
	ACAA1			ABHD12
	ACAA2			ABHD12B
	ACACA			ABHD14A
	ACAD10			ABHD14B
	ACAD11			ABHD15
	ACAD8			ABHD2
	ACAD9			ABHD3
	ACADM			ABHD4
	ACADS			ABHD5
	ACADSB			ABHD6
	ACAP1			ABHD8
	ACAP2			ABI1
	ACAP3			ABI2
	ACAT1			ABI3
	ACAT2			ABI3BP
	ACBD3			ABL1
	ACBD4			ABL2
	ACBD5			ABLIM1
	ACBD6			ABLIM2
	ACBD7			ABR
	ACCN1			ABT1
	ACCS			ABTB1
	ACD			ABTB2
	ACER2			ACAA1
	ACIN1			ACAA2
	ACLY			ACACA
	ACN9			ACAD10
	ACO1			ACAD11
	ACO2			ACAD8
	ACOT13			ACAD9
	ACOT4			ACADM
	ACOT7			ACADS
	ACOT9			ACADSB
	ACOX1			ACAN
	ACOX3			ACAP1
	ACOXL			ACAP2
	ACP1			ACAP3
	ACP2			ACAT1
	ACP6			ACAT2
	ACPL2			ACBD3
	ACPP			ACBD4
	ACRBP			ACBD5
	ACSF2			ACBD6
	ACSL1			ACBD7
	ACSL3			ACCN1
	ACSL4			ACCS
	ACSL5			ACD
	ACSS1			ACER1
	ACSS2			ACER2
	ACTA2			ACER3
	ACTB			ACHE
	ACTG1			ACIN1
	ACTL6A			ACLY
	ACTN1			ACN9
	ACTN4			ACO1
	ACTR10			ACO2
	ACTR1A			ACOT11
	ACTR1B			ACOT13
	ACTR2			ACOT4
	ACTR3			ACOT7
	ACTR5			ACOT9
	ACTR6			ACOX1
	ACTR8			ACOX2
	ACVR1			ACOX3
	ACVR1B			ACOXL
	ACVR1C			ACP1
	ACVR2A			ACP2
	ACVR2B			ACP6
	ACY1			ACPL2
	ACY3			ACPP
	ACYP1			ACRBP
	ACYP2			ACSBG1
	ADA			ACSBG2
	ADAL			ACSF2
	ADAM10			ACSF3
	ADAM15			ACSL1
	ADAM17			ACSL3
	ADAM19			ACSL4
	ADAM22			ACSL5
	ADAM28			ACSL6
	ADAM6			ACSS1
	ADAM8			ACSS2
	ADAM9			ACSS3
	ADAMTS1			ACTA2
	ADAMTS10			ACTB
	ADAMTS17			ACTG1
	ADAMTS3			ACTG2
	ADAMTS5			ACTL6A
	ADAMTS6			ACTN1
	ADAMTS9			ACTN4
	ADAMTSL2			ACTR10
	ADAR			ACTR1A
	ADARB1			ACTR1B
	ADARB2			ACTR2
	ADAT2			ACTR3
	ADAT3			ACTR3B
	ADC			ACTR5
	ADCK1			ACTR6
	ADCK2			ACTR8
	ADCK4			ACVR1
	ADCK5			ACVR1B
	ADCY3			ACVR1C
	ADCY6			ACVR2A
	ADCY9			ACVR2B
	ADD1			ACY1
	ADD2			ACY3
	ADD3			ACYP1
	ADH5			ACYP2
	ADI1			ADA
	ADIG			ADAD2
	ADIPOR1			ADAL
	ADIPOR2			ADAM10
	ADK			ADAM11
	ADM			ADAM12
	ADNP			ADAM15
	ADO			ADAM17
	ADORA2A			ADAM19
	ADORA3			ADAM22
	ADPGK			ADAM23
	ADPRHL1			ADAM28
	ADPRHL2			ADAM32
	ADRB1			ADAM33
	ADRB2			ADAM6
	ADRBK1			ADAM8
	ADRBK2			ADAM9
	ADRM1			ADAMTS1
	ADSL			ADAMTS10
	ADSS			ADAMTS12
	ADSSL1			ADAMTS13
	AEBP1			ADAMTS14
	AEBP2			ADAMTS16
	AEN			ADAMTS17
	AFF1			ADAMTS18
	AFF3			ADAMTS19
	AFF4			ADAMTS2
	AFG3L1			ADAMTS20
	AFG3L2			ADAMTS3
	AFMID			ADAMTS4
	AFTPH			ADAMTS5
	AG2			ADAMTS6
	AGA			ADAMTS7
	AGAP11			ADAMTS9
	AGAP2			ADAMTSL1
	AGBL2			ADAMTSL2
	AGBL3			ADAMTSL3
	AGBL5			ADAMTSL4
	AGFG1			ADAP1
	AGFG2			ADAR
	AGGF1			ADARB1
	AGK			ADARB2
	AGL			ADAT2
	AGPAT1			ADAT3
	AGPAT2			ADC
	AGPAT5			ADCK1
	AGPAT6			ADCK2
	AGPAT9			ADCK4
	AGPS			ADCK5
	AGRN			ADCY10
	AGTPBP1			ADCY2
	AGTRAP			ADCY3
	AGXT2L2			ADCY4
	AHCTF1			ADCY5
	AHCY			ADCY6
	AHCYL1			ADCY7
	AHCYL2			ADCY9
	AHDC1			ADD1
	AHI1			ADD2
	AHNAK			ADD3
	AHSA1			ADH5
	AHSA2			ADHFE1
	AICDA			ADI1
	AIDA			ADIG
	AIF1			ADIPOR1
	AIFM1			ADIPOR2
	AIG1			ADK
	AIM1			ADM
	AIM2			ADNP
	AIMP1			ADO
	AIMP2			ADORA1
	AIP			ADORA2A
	AK1			ADORA2B
	AK2			ADORA3
	AK3			ADPGK
	AK3L1			ADPRHL1
	AK5			ADPRHL2
	AK7			ADRA1A
	AKAP1			ADRA1B
	AKAP10			ADRA2C
	AKAP11			ADRB1
	AKAP13			ADRB2
	AKAP2			ADRBK1
	AKAP5			ADRBK2
	AKAP6			ADRM1
	AKAP7			ADSL
	AKAP8			ADSS
	AKAP8L			ADSSL1
	AKAP9			AEBP1
	AKD1			AEBP2
	AKIRIN1			AEN
	AKIRIN2			AFAP1L1
	AKR1A1			AFAP1L2
	AKR1B1			AFF1
	AKR1B15			AFF2
	AKR7A2			AFF3
	AKT1S1			AFF4
	AKT2			AFG3L1
	AKTIP			AFG3L2
	ALAD			AFMID
	ALAS1			AFTPH
	ALCAM			AG2
	ALDH16A1			AGA
	ALDH18A1			AGAP1
	ALDH1B1			AGAP11
	ALDH2			AGAP2
	ALDH3A2			AGBL1
	ALDH3B1			AGBL2
	ALDH4A1			AGBL3
	ALDH5A1			AGBL4
	ALDH6A1			AGBL5
	ALDH7A1			AGFG1
	ALDH9A1			AGFG2
	ALDOA			AGGF1
	ALG1			AGK
	ALG11			AGL
	ALG12			AGMAT
	ALG13			AGPAT1
	ALG1L			AGPAT2
	ALG1L2			AGPAT3
	ALG2			AGPAT4
	ALG3			AGPAT5
	ALG5			AGPAT6
	ALG6			AGPAT9
	ALG8			AGPS
	ALG9			AGRN
	ALKBH2			AGTPBP1
	ALKBH4			AGTR1
	ALKBH5			AGTRAP
	ALKBH6			AGXT2L1
	ALKBH7			AGXT2L2
	ALKBH8			AHCTF1
	ALLC			AHCY
	ALMS1			AHCYL1
	ALOX5AP			AHCYL2
	ALS2			AHDC1
	ALS2CL			AHI1
	ALS2CR4			AHNAK
	ALS2CR8			AHNAK2
	AMACR			AHRR
	AMD1			AHSA1
	AMDHD1			AHSA2
	AMDHD2			AHSG
	AMICA1			AICDA
	AMIGO2			AIDA
	AMMECR1			AIF1
	AMN1			AIF1L
	AMOT			AIFM1
	AMOTL1			AIFM2
	AMOTL2			AIFM3
	AMPD2			AIG1
	AMPD3			AIM1
	AMZ2			AIM1L
	AMZ2P1			AIM2
	ANAPC1			AIMP1
	ANAPC10			AIMP2
	ANAPC11			AIP
	ANAPC13			AIPL1
	ANAPC16			AIRE
	ANAPC2			AJAP1
	ANAPC4			AK1
	ANAPC5			AK2
	ANAPC7			AK3
	ANG			AK3L1
	ANGEL1			AK5
	ANGEL2			AK7
	ANGPT4			AKAP1
	ANGPTL2			AKAP10
	ANGPTL4			AKAP11
	ANGPTL5			AKAP12
	ANGPTL6			AKAP13
	ANK1			AKAP2
	ANK2			AKAP5
	ANKAR			AKAP6
	ANKHD1			AKAP7
	ANKHD1-EIF4EBP3			AKAP8
	ANKIB1			AKAP8L
	ANKLE1			AKAP9
	ANKLE2			AKD1
	ANKMY2			AKIRIN1
	ANKRA2			AKIRIN2
	ANKRD10			AKNA
	ANKRD11			AKNAD1
	ANKRD12			AKR1A1
	ANKRD13B			AKR1B1
	ANKRD13C			AKR1B15
	ANKRD13D			AKR1E2
	ANKRD16			AKR7A2
	ANKRD17			AKT1
	ANKRD18A			AKT1S1
	ANKRD24			AKT2
	ANKRD26			AKT3
	ANKRD27			AKTIP
	ANKRD28			ALAD
	ANKRD29			ALAS1
	ANKRD31			ALAS2
	ANKRD33			ALCAM
	ANKRD33B			ALDH16A1
	ANKRD35			ALDH18A1
	ANKRD36			ALDH1A3
	ANKRD36B			ALDH1B1
	ANKRD37			ALDH1L2
	ANKRD39			ALDH2
	ANKRD40			ALDH3A2
	ANKRD42			ALDH3B1
	ANKRD44			ALDH3B2
	ANKRD46			ALDH4A1
	ANKRD49			ALDH5A1
	ANKRD5			ALDH6A1
	ANKRD50			ALDH7A1
	ANKRD52			ALDH9A1
	ANKRD53			ALDOA
	ANKRD54			ALG1
	ANKRD57			ALG11
	ANKRD58			ALG12
	ANKRD6			ALG13
	ANKRD9			ALG14
	ANKS1B			ALG1L
	ANKS3			ALG1L2
	ANKS6			ALG2
	ANKZF1			ALG3
	ANLN			ALG5
	ANO10			ALG6
	ANO5			ALG8
	ANO6			ALG9
	ANO8			ALK
	ANP32B			ALKBH2
	ANP32E			ALKBH3
	ANPEP			ALKBH4
	ANTXR2			ALKBH5
	ANXA11			ALKBH6
	ANXA2			ALKBH7
	ANXA4			ALKBH8
	ANXA5			ALLC
	ANXA6			ALMS1
	ANXA7			ALOX12P2
	AOX1			ALOX15
	AOX2P			ALOX5
	AP1AR			ALOX5AP
	AP1B1			ALPK1
	AP1G1			ALPK2
	AP1G2			ALPK3
	AP1M1			ALPL
	AP1S2			ALS2
	AP1S3			ALS2CL
	AP2A1			ALS2CR11
	AP2A2			ALS2CR4
	AP2B1			ALS2CR8
	AP2M1			ALX4
	AP2S1			AMAC1L3
	AP3B1			AMACR
	AP3M1			AMBP
	AP3M2			AMBRA1
	AP3S1			AMD1
	AP3S2			AMDHD1
	AP4B1			AMDHD2
	AP4E1			AMICA1
	AP4M1			AMIGO2
	AP4S1			AMMECR1
	APAF1			AMMECR1L
	APBA1			AMN
	APBA2			AMN1
	APBA3			AMOT
	APBB1IP			AMOTL1
	APBB2			AMOTL2
	APBB3			AMPD2
	APC			AMPD3
	APCDD1			AMPH
	APEH			AMT
	APEX1			AMZ1
	APH1A			AMZ2
	APH1B			AMZ2P1
	API5			ANAPC1
	APIP			ANAPC10
	APITD1			ANAPC11
	APLF			ANAPC13
	APLP2			ANAPC16
	APOA1			ANAPC2
	APOA1BP			ANAPC4
	APOB48R			ANAPC5
	APOBEC2			ANAPC7
	APOBEC3B			ANG
	APOBEC3C			ANGEL1
	APOBEC3D			ANGEL2
	APOBEC3F			ANGPT1
	APOBEC3G			ANGPT2
	APOC1P1			ANGPT4
	APOC2			ANGPTL2
	APOC4			ANGPTL4
	APOL2			ANGPTL5
	APOL3			ANGPTL6
	APOL6			ANK1
	APOLD1			ANK2
	APOO			ANK3
	APOOL			ANKAR
	APP			ANKDD1A
	APPL1			ANKFN1
	APPL2			ANKFY1
	APTX			ANKH
	AQP3			ANKHD1
	AQPEP			ANKHD1-EIF4EBP3
	AQR			ANKIB1
	ARAP1			ANKLE1
	ARAP2			ANKLE2
	ARCN1			ANKMY1
	ARF1			ANKMY2
	ARF3			ANKRA2
	ARF4			ANKRD10
	ARF6			ANKRD11
	ARFGAP1			ANKRD12
	ARFGAP2			ANKRD13B
	ARFGAP3			ANKRD13C
	ARFGEF1			ANKRD13D
	ARFIP1			ANKRD16
	ARFRP1			ANKRD17
	ARGLU1			ANKRD18A
	ARHGAP1			ANKRD22
	ARHGAP10			ANKRD24
	ARHGAP11A			ANKRD26
	ARHGAP11B			ANKRD27
	ARHGAP12			ANKRD28
	ARHGAP15			ANKRD29
	ARHGAP19			ANKRD31
	ARHGAP20			ANKRD32
	ARHGAP21			ANKRD33
	ARHGAP22			ANKRD33B
	ARHGAP24			ANKRD35
	ARHGAP25			ANKRD36
	ARHGAP26			ANKRD36B
	ARHGAP27			ANKRD37
	ARHGAP30			ANKRD39
	ARHGAP31			ANKRD40
	ARHGAP32			ANKRD42
	ARHGAP4			ANKRD44
	ARHGAP42			ANKRD45
	ARHGAP5			ANKRD46
	ARHGAP9			ANKRD49
	ARHGDIA			ANKRD5
	ARHGDIB			ANKRD50
	ARHGDIG			ANKRD52
	ARHGEF1			ANKRD53
	ARHGEF11			ANKRD54
	ARHGEF12			ANKRD55
	ARHGEF16			ANKRD57
	ARHGEF17			ANKRD58
	ARHGEF2			ANKRD6
	ARHGEF3			ANKRD9
	ARHGEF7			ANKS1A
	ARHGEF9			ANKS1B
	ARID1A			ANKS3
	ARID1B			ANKS6
	ARID2			ANKZF1
	ARID3B			ANLN
	ARID4A			ANO1
	ARID4B			ANO10
	ARID5A			ANO2
	ARID5B			ANO4
	ARIH1			ANO5
	ARIH2			ANO6
	ARL1			ANO8
	ARL15			ANP32A
	ARL16			ANP32B
	ARL2			ANP32E
	ARL2BP			ANPEP
	ARL3			ANTXR1
	ARL4C			ANTXR2
	ARL4D			ANTXRL
	ARL5A			ANXA11
	ARL5B			ANXA13
	ARL5C			ANXA2
	ARL6IP1			ANXA3
	ARL6IP4			ANXA4
	ARL6IP5			ANXA5
	ARL6IP6			ANXA6
	ARL8A			ANXA7
	ARL8B			AOAH
	ARMC1			AOX1
	ARMC10			AOX2P
	ARMC2			AP1AR
	ARMC4			AP1B1
	ARMC5			AP1G1
	ARMC6			AP1G2
	ARMC8			AP1M1
	ARMC9			AP1S2
	ARMCX4			AP1S3
	ARMCX5			AP2A1
	ARNT			AP2A2
	ARNTL			AP2B1
	ARPC1A			AP2M1
	ARPC1B			AP2S1
	ARPC2			AP3B1
	ARPC3			AP3D1
	ARPC4			AP3M1
	ARPC5			AP3M2
	ARPC5L			AP3S1
	ARPP19			AP3S2
	ARRB2			AP4B1
	ARRDC1			AP4E1
	ARRDC2			AP4M1
	ARRDC4			AP4S1
	ARRDC5			APAF1
	ARSA			APBA1
	ARSB			APBA2
	ARSD			APBA3
	ARSG			APBB1
	ARSK			APBB1IP
	ARTN			APBB2
	ARV1			APBB3
	ASAH1			APC
	ASAM			APCDD1
	ASAP2			APCDD1L
	ASAP3			APEH
	ASB1			APEX1
	ASB10			APH1A
	ASB13			APH1B
	ASB2			API5
	ASB3			APIP
	ASB6			APITD1
	ASB7			APLF
	ASB8			APLP2
	ASCC1			APOA1
	ASCC2			APOA1BP
	ASCC3			APOB48R
	ASCL4			APOBEC1
	ASF1B			APOBEC2
	ASGR2			APOBEC3B
	ASH1L			APOBEC3C
	ASH2L			APOBEC3D
	ASL			APOBEC3F
	ASNS			APOBEC3G
	ASNSD1			APOC1P1
	ASPHD2			APOC2
	ASPSCR1			APOC4
	ASTE1			APOF
	ASTN2			APOL2
	ASXL1			APOL3
	ASXL2			APOL4
	ASXL3			APOL6
	ATAD1			APOLD1
	ATAD2			APOO
	ATAD2B			APOOL
	ATAD3A			APP
	ATAD5			APPL1
	ATE1			APPL2
	ATF1			APTX
	ATF2			AQP1
	ATF3			AQP10
	ATF4			AQP3
	ATF5			AQP7
	ATF6B			AQPEP
	ATF7			AQR
	ATF7IP			AR
	ATG10			ARAP1
	ATG12			ARAP2
	ATG16L2			ARAP3
	ATG2A			ARCN1
	ATG2B			ARF1
	ATG3			ARF3
	ATG4B			ARF4
	ATG4C			ARF6
	ATG4D			ARFGAP1
	ATG5			ARFGAP2
	ATG7			ARFGAP3
	ATG9A			ARFGEF1
	ATHL1			ARFIP1
	ATIC			ARFRP1
	ATL1			ARGLU1
	ATL2			ARHGAP1
	ATL3			ARHGAP10
	ATM			ARHGAP11A
	ATN1			ARHGAP11B
	ATOX1			ARHGAP12
	ATP10A			ARHGAP15
	ATP10D			ARHGAP17
	ATP11A			ARHGAP18
	ATP11B			ARHGAP19
	ATP11C			ARHGAP20
	ATP12A			ARHGAP21
	ATP13A1			ARHGAP22
	ATP13A2			ARHGAP23
	ATP1A1			ARHGAP24
	ATP1A3			ARHGAP25
	ATP1B1			ARHGAP26
	ATP1B3			ARHGAP27
	ATP2A1			ARHGAP30
	ATP2A2			ARHGAP31
	ATP2A3			ARHGAP32
	ATP2B4			ARHGAP39
	ATP2C1			ARHGAP4
	ATP5A1			ARHGAP42
	ATP5B			ARHGAP5
	ATP5C1			ARHGAP6
	ATP5D			ARHGAP9
	ATP5E			ARHGDIA
	ATP5F1			ARHGDIB
	ATP5G2			ARHGDIG
	ATP5G3			ARHGEF1
	ATP5H			ARHGEF10
	ATP5I			ARHGEF10L
	ATP5J			ARHGEF11
	ATP5J2			ARHGEF12
	ATP5L			ARHGEF15
	ATP5L2			ARHGEF16
	ATP5S			ARHGEF17
	ATP6AP1			ARHGEF18
	ATP6V0A1			ARHGEF19
	ATP6V0A2			ARHGEF2
	ATP6V0B			ARHGEF3
	ATP6V0C			ARHGEF37
	ATP6V0D1			ARHGEF38
	ATP6V0E1			ARHGEF4
	ATP6V0E2			ARHGEF6
	ATP6V1A			ARHGEF7
	ATP6V1B2			ARHGEF9
	ATP6V1C1			ARID1A
	ATP6V1D			ARID1B
	ATP6V1E1			ARID2
	ATP6V1F			ARID3A
	ATP6V1G1			ARID3B
	ATP6V1G2			ARID4A
	ATP6V1H			ARID4B
	ATP7A			ARID5A
	ATP7B			ARID5B
	ATP8A1			ARIH1
	ATP8B1			ARIH2
	ATP8B2			ARL1
	ATP8B3			ARL15
	ATP8B4			ARL16
	ATP9B			ARL2
	ATPAF1			ARL2BP
	ATPAF2			ARL3
	ATPBD4			ARL4C
	ATR			ARL4D
	ATRIP			ARL5A
	ATRN			ARL5B
	ATRNL1			ARL5C
	ATRX			ARL6IP1
	ATXN1			ARL6IP4
	ATXN10			ARL6IP5
	ATXN1L			ARL6IP6
	ATXN2			ARL8A
	ATXN2L			ARL8B
	ATXN3			ARMC1
	ATXN7			ARMC10
	ATXN7L1			ARMC2
	ATXN7L2			ARMC3
	ATXN7L3			ARMC4
	ATXN7L3B			ARMC5
	AUH			ARMC6
	AUP1			ARMC7
	AURKA			ARMC8
	AURKAIP1			ARMC9
	AURKB			ARMCX4
	AUTS2			ARMCX5
	AVEN			ARNT
	AVIL			ARNT2
	AVL9			ARNTL
	AVPI1			ARNTL2
	AVPR1B			ARPC1A
	AVPR2			ARPC1B
	AXIN2			ARPC2
	AZI1			ARPC3
	AZI2			ARPC4
	AZIN1			ARPC5
	B2M			ARPC5L
	B3GALNT1			ARPP19
	B3GALNT2			ARPP21
	B3GALT4			ARRB1
	B3GALT6			ARRB2
	B3GALTL			ARRDC1
	B3GAT3			ARRDC2
	B3GNT1			ARRDC4
	B3GNT2			ARRDC5
	B3GNT4			ARSA
	B3GNT5			ARSB
	B3GNT6			ARSD
	B3GNT7			ARSG
	B3GNT8			ARSJ
	B4GALT1			ARSK
	B4GALT2			ART3
	B4GALT3			ARTN
	B4GALT4			ARV1
	B4GALT5			ARVCF
	B4GALT6			ARX
	B4GALT7			ASAH1
	B9D1			ASAM
	B9D2			ASAP1
	BAALC			ASAP2
	BACH1			ASAP3
	BACH2			ASB1
	BAD			ASB10
	BAG1			ASB13
	BAG2			ASB2
	BAG3			ASB3
	BAG4			ASB4
	BAG5			ASB6
	BAHD1			ASB7
	BAI2			ASB8
	BAI3			ASCC1
	BAIAP2L1			ASCC2
	BAK1			ASCC3
	BANF1			ASCL4
	BANK1			ASF1B
	BANP			ASGR1
	BAP1			ASGR2
	BARD1			ASH1L
	BASP1			ASH2L
	BAT1			ASL
	BAT2			ASNS
	BAT2L1			ASNSD1
	BAT2L2			ASPDH
	BAT3			ASPG
	BAT4			ASPH
	BAT5			ASPHD2
	BATF			ASPSCR1
	BATF2			ASS1
	BATF3			ASTE1
	BAX			ASTN1
	BAZ1A			ASTN2
	BAZ1B			ASXL1
	BAZ2A			ASXL2
	BAZ2B			ASXL3
	BBC3			ATAD1
	BBS12			ATAD2
	BBS2			ATAD2B
	BBS4			ATAD3A
	BCAN			ATAD3C
	BCAP29			ATAD5
	BCAP31			ATE1
	BCAS2			ATF1
	BCAT1			ATF2
	BCAT2			ATF3
	BCCIP			ATF4
	BCDIN3D			ATF5
	BCKDHA			ATF6
	BCKDHB			ATF6B
	BCL10			ATF7
	BCL11A			ATF7IP
	BCL11B			ATG10
	BCL2			ATG12
	BCL2L1			ATG16L1
	BCL2L10			ATG16L2
	BCL2L11			ATG2A
	BCL2L12			ATG2B
	BCL2L13			ATG3
	BCL6			ATG4B
	BCL7A			ATG4C
	BCL7B			ATG4D
	BCL8			ATG5
	BCL9			ATG7
	BCL9L			ATG9A
	BCLAF1			ATHL1
	BCOR			ATIC
	BCORL1			ATL1
	BCR			ATL2
	BCS1L			ATL3
	BDH1			ATM
	BDNF			ATN1
	BDNFOS			ATOH8
	BDP1			ATOX1
	BEND3			ATP10A
	BEND4			ATP10B
	BEND5			ATP10D
	BEND6			ATP11A
	BEST4			ATP11B
	BET1L			ATP11C
	BFAR			ATP12A
	BGLAP			ATP13A1
	BHLHE40			ATP13A2
	BHLHE41			ATP13A4
	BICC1			ATP1A1
	BICD1			ATP1A3
	BICD2			ATP1A4
	BID			ATP1B1
	BIN1			ATP1B3
	BIN2			ATP2A1
	BIN3			ATP2A2
	BIRC2			ATP2A3
	BIRC3			ATP2B1
	BIRC5			ATP2B2
	BIRC6			ATP2B3
	BLCAP			ATP2B4
	BLK			ATP2C1
	BLM			ATP2C2
	BLMH			ATP4A
	BLNK			ATP5A1
	BLOC1S1			ATP5B
	BLVRB			ATP5C1
	BLZF1			ATP5D
	BMF			ATP5E
	BMI1			ATP5F1
	BMP1			ATP5G2
	BMP2			ATP5G3
	BMP2K			ATP5H
	BMP4			ATP5I
	BMPR1A			ATP5J
	BMPR2			ATP5J2
	BMS1			ATP5L
	BMS1P4			ATP5L2
	BNC2			ATP5S
	BNIP1			ATP5SL
	BNIP2			ATP6AP1
	BNIP3			ATP6AP1L
	BNIP3L			ATP6V0A1
	BOD1			ATP6V0A2
	BOD1L			ATP6V0B
	BOLA3			ATP6V0C
	BOP1			ATP6V0D1
	BPHL			ATP6V0D2
	BPI			ATP6V0E1
	BPIL1			ATP6V0E2
	BPTF			ATP6V1A
	BRAF			ATP6V1B2
	BRAP			ATP6V1C1
	BRCA1			ATP6V1C2
	BRCA2			ATP6V1D
	BRD1			ATP6V1E1
	BRD2			ATP6V1F
	BRD8			ATP6V1G1
	BRD9			ATP6V1G2
	BRDT			ATP6V1H
	BRE			ATP7A
	BRF1			ATP7B
	BRF2			ATP8A1
	BRI3			ATP8A2
	BRI3BP			ATP8B1
	BRIP1			ATP8B2
	BRIX1			ATP8B3
	BRMS1			ATP8B4
	BRMS1L			ATP8B5P
	BRP44			ATP9A
	BRP44L			ATP9B
	BRPF1			ATPAF1
	BRPF3			ATPAF2
	BRS3			ATPBD4
	BRWD1			ATR
	BRWD3			ATRIP
	BSCL2			ATRN
	BSDC1			ATRNL1
	BSG			ATRX
	BSPRY			ATXN1
	BST2			ATXN10
	BTBD1			ATXN1L
	BTBD10			ATXN2
	BTBD11			ATXN2L
	BTBD12			ATXN3
	BTBD19			ATXN7
	BTBD2			ATXN7L1
	BTBD3			ATXN7L2
	BTBD6			ATXN7L3
	BTBD9			ATXN7L3B
	BTD			AUH
	BTF3			AUP1
	BTF3L4			AURKA
	BTG1			AURKAIP1
	BTG2			AURKB
	BTG3			AURKC
	BTLA			AUTS2
	BTN3A2			AVEN
	BTN3A3			AVIL
	BTRC			AVL9
	BUB1			AVPI1
	BUB1B			AVPR1B
	BUB3			AVPR2
	BUD13			AXIN1
	BUD31			AXIN2
	BVES			AXL
	BYSL			AZI1
	BZRAP1			AZI2
	BZW1			AZIN1
	BZW2			AZU1
	C10orf10			B2M
	C10orf105			B3GALNT1
	C10orf111			B3GALNT2
	C10orf114			B3GALT1
	C10orf116			B3GALT4
	C10orf118			B3GALT6
	C10orf119			B3GALTL
	C10orf122			B3GAT1
	C10orf125			B3GAT3
	C10orf128			B3GNT1
	C10orf131			B3GNT2
	C10orf137			B3GNT3
	C10orf140			B3GNT4
	C10orf2			B3GNT5
	C10orf25			B3GNT6
	C10orf26			B3GNT7
	C10orf27			B3GNT8
	C10orf28			B3GNTL1
	C10orf32			B4GALNT3
	C10orf46			B4GALT1
	C10orf47			B4GALT2
	C10orf54			B4GALT3
	C10orf55			B4GALT4
	C10orf57			B4GALT5
	C10orf71			B4GALT6
	C10orf72			B4GALT7
	C10orf76			B9D1
	C10orf78			B9D2
	C10orf79			BAALC
	C10orf81			BACE2
	C10orf84			BACH1
	C10orf91			BACH2
	C10orf93			BAD
	C10orf95			BAG1
	C11orf10			BAG2
	C11orf2			BAG3
	C11orf20			BAG4
	C11orf21			BAG5
	C11orf24			BAGE
	C11orf30			BAGE2
	C11orf31			BAGE3
	C11orf35			BAGE4
	C11orf36			BAGE5
	C11orf40			BAHCC1
	C11orf45			BAHD1
	C11orf46			BAI2
	C11orf48			BAI3
	C11orf54			BAIAP2
	C11orf57			BAIAP2L1
	C11orf58			BAIAP2L2
	C11orf59			BAK1
	C11orf61			BANF1
	C11orf63			BANF2
	C11orf67			BANK1
	C11orf68			BANP
	C11orf71			BAP1
	C11orf74			BARD1
	C11orf75			BARX2
	C11orf80			BASP1
	C11orf82			BAT1
	C11orf83			BAT2
	C11orf84			BAT2L1
	C11orf91			BAT2L2
	C12orf10			BAT3
	C12orf23			BAT4
	C12orf24			BAT5
	C12orf26			BATF
	C12orf29			BATF2
	C12orf32			BATF3
	C12orf35			BAX
	C12orf4			BAZ1A
	C12orf41			BAZ1B
	C12orf43			BAZ2A
	C12orf44			BAZ2B
	C12orf47			BBC3
	C12orf48			BBS12
	C12orf49			BBS2
	C12orf5			BBS4
	C12orf51			BBS7
	C12orf52			BBS9
	C12orf53			BBX
	C12orf57			BCAN
	C12orf60			BCAP29
	C12orf61			BCAP31
	C12orf62			BCAR3
	C12orf65			BCAS1
	C12orf66			BCAS2
	C12orf68			BCAS3
	C12orf73			BCAS4
	C12orf75			BCAT1
	C12orf77			BCAT2
	C13orf1			BCCIP
	C13orf23			BCDIN3D
	C13orf27			BCKDHA
	C13orf31			BCKDHB
	C13orf33			BCL10
	C13orf34			BCL11A
	C13orf37			BCL11B
	C13orf38			BCL2
	C14orf1			BCL2L1
	C14orf101			BCL2L10
	C14orf102			BCL2L11
	C14orf104			BCL2L12
	C14orf106			BCL2L13
	C14orf109			BCL3
	C14orf118			BCL6
	C14orf119			BCL7A
	C14orf126			BCL7B
	C14orf128			BCL8
	C14orf135			BCL9
	C14orf138			BCL9L
	C14orf142			BCLAF1
	C14orf143			BCO2
	C14orf149			BCOR
	C14orf153			BCORL1
	C14orf159			BCR
	C14orf166			BCS1L
	C14orf167			BCYRN1
	C14orf169			BDH1
	C14orf178			BDNF
	C14orf179			BDNFOS
	C14orf181			BDP1
	C14orf2			BEAN
	C14orf28			BEGAIN
	C14orf33			BEND3
	C14orf37			BEND4
	C14orf38			BEND5
	C14orf4			BEND6
	C14orf43			BEST1
	C14orf45			BEST4
	C14orf49			BET1L
	C14orf79			BFAR
	C14orf80			BFSP1
	C14orf93			BFSP2
	C15orf17			BGLAP
	C15orf24			BHLHE40
	C15orf27			BHLHE41
	C15orf29			BICC1
	C15orf33			BICD1
	C15orf34			BICD2
	C15orf37			BID
	C15orf39			BIK
	C15orf40			BIN1
	C15orf41			BIN2
	C15orf42			BIN3
	C15orf44			BIRC2
	C15orf52			BIRC3
	C15orf53			BIRC5
	C15orf58			BIRC6
	C15orf61			BLCAP
	C15orf62			BLK
	C15orf63			BLM
	C16orf13			BLMH
	C16orf42			BLNK
	C16orf46			BLOC1S1
	C16orf48			BLVRB
	C16orf5			BLZF1
	C16orf52			BMF
	C16orf53			BMI1
	C16orf54			BMP1
	C16orf55			BMP2
	C16orf57			BMP2K
	C16orf58			BMP4
	C16orf59			BMP5
	C16orf61			BMP6
	C16orf62			BMP7
	C16orf63			BMP8A
	C16orf7			BMP8B
	C16orf70			BMPER
	C16orf71			BMPR1A
	C16orf72			BMPR2
	C16orf74			BMS1
	C16orf75			BMS1P4
	C16orf80			BNC2
	C16orf86			BNIP1
	C16orf87			BNIP2
	C16orf88			BNIP3
	C16orf91			BNIP3L
	C16orf92			BOC
	C16orf93			BOD1
	C17orf100			BOD1L
	C17orf101			BOLA3
	C17orf103			BOP1
	C17orf106			BPESC1
	C17orf108			BPGM
	C17orf37			BPHL
	C17orf39			BPI
	C17orf44			BPIL1
	C17orf48			BPTF
	C17orf49			BRAF
	C17orf53			BRAP
	C17orf55			BRCA1
	C17orf57			BRCA2
	C17orf58			BRD1
	C17orf59			BRD2
	C17orf60			BRD3
	C17orf61			BRD4
	C17orf62			BRD7
	C17orf63			BRD8
	C17orf64			BRD9
	C17orf65			BRDT
	C17orf68			BRE
	C17orf69			BRF1
	C17orf70			BRF2
	C17orf72			BRI3
	C17orf75			BRI3BP
	C17orf80			BRIP1
	C17orf81			BRIX1
	C17orf85			BRMS1
	C17orf86			BRMS1L
	C17orf87			BRP44
	C17orf91			BRP44L
	C17orf95			BRPF1
	C17orf96			BRPF3
	C17orf97			BRS3
	C18orf1			BRSK2
	C18orf10			BRWD1
	C18orf18			BRWD3
	C18orf19			BSCL2
	C18orf21			BSDC1
	C18orf22			BSG
	C18orf25			BSN
	C18orf32			BSPRY
	C18orf54			BST1
	C18orf55			BST2
	C18orf56			BTBD1
	C18orf8			BTBD10
	C19orf12			BTBD11
	C19orf2			BTBD12
	C19orf20			BTBD16
	C19orf23			BTBD19
	C19orf24			BTBD2
	C19orf25			BTBD3
	C19orf28			BTBD6
	C19orf29			BTBD7
	C19orf30			BTBD9
	C19orf35			BTC
	C19orf36			BTD
	C19orf39			BTF3
	C19orf40			BTF3L4
	C19orf42			BTG1
	C19orf43			BTG2
	C19orf44			BTG3
	C19orf45			BTK
	C19orf47			BTLA
	C19orf50			BTN3A1
	C19orf52			BTN3A2
	C19orf53			BTN3A3
	C19orf54			BTNL8
	C19orf55			BTNL9
	C19orf59			BTRC
	C19orf6			BUB1
	C19orf60			BUB1B
	C19orf61			BUB3
	C19orf66			BUD13
	C19orf70			BUD31
	C19orf73			BVES
	C19orf75			BYSL
	C19orf76			BZRAP1
	C19orf77			BZW1
	C1D			BZW2
	C1GALT1			C10orf10
	C1GALT1C1			C10orf105
	C1orf100			C10orf107
	C1orf103			C10orf11
	C1orf104			C10orf110
	C1orf107			C10orf111
	C1orf109			C10orf114
	C1orf112			C10orf116
	C1orf122			C10orf118
	C1orf123			C10orf119
	C1orf125			C10orf122
	C1orf130			C10orf125
	C1orf135			C10orf128
	C1orf144			C10orf131
	C1orf150			C10orf137
	C1orf151			C10orf140
	C1orf156			C10orf2
	C1orf157			C10orf25
	C1orf158			C10orf26
	C1orf163			C10orf27
	C1orf174			C10orf28
	C1orf182			C10orf32
	C1orf183			C10orf46
	C1orf186			C10orf47
	C1orf194			C10orf54
	C1orf200			C10orf55
	C1orf203			C10orf57
	C1orf204			C10orf67
	C1orf21			C10orf68
	C1orf212			C10orf71
	C1orf213			C10orf72
	C1orf220			C10orf75
	C1orf228			C10orf76
	C1orf25			C10orf78
	C1orf26			C10orf79
	C1orf27			C10orf81
	C1orf31			C10orf84
	C1orf35			C10orf90
	C1orf38			C10orf91
	C1orf43			C10orf93
	C1orf50			C10orf95
	C1orf53			C11orf10
	C1orf55			C11orf2
	C1orf57			C11orf20
	C1orf58			C11orf21
	C1orf59			C11orf24
	C1orf63			C11orf30
	C1orf66			C11orf31
	C1orf69			C11orf34
	C1orf74			C11orf35
	C1orf77			C11orf36
	C1orf83			C11orf40
	C1orf84			C11orf45
	C1orf86			C11orf46
	C1orf88			C11orf48
	C1orf89			C11orf49
	C1orf9			C11orf52
	C1orf91			C11orf53
	C1orf92			C11orf54
	C1orf96			C11orf57
	C1orf97			C11orf58
	C1QBP			C11orf59
	C1RL			C11orf61
	C2			C11orf63
	C20orf103			C11orf64
	C20orf11			C11orf67
	C20orf111			C11orf68
	C20orf112			C11orf71
	C20orf118			C11orf74
	C20orf12			C11orf75
	C20orf123			C11orf80
	C20orf132			C11orf82
	C20orf134			C11orf83
	C20orf144			C11orf84
	C20orf166			C11orf91
	C20orf177			C12orf10
	C20orf194			C12orf23
	C20orf195			C12orf24
	C20orf197			C12orf26
	C20orf199			C12orf29
	C20orf20			C12orf32
	C20orf203			C12orf35
	C20orf24			C12orf4
	C20orf26			C12orf40
	C20orf27			C12orf41
	C20orf29			C12orf42
	C20orf3			C12orf43
	C20orf30			C12orf44
	C20orf43			C12orf47
	C20orf7			C12orf48
	C20orf72			C12orf49
	C20orf94			C12orf5
	C21orf119			C12orf51
	C21orf122			C12orf52
	C21orf128			C12orf53
	C21orf33			C12orf56
	C21orf34			C12orf57
	C21orf45			C12orf60
	C21orf49			C12orf61
	C21orf56			C12orf62
	C21orf57			C12orf64
	C21orf58			C12orf65
	C21orf59			C12orf66
	C21orf67			C12orf68
	C21orf7			C12orf70
	C21orf70			C12orf73
	C21orf91			C12orf75
	C21orf96			C12orf76
	C22orf13			C12orf77
	C22orf15			C13orf1
	C22orf24			C13orf15
	C22orf25			C13orf18
	C22orf29			C13orf23
	C22orf30			C13orf27
	C22orf32			C13orf31
	C22orf39			C13orf33
	C22orf40			C13orf34
	C22orf41			C13orf35
	C22orf46			C13orf37
	C22orf9			C13orf38
	C2CD2			C13orf39
	C2CD2L			C14orf1
	C2CD3			C14orf101
	C2orf15			C14orf102
	C2orf24			C14orf104
	C2orf28			C14orf105
	C2orf29			C14orf106
	C2orf3			C14orf109
	C2orf34			C14orf118
	C2orf39			C14orf119
	C2orf42			C14orf126
	C2orf43			C14orf128
	C2orf44			C14orf132
	C2orf48			C14orf135
	C2orf49			C14orf138
	C2orf50			C14orf142
	C2orf52			C14orf143
	C2orf56			C14orf145
	C2orf63			C14orf148
	C2orf64			C14orf149
	C2orf67			C14orf153
	C2orf68			C14orf159
	C2orf69			C14orf166
	C2orf7			C14orf166B
	C2orf70			C14orf167
	C2orf71			C14orf169
	C2orf76			C14orf176
	C2orf77			C14orf178
	C2orf79			C14orf179
	C2orf85			C14orf181
	C2orf86			C14orf182
	C2orf89			C14orf2
	C3AR1			C14orf28
	C3orf1			C14orf33
	C3orf10			C14orf37
	C3orf17			C14orf38
	C3orf18			C14orf4
	C3orf19			C14orf43
	C3orf21			C14orf45
	C3orf23			C14orf48
	C3orf31			C14orf49
	C3orf34			C14orf68
	C3orf37			C14orf79
	C3orf38			C14orf80
	C3orf47			C14orf93
	C3orf50			C15orf17
	C3orf54			C15orf21
	C3orf58			C15orf23
	C3orf59			C15orf24
	C3orf62			C15orf26
	C3orf63			C15orf27
	C3orf64			C15orf29
	C3orf67			C15orf33
	C3orf70			C15orf34
	C3orf71			C15orf37
	C3orf75			C15orf39
	C4BPB			C15orf40
	C4orf10			C15orf41
	C4orf14			C15orf42
	C4orf19			C15orf44
	C4orf21			C15orf52
	C4orf22			C15orf53
	C4orf27			C15orf58
	C4orf29			C15orf61
	C4orf3			C15orf62
	C4orf31			C15orf63
	C4orf32			C16orf13
	C4orf34			C16orf42
	C4orf36			C16orf45
	C4orf37			C16orf46
	C4orf38			C16orf48
	C4orf41			C16orf5
	C4orf42			C16orf52
	C4orf43			C16orf53
	C4orf46			C16orf54
	C4orf52			C16orf55
	C5AR1			C16orf57
	C5orf13			C16orf58
	C5orf15			C16orf59
	C5orf20			C16orf61
	C5orf22			C16orf62
	C5orf24			C16orf63
	C5orf28			C16orf68
	C5orf30			C16orf7
	C5orf32			C16orf70
	C5orf33			C16orf71
	C5orf34			C16orf72
	C5orf35			C16orf74
	C5orf39			C16orf75
	C5orf4			C16orf78
	C5orf41			C16orf80
	C5orf43			C16orf86
	C5orf44			C16orf87
	C5orf45			C16orf88
	C5orf51			C16orf89
	C5orf54			C16orf91
	C5orf56			C16orf92
	C5orf62			C16orf93
	C6orf106			C17orf100
	C6orf108			C17orf101
	C6orf115			C17orf103
	C6orf120			C17orf106
	C6orf123			C17orf107
	C6orf129			C17orf108
	C6orf130			C17orf28
	C6orf134			C17orf37
	C6orf136			C17orf39
	C6orf147			C17orf44
	C6orf150			C17orf48
	C6orf154			C17orf49
	C6orf162			C17orf50
	C6orf165			C17orf53
	C6orf167			C17orf55
	C6orf170			C17orf57
	C6orf176			C17orf58
	C6orf182			C17orf59
	C6orf203			C17orf60
	C6orf204			C17orf61
	C6orf211			C17orf62
	C6orf217			C17orf63
	C6orf218			C17orf64
	C6orf225			C17orf65
	C6orf226			C17orf67
	C6orf227			C17orf68
	C6orf25			C17orf69
	C6orf27			C17orf70
	C6orf47			C17orf72
	C6orf52			C17orf75
	C6orf57			C17orf80
	C6orf62			C17orf81
	C6orf64			C17orf85
	C6orf70			C17orf86
	C6orf72			C17orf87
	C6orf89			C17orf91
	C7orf10			C17orf95
	C7orf11			C17orf96
	C7orf13			C17orf97
	C7orf23			C17orf99
	C7orf27			C18orf1
	C7orf28B			C18orf10
	C7orf30			C18orf18
	C7orf31			C18orf19
	C7orf36			C18orf21
	C7orf40			C18orf22
	C7orf42			C18orf25
	C7orf43			C18orf32
	C7orf47			C18orf34
	C7orf49			C18orf45
	C7orf51			C18orf54
	C7orf55			C18orf55
	C7orf57			C18orf56
	C7orf59			C18orf62
	C7orf60			C18orf8
	C7orf63			C19orf12
	C7orf64			C19orf18
	C7orf68			C19orf2
	C7orf70			C19orf20
	C8G			C19orf22
	C8orf33			C19orf23
	C8orf37			C19orf24
	C8orf38			C19orf25
	C8orf39			C19orf28
	C8orf40			C19orf29
	C8orf41			C19orf30
	C8orf51			C19orf35
	C8orf55			C19orf36
	C8orf59			C19orf39
	C8orf73			C19orf40
	C8orf74			C19orf42
	C8orf75			C19orf43
	C8orf77			C19orf44
	C8orf80			C19orf45
	C8orf83			C19orf47
	C8orf86			C19orf50
	C8ORFK29			C19orf52
	C9orf100			C19orf53
	C9orf102			C19orf54
	C9orf103			C19orf55
	C9orf106			C19orf57
	C9orf114			C19orf59
	C9orf116			C19orf6
	C9orf117			C19orf60
	C9orf119			C19orf61
	C9orf122			C19orf66
	C9orf130			C19orf70
	C9orf135			C19orf73
	C9orf139			C19orf75
	C9orf140			C19orf76
	C9orf142			C19orf77
	C9orf150			C1D
	C9orf156			C1GALT1
	C9orf16			C1GALT1C1
	C9orf163			C1orf100
	C9orf167			C1orf101
	C9orf169			C1orf103
	C9orf171			C1orf104
	C9orf21			C1orf105
	C9orf23			C1orf106
	C9orf24			C1orf107
	C9orf25			C1orf109
	C9orf3			C1orf111
	C9orf30			C1orf112
	C9orf37			C1orf113
	C9orf40			C1orf122
	C9orf41			C1orf123
	C9orf43			C1orf125
	C9orf46			C1orf126
	C9orf5			C1orf127
	C9orf53			C1orf130
	C9orf6			C1orf135
	C9orf64			C1orf14
	C9orf66			C1orf141
	C9orf69			C1orf144
	C9orf7			C1orf150
	C9orf72			C1orf151
	C9orf78			C1orf156
	C9orf80			C1orf157
	C9orf82			C1orf158
	C9orf85			C1orf159
	C9orf86			C1orf162
	C9orf89			C1orf163
	C9orf91			C1orf170
	C9orf93			C1orf173
	C9orf95			C1orf174
	C9orf96			C1orf182
	CA11			C1orf183
	CA13			C1orf186
	CA2			C1orf187
	CA5B			C1orf194
	CA5BP			C1orf200
	CAB39			C1orf203
	CAB39L			C1orf204
	CABC1			C1orf21
	CABIN1			C1orf212
	CABLES1			C1orf213
	CABLES2			C1orf220
	CABP1			C1orf228
	CACHD1			C1orf25
	CACNA2D1			C1orf26
	CACNA2D4			C1orf27
	CACNB1			C1orf31
	CACNB3			C1orf35
	CACNB4			C1orf38
	CACYBP			C1orf43
	CADM1			C1orf50
	CADM2			C1orf53
	CADPS			C1orf55
	CADPS2			C1orf57
	CAGE1			C1orf58
	CALCB			C1orf59
	CALCOCO1			C1orf63
	CALCOCO2			C1orf66
	CALHM2			C1orf69
	CALM1			C1orf74
	CALM2			C1orf77
	CALM3			C1orf83
	CALR			C1orf84
	CALR3			C1orf86
	CALU			C1orf88
	CAMK1			C1orf89
	CAMK1D			C1orf9
	CAMK2B			C1orf91
	CAMK2D			C1orf92
	CAMK2G			C1orf95
	CAMK2N2			C1orf96
	CAMK4			C1orf97
	CAMKK1			C1QBP
	CAMLG			C1QTNF1
	CAMP			C1QTNF4
	CAMSAP1			C1QTNF7
	CAMSAP1L1			C1QTNF8
	CAMTA1			C1RL
	CAMTA2			C2
	CAND1			C20orf103
	CAND2			C20orf11
	CANT1			C20orf111
	CANX			C20orf112
	CAP1			C20orf114
	CAP2			C20orf117
	CAPG			C20orf118
	CAPN1			C20orf12
	CAPN10			C20orf123
	CAPN11			C20orf132
	CAPN14			C20orf134
	CAPN5			C20orf144
	CAPN7			C20orf152
	CAPN9			C20orf166
	CAPNS1			C20orf177
	CAPRIN1			C20orf194
	CAPRIN2			C20orf195
	CAPS2			C20orf196
	CAPZA1			C20orf197
	CAPZA2			C20orf199
	CAPZB			C20orf20
	CARD6			C20orf200
	CARD8			C20orf203
	CARD9			C20orf24
	CARHSP1			C20orf26
	CARM1			C20orf27
	CARNS1			C20orf29
	CARS			C20orf3
	CARS2			C20orf30
	CASC1			C20orf43
	CASC2			C20orf56
	CASC3			C20orf7
	CASC4			C20orf72
	CASC5			C20orf94
	CASD1			C21orf119
	CASK			C21orf122
	CASKIN2			C21orf128
	CASP2			C21orf29
	CASP3			C21orf33
	CASP6			C21orf34
	CASP7			C21orf45
	CASP8			C21orf49
	CASP8AP2			C21orf56
	CASP9			C21orf57
	CASS4			C21orf58
	CAST			C21orf59
	CAT			C21orf62
	CATSPER2P1			C21orf63
	CATSPER4			C21orf67
	CAV1			C21orf7
	CAV2			C21orf70
	CBARA1			C21orf81
	CBFA2T2			C21orf84
	CBFA2T3			C21orf88
	CBFB			C21orf91
	CBLB			C21orf96
	CBLL1			C22orf13
	CBLN3			C22orf15
	CBR1			C22orf24
	CBR4			C22orf25
	CBS			C22orf29
	CBWD3			C22orf30
	CBWD5			C22orf32
	CBX1			C22orf36
	CBX2			C22orf39
	CBX3			C22orf40
	CBX4			C22orf41
	CBX5			C22orf45
	CBX6			C22orf46
	CBX8			C22orf9
	CC2D1B			C2CD2
	CCAR1			C2CD2L
	CCBL1			C2CD3
	CCBL2			C2CD4C
	CCDC101			C2CD4D
	CCDC102A			C2orf15
	CCDC102B			C2orf16
	CCDC103			C2orf18
	CCDC104			C2orf24
	CCDC107			C2orf28
	CCDC109A			C2orf29
	CCDC109B			C2orf3
	CCDC11			C2orf34
	CCDC110			C2orf39
	CCDC111			C2orf42
	CCDC112			C2orf43
	CCDC114			C2orf44
	CCDC115			C2orf48
	CCDC117			C2orf49
	CCDC12			C2orf50
	CCDC121			C2orf52
	CCDC122			C2orf55
	CCDC123			C2orf56
	CCDC126			C2orf58
	CCDC127			C2orf62
	CCDC13			C2orf63
	CCDC130			C2orf64
	CCDC132			C2orf67
	CCDC134			C2orf68
	CCDC135			C2orf69
	CCDC136			C2orf7
	CCDC138			C2orf70
	CCDC14			C2orf71
	CCDC142			C2orf76
	CCDC144B			C2orf77
	CCDC146			C2orf79
	CCDC147			C2orf81
	CCDC148			C2orf83
	CCDC149			C2orf84
	CCDC15			C2orf85
	CCDC150			C2orf86
	CCDC151			C2orf89
	CCDC152			C3AR1
	CCDC153			C3orf1
	CCDC154			C3orf10
	CCDC155			C3orf17
	CCDC157			C3orf18
	CCDC159			C3orf19
	CCDC162			C3orf20
	CCDC163P			C3orf21
	CCDC18			C3orf23
	CCDC21			C3orf26
	CCDC22			C3orf31
	CCDC23			C3orf32
	CCDC24			C3orf34
	CCDC25			C3orf35
	CCDC28A			C3orf36
	CCDC28B			C3orf37
	CCDC33			C3orf38
	CCDC34			C3orf47
	CCDC38			C3orf50
	CCDC40			C3orf52
	CCDC41			C3orf54
	CCDC42			C3orf57
	CCDC42B			C3orf58
	CCDC43			C3orf59
	CCDC45			C3orf62
	CCDC46			C3orf63
	CCDC47			C3orf64
	CCDC48			C3orf67
	CCDC50			C3orf70
	CCDC51			C3orf71
	CCDC52			C3orf75
	CCDC56			C3orf77
	CCDC57			C4BPA
	CCDC58			C4BPB
	CCDC59			C4orf10
	CCDC6			C4orf11
	CCDC61			C4orf14
	CCDC64			C4orf19
	CCDC69			C4orf21
	CCDC7			C4orf22
	CCDC72			C4orf23
	CCDC75			C4orf27
	CCDC76			C4orf29
	CCDC77			C4orf3
	CCDC82			C4orf31
	CCDC83			C4orf32
	CCDC84			C4orf34
	CCDC85A			C4orf36
	CCDC85B			C4orf37
	CCDC85C			C4orf38
	CCDC86			C4orf41
	CCDC88A			C4orf42
	CCDC88B			C4orf43
	CCDC88C			C4orf45
	CCDC9			C4orf46
	CCDC90A			C4orf49
	CCDC90B			C4orf51
	CCDC92			C4orf52
	CCDC96			C5AR1
	CCDC97			C5orf13
	CCDC99			C5orf15
	CCIN			C5orf20
	CCL1			C5orf22
	CCL19			C5orf24
	CCL2			C5orf28
	CCL22			C5orf30
	CCL24			C5orf32
	CCL25			C5orf33
	CCL3			C5orf34
	CCL3L1			C5orf35
	CCL3L3			C5orf36
	CCL4			C5orf39
	CCL4L1			C5orf4
	CCL4L2			C5orf41
	CCL5			C5orf42
	CCM2			C5orf43
	CCNA1			C5orf44
	CCNA2			C5orf45
	CCNB1			C5orf49
	CCNC			C5orf51
	CCND1			C5orf54
	CCND3			C5orf55
	CCNDBP1			C5orf56
	CCNE2			C5orf62
	CCNF			C6orf1
	CCNG2			C6orf103
	CCNH			C6orf105
	CCNI			C6orf106
	CCNJL			C6orf108
	CCNK			C6orf114
	CCNL1			C6orf115
	CCNL2			C6orf120
	CCNO			C6orf123
	CCNT1			C6orf125
	CCNT2			C6orf129
	CCNY			C6orf130
	CCNYL1			C6orf132
	CCPG1			C6orf134
	CCR1			C6orf136
	CCR10			C6orf138
	CCR2			C6orf142
	CCR6			C6orf147
	CCR7			C6orf150
	CCRL2			C6orf153
	CCRN4L			C6orf154
	CCT2			C6orf162
	CCT3			C6orf165
	CCT4			C6orf167
	CCT5			C6orf168
	CCT6A			C6orf170
	CCT6B			C6orf176
	CCT6P1			C6orf182
	CCT6P3			C6orf186
	CCT7			C6orf203
	CCT8			C6orf204
	CD101			C6orf208
	CD109			C6orf211
	CD151			C6orf217
	CD164			C6orf218
	CD19			C6orf223
	CD200R1L			C6orf225
	CD22			C6orf226
	CD24			C6orf227
	CD244			C6orf25
	CD248			C6orf27
	CD27			C6orf47
	CD274			C6orf52
	CD276			C6orf57
	CD28			C6orf62
	CD2AP			C6orf64
	CD2BP2			C6orf70
	CD300A			C6orf72
	CD300C			C6orf89
	CD300LB			C6orf97
	CD300LD			C7orf10
	CD320			C7orf11
	CD37			C7orf13
	CD38			C7orf23
	CD3EAP			C7orf27
	CD40			C7orf28B
	CD44			C7orf30
	CD47			C7orf31
	CD48			C7orf36
	CD53			C7orf40
	CD55			C7orf41
	CD58			C7orf42
	CD59			C7orf43
	CD6			C7orf44
	CD63			C7orf47
	CD68			C7orf49
	CD69			C7orf50
	CD72			C7orf51
	CD74			C7orf52
	CD79A			C7orf53
	CD79B			C7orf55
	CD81			C7orf57
	CD83			C7orf58
	CD86			C7orf59
	CD8A			C7orf60
	CD9			C7orf63
	CD93			C7orf64
	CD97			C7orf68
	CDADC1			C7orf70
	CDAN1			C7orf72
	CDC123			C8A
	CDC14A			C8B
	CDC14B			C8G
	CDC16			C8orf12
	CDC20			C8orf33
	CDC20B			C8orf34
	CDC25A			C8orf37
	CDC26			C8orf38
	CDC27			C8orf39
	CDC37			C8orf40
	CDC37L1			C8orf41
	CDC40			C8orf45
	CDC42			C8orf51
	CDC42BPA			C8orf55
	CDC42EP1			C8orf56
	CDC42EP2			C8orf58
	CDC42EP3			C8orf59
	CDC42SE1			C8orf73
	CDC42SE2			C8orf74
	CDC45			C8orf75
	CDC5L			C8orf77
	CDC6			C8orf79
	CDC7			C8orf80
	CDC73			C8orf83
	CDCA2			C8orf84
	CDCA3			C8orf86
	CDCA4			C8ORFK29
	CDCA5			C9orf100
	CDCA7			C9orf102
	CDCA7L			C9orf103
	CDCA8			C9orf106
	CDH12			C9orf114
	CDH15			C9orf116
	CDH17			C9orf117
	CDH2			C9orf119
	CDH23			C9orf122
	CDH24			C9orf130
	CDH3			C9orf135
	CDHR2			C9orf139
	CDIPT			C9orf140
	CDK12			C9orf142
	CDK13			C9orf150
	CDK14			C9orf153
	CDK16			C9orf156
	CDK17			C9orf16
	CDK18			C9orf163
	CDK19			C9orf167
	CDK2			C9orf169
	CDK20			C9orf171
	CDK2AP1			C9orf172
	CDK4			C9orf21
	CDK5			C9orf23
	CDK5R1			C9orf24
	CDK5RAP2			C9orf25
	CDK5RAP3			C9orf3
	CDK6			C9orf30
	CDK7			C9orf37
	CDK8			C9orf4
	CDK9			C9orf40
	CDKL1			C9orf41
	CDKL3			C9orf43
	CDKN1A			C9orf46
	CDKN1B			C9orf5
	CDKN2A			C9orf50
	CDKN2AIP			C9orf53
	CDKN2AIPNL			C9orf6
	CDKN2B			C9orf64
	CDKN2BAS			C9orf66
	CDKN2C			C9orf68
	CDKN2D			C9orf69
	CDKN3			C9orf7
	CDNF			C9orf71
	CDS1			C9orf72
	CDS2			C9orf78
	CDT1			C9orf80
	CDV3			C9orf82
	CDYL			C9orf84
	CEACAM1			C9orf85
	CEACAM3			C9orf86
	CEBPA			C9orf89
	CEBPE			C9orf9
	CEBPG			C9orf91
	CEBPZ			C9orf93
	CECR4			C9orf95
	CECR5			C9orf96
	CEL			C9orf98
	CELF1			CA1
	CELF2			CA10
	CELSR2			CA11
	CELSR3			CA12
	CEMP1			CA13
	CENPB			CA2
	CENPBD1			CA5A
	CENPC1			CA5B
	CENPE			CA5BP
	CENPF			CA6
	CENPH			CA8
	CENPJ			CAB39
	CENPK			CAB39L
	CENPL			CABC1
	CENPM			CABIN1
	CENPN			CABLES1
	CENPO			CABLES2
	CENPP			CABP1
	CENPQ			CACHD1
	CENPT			CACNA1A
	CENPW			CACNA1C
	CEP110			CACNA1D
	CEP120			CACNA1E
	CEP135			CACNA1I
	CEP170			CACNA1S
	CEP192			CACNA2D1
	CEP250			CACNA2D2
	CEP290			CACNA2D3
	CEP350			CACNA2D4
	CEP55			CACNB1
	CEP57			CACNB2
	CEP63			CACNB3
	CEP68			CACNB4
	CEP70			CACYBP
	CEP72			CADM1
	CEP76			CADM2
	CEP78			CADPS
	CEP97			CADPS2
	CEPT1			CAGE1
[truncated: 12,078 more rows]

## Sheet: RUNX1 targets in K562 and SEM
RUNX1 targets common in K562 and SEM	x		in K562 only	x		in SEM only	x
223	A2M		157	2012-03-03		10790	A2BP1
	ABHD2			2012-03-06			A4GALT
	ACRBP			2012-09-05			AAAS
	ACSL1			ABCB1			AACS
	ACSL3			AK056703			AACSL
	ACTN1			AKAP12			AADAT
	ACVR1B			ARHGEF18			AAGAB
	ADAM10			ATP6AP2			AAK1
	AHCYL1			ATP9A			AAMP
	AMPD3			AXL			AANAT
	ANTXR2			AXUD1			AARS
	ARHGAP15			BAMBI			AARS2
	ARL6IP1			BC028192			AARSD1
	ATF6B			BC034684			AASDH
	ATP2A3			BCORL2			AASS
	ATP6V0A2			BET3L			AATF
	B4GALT5			C15orf26			ABAT
	BCL2L1			C3			ABCA1
	BCOR			CCL18			ABCA11P
	BCR			CD52			ABCA17P
	BMP1			CDCP1			ABCA2
	BSDC1			CLPS			ABCA3
	BTG2			COL15A1			ABCA5
	C10orf26			COL6A3			ABCA7
	C11orf24			CR1L			ABCA9
	C12orf41			CREBL1			ABCB10
	C19orf59			CRYAB			ABCB4
	C1orf66			CSGLCA-T			ABCB6
	C3orf50			CTSL			ABCB8
	C6orf62			CTSL1			ABCB9
	C7orf28B			CTSL3			ABCC4
	CALCOCO1			DAF			ABCC5
	CALU			DKFZp434N045			ABCD1
	CAP1			DKFZp564A012			ABCD2
	CCL2			DKFZp572C163			ABCD3
	CCL3			DKFZp667K192			ABCD4
	CCL3L1			DKFZp686B219			ABCE1
	CCL3L3			DKFZp686D231			ABCF1
	CCL4			DKFZp762L011			ABCF2
	CCL4L1			DKFZp762O195			ABCF3
	CCL4L2			DLK1			ABCG2
	CCR7			F2R			ABCG4
	CCRL2			FAM11A			ABHD10
	CD164			FAM40A			ABHD11
	CD248			FCGR2C			ABHD12
	CD300C			FLJ00183			ABHD14A
	CD44			FLJ14297			ABHD14B
	CD55			FLNA			ABHD15
	CD69			FOSB			ABHD3
	CD9			GABRQ			ABHD4
	CD97			GBP1			ABHD5
	CDC42SE1			GFI1B			ABHD6
	CFLAR			GLIPR1			ABHD8
	CHD4			GML			ABI1
	CKLF			GPR183			ABI2
	CLCN3			GPR3			ABI3
	CLDN12			GRN			ABL1
	CLDND1			GZMB			ABL2
	CMTM6			GZMH			ABLIM1
	CREB3			HLA-G			ABR
	CTNNB1			hLAT2			ABT1
	CTSA			IFRG15			ABTB1
	CTSB			IGFBP4			ABTB2
	CYBASC3			IGFBP5			ACAA1
	CYTH1			IL1B			ACAA2
	DDX5			IL20			ACACA
	DIAPH1			IL24			ACAD10
	DUSP5			IL4R			ACAD11
	ECM1			INHBA			ACAD8
	EGR3			ITGA5			ACAD9
	EHD1			ITGB1BP2			ACADM
	EIF5			ITGB3			ACADS
	EMR2			ITM2B			ACADSB
	EPHB6			ITPRIP			ACAP1
	F11R			KIAA0310			ACAP2
	FADS1			KIAA0467			ACAP3
	FADS3			KIAA0495			ACAT1
	FCGR2A			KIAA0878			ACAT2
	FGF17			KIAA1308			ACBD3
	FLNB			KRT6B			ACBD4
	FLNC			L25629			ACBD5
	FURIN			LIF			ACBD6
	GADD45A			LOC400713			ACBD7
	GBA			LOC441309			ACCN1
	GIPR			LRRC4B			ACCS
	GK			LYVE1			ACD
	GNS			LZIP			ACER2
	GRAP2			MATN3			ACIN1
	GUSB			MFHAS1			ACLY
	H6PD			Mig-6			ACN9
	HLA-E			MR1B			ACO1
	HLA-F			MT1A			ACO2
	HMGCR			MT1B			ACOT13
	HOMER1			MT1E			ACOT4
	HS2ST1			MT1G			ACOT7
	HSP90B1			MT1H			ACOT9
	HVCN1			MTM			ACOX1
	ICAM1			NP			ACOX3
	ID3			NTRK3			ACOXL
	IER3			OR2T29			ACP1
	IFRD2			OR4D2			ACP2
	IGF2R			OR5I1			ACP6
	IL27RA			P4HA2			ACPL2
	INPP5K			PAEP			ACPP
	ITGAV			PDIA3P			ACSF2
	ITGAX			PLAT			ACSL4
	JOSD1			PRSS1			ACSL5
	JUNB			PRSS2			ACSS1
	KIAA0247			PTPRF			ACSS2
	KIAA0913			PTRF			ACTA2
	LAMP2			PZP			ACTB
	LAPTM4A			REM2			ACTG1
	LASP1			RLN3			ACTL6A
	LCP1			RND1			ACTN4
	LMAN1			RP11-514O12.3			ACTR10
	LPAR5			RPN1			ACTR1A
	LRP10			SDC3			ACTR1B
	LRRC8A			SERPINB2			ACTR2
	LY6E			SERPINB9			ACTR3
	LY6G6C			SIL1			ACTR5
	M6PR			SKIP			ACTR6
	MADD			SLC2A14			ACTR8
	MAGEB3			SLC6A8			ACVR1
	MALAT1			SLC9A1			ACVR1C
	MAN1A1			SNX33			ACVR2A
	MAPKAPK2			sp32			ACVR2B
	MCAM			SP6			ACY1
	MCFD2			SPDYC			ACY3
	MEF2D			SPINT1			ACYP1
	MESDC1			SSBP3			ACYP2
	METRNL			ST3GalIII			ADA
	MGAT3			STARD8			ADAL
	MINPP1			STC1			ADAM15
	MSN			SYT6			ADAM17
	MT1F			TAC3			ADAM19
	MT1X			TAF7			ADAM22
	MT2A			TFPI			ADAM28
	MYH9			TFPI2			ADAM6
	MYO1D			THBS1			ADAM8
	NPC1			TIE1			ADAM9
	NR4A1			TINAGL1			ADAMTS1
	NTRK1			TM4SF1			ADAMTS10
	NUMB			TM7SF4			ADAMTS17
	PDGFB			TMEM104			ADAMTS3
	PDIA3			TMEM98			ADAMTS5
	PIK3CG			TNNI3			ADAMTS6
	PLA2G15			TNXB			ADAMTS9
	PLAUR			TRGC2			ADAMTSL2
	PLD3			TSPAN11			ADAR
	PRCP			TUSC3			ADARB1
	PRF1			TXNDC8			ADARB2
	PRSS3			UNQ2494			ADAT2
	PSD4			VSIG4			ADAT3
	PTGS1			ZNEUROK1			ADC
	PTK2B			ZNF141			ADCK1
	PTTG1IP			ZNF415			ADCK2
	RASSF5			ZNF658B			ADCK4
	RDH10						ADCK5
	RNASET2						ADCY3
	RNF122						ADCY6
	RNF145						ADCY9
	RTCD1						ADD1
	SC4MOL						ADD2
	SEMA7A						ADD3
	SERINC3						ADH5
	SH2D2A						ADI1
	SLC16A1						ADIG
	SLC20A1						ADIPOR1
	SLC27A2						ADIPOR2
	SLC38A2						ADK
	SLC46A3						ADM
	SLC6A6						ADNP
	SLC7A8						ADO
	SLC9A5						ADORA2A
	SLCO2B1						ADORA3
	SMOX						ADPGK
	SPARC						ADPRHL1
	SPOCD1						ADPRHL2
	SPRY2						ADRB1
	SPRY4						ADRB2
	ST3GAL2						ADRBK1
	ST6GAL1						ADRBK2
	STAT2						ADRM1
	STX1A						ADSL
	SYP						ADSS
	TAPBP						ADSSL1
	TCIRG1						AEBP1
	TDG						AEBP2
	TGFB1						AEN
	TGOLN2						AFF1
	TLN1						AFF3
	TM7SF2						AFF4
	TM9SF2						AFG3L1
	TMBIM6						AFG3L2
	TMEM138						AFMID
	TMEM144						AFTPH
	TMEM164						AG2
	TMEM185A						AGA
	TMEM185B						AGAP11
	TMEM63A						AGAP2
	TMEM63B						AGBL2
	TMEM87B						AGBL3
	TNFRSF9						AGBL5
	TOR1A						AGFG1
	TOR3A						AGFG2
	TPP1						AGGF1
	TRIB1						AGK
	TRIM8						AGL
	TRPV2						AGPAT1
	TSC22D1						AGPAT2
	TSC22D4						AGPAT5
	TSPAN17						AGPAT6
	TSPAN3						AGPAT9
	TSPAN31						AGPS
	UHRF1BP1						AGRN
	USP9X						AGTPBP1
	VCL						AGTRAP
	VEGFA						AGXT2L2
	XIRP1						AHCTF1
	XYLT2						AHCY
	ZNF595						AHCYL2
	ZNF649						AHDC1
	ZNF672						AHI1
							AHNAK
							AHSA1
							AHSA2
							AICDA
							AIDA
							AIF1
							AIFM1
							AIG1
							AIM1
							AIM2
							AIMP1
							AIMP2
							AIP
							AK1
							AK2
							AK3
							AK3L1
							AK5
							AK7
							AKAP1
							AKAP10
							AKAP11
							AKAP13
							AKAP2
							AKAP5
							AKAP6
							AKAP7
							AKAP8
							AKAP8L
							AKAP9
							AKD1
							AKIRIN1
							AKIRIN2
							AKR1A1
							AKR1B1
							AKR1B15
							AKR7A2
							AKT1S1
							AKT2
							AKTIP
							ALAD
							ALAS1
							ALCAM
							ALDH16A1
							ALDH18A1
							ALDH1B1
							ALDH2
							ALDH3A2
							ALDH3B1
							ALDH4A1
							ALDH5A1
							ALDH6A1
							ALDH7A1
							ALDH9A1
							ALDOA
							ALG1
							ALG11
							ALG12
							ALG13
							ALG1L
							ALG1L2
							ALG2
							ALG3
							ALG5
							ALG6
							ALG8
							ALG9
							ALKBH2
							ALKBH4
							ALKBH5
							ALKBH6
							ALKBH7
							ALKBH8
							ALLC
							ALMS1
							ALOX5AP
							ALS2
							ALS2CL
							ALS2CR4
							ALS2CR8
							AMACR
							AMD1
							AMDHD1
							AMDHD2
							AMICA1
							AMIGO2
							AMMECR1
							AMN1
							AMOT
							AMOTL1
							AMOTL2
							AMPD2
							AMZ2
							AMZ2P1
							ANAPC1
							ANAPC10
							ANAPC11
							ANAPC13
							ANAPC16
							ANAPC2
							ANAPC4
							ANAPC5
							ANAPC7
							ANG
							ANGEL1
							ANGEL2
							ANGPT4
							ANGPTL2
							ANGPTL4
							ANGPTL5
							ANGPTL6
							ANK1
							ANK2
							ANKAR
							ANKHD1
							ANKHD1-EIF4EBP3
							ANKIB1
							ANKLE1
							ANKLE2
							ANKMY2
							ANKRA2
							ANKRD10
							ANKRD11
							ANKRD12
							ANKRD13B
							ANKRD13C
							ANKRD13D
							ANKRD16
							ANKRD17
							ANKRD18A
							ANKRD24
							ANKRD26
							ANKRD27
							ANKRD28
							ANKRD29
							ANKRD31
							ANKRD33
							ANKRD33B
							ANKRD35
							ANKRD36
							ANKRD36B
							ANKRD37
							ANKRD39
							ANKRD40
							ANKRD42
							ANKRD44
							ANKRD46
							ANKRD49
							ANKRD5
							ANKRD50
							ANKRD52
							ANKRD53
							ANKRD54
							ANKRD57
							ANKRD58
							ANKRD6
							ANKRD9
							ANKS1B
							ANKS3
							ANKS6
							ANKZF1
							ANLN
							ANO10
							ANO5
							ANO6
							ANO8
							ANP32B
							ANP32E
							ANPEP
							ANXA11
							ANXA2
							ANXA4
							ANXA5
							ANXA6
							ANXA7
							AOX1
							AOX2P
							AP1AR
							AP1B1
							AP1G1
							AP1G2
							AP1M1
							AP1S2
							AP1S3
							AP2A1
							AP2A2
							AP2B1
							AP2M1
							AP2S1
							AP3B1
							AP3M1
							AP3M2
							AP3S1
							AP3S2
							AP4B1
							AP4E1
							AP4M1
							AP4S1
							APAF1
							APBA1
							APBA2
							APBA3
							APBB1IP
							APBB2
							APBB3
							APC
							APCDD1
							APEH
							APEX1
							APH1A
							APH1B
							API5
							APIP
							APITD1
							APLF
							APLP2
							APOA1
							APOA1BP
							APOB48R
							APOBEC2
							APOBEC3B
							APOBEC3C
							APOBEC3D
							APOBEC3F
							APOBEC3G
							APOC1P1
							APOC2
							APOC4
							APOL2
							APOL3
							APOL6
							APOLD1
							APOO
							APOOL
							APP
							APPL1
							APPL2
							APTX
							AQP3
							AQPEP
							AQR
							ARAP1
							ARAP2
							ARCN1
							ARF1
							ARF3
							ARF4
							ARF6
							ARFGAP1
							ARFGAP2
							ARFGAP3
							ARFGEF1
							ARFIP1
							ARFRP1
							ARGLU1
							ARHGAP1
							ARHGAP10
							ARHGAP11A
							ARHGAP11B
							ARHGAP12
							ARHGAP19
							ARHGAP20
							ARHGAP21
							ARHGAP22
							ARHGAP24
							ARHGAP25
							ARHGAP26
							ARHGAP27
							ARHGAP30
							ARHGAP31
							ARHGAP32
							ARHGAP4
							ARHGAP42
							ARHGAP5
							ARHGAP9
							ARHGDIA
							ARHGDIB
							ARHGDIG
							ARHGEF1
							ARHGEF11
							ARHGEF12
							ARHGEF16
							ARHGEF17
							ARHGEF2
							ARHGEF3
							ARHGEF7
							ARHGEF9
							ARID1A
							ARID1B
							ARID2
							ARID3B
							ARID4A
							ARID4B
							ARID5A
							ARID5B
							ARIH1
							ARIH2
							ARL1
							ARL15
							ARL16
							ARL2
							ARL2BP
							ARL3
							ARL4C
							ARL4D
							ARL5A
							ARL5B
							ARL5C
							ARL6IP4
							ARL6IP5
							ARL6IP6
							ARL8A
							ARL8B
							ARMC1
							ARMC10
							ARMC2
							ARMC4
							ARMC5
							ARMC6
							ARMC8
							ARMC9
							ARMCX4
							ARMCX5
							ARNT
							ARNTL
							ARPC1A
							ARPC1B
							ARPC2
							ARPC3
							ARPC4
							ARPC5
							ARPC5L
							ARPP19
							ARRB2
							ARRDC1
							ARRDC2
							ARRDC4
							ARRDC5
							ARSA
							ARSB
							ARSD
							ARSG
							ARSK
							ARTN
							ARV1
							ASAH1
							ASAM
							ASAP2
							ASAP3
							ASB1
							ASB10
							ASB13
							ASB2
							ASB3
							ASB6
							ASB7
							ASB8
							ASCC1
							ASCC2
							ASCC3
							ASCL4
							ASF1B
							ASGR2
							ASH1L
							ASH2L
							ASL
							ASNS
							ASNSD1
							ASPHD2
							ASPSCR1
							ASTE1
							ASTN2
							ASXL1
							ASXL2
							ASXL3
							ATAD1
							ATAD2
							ATAD2B
							ATAD3A
							ATAD5
							ATE1
							ATF1
							ATF2
							ATF3
							ATF4
							ATF5
							ATF7
							ATF7IP
							ATG10
							ATG12
							ATG16L2
							ATG2A
							ATG2B
							ATG3
							ATG4B
							ATG4C
							ATG4D
							ATG5
							ATG7
							ATG9A
							ATHL1
							ATIC
							ATL1
							ATL2
							ATL3
							ATM
							ATN1
							ATOX1
							ATP10A
							ATP10D
							ATP11A
							ATP11B
							ATP11C
							ATP12A
							ATP13A1
							ATP13A2
							ATP1A1
							ATP1A3
							ATP1B1
							ATP1B3
							ATP2A1
							ATP2A2
							ATP2B4
							ATP2C1
							ATP5A1
							ATP5B
							ATP5C1
							ATP5D
							ATP5E
							ATP5F1
							ATP5G2
							ATP5G3
							ATP5H
							ATP5I
							ATP5J
							ATP5J2
							ATP5L
							ATP5L2
							ATP5S
							ATP6AP1
							ATP6V0A1
							ATP6V0B
							ATP6V0C
							ATP6V0D1
							ATP6V0E1
							ATP6V0E2
							ATP6V1A
							ATP6V1B2
							ATP6V1C1
							ATP6V1D
							ATP6V1E1
							ATP6V1F
							ATP6V1G1
							ATP6V1G2
							ATP6V1H
							ATP7A
							ATP7B
							ATP8A1
							ATP8B1
							ATP8B2
							ATP8B3
							ATP8B4
							ATP9B
							ATPAF1
							ATPAF2
							ATPBD4
							ATR
							ATRIP
							ATRN
							ATRNL1
							ATRX
							ATXN1
							ATXN10
							ATXN1L
							ATXN2
							ATXN2L
							ATXN3
							ATXN7
							ATXN7L1
							ATXN7L2
							ATXN7L3
							ATXN7L3B
							AUH
							AUP1
							AURKA
							AURKAIP1
							AURKB
							AUTS2
							AVEN
							AVIL
							AVL9
							AVPI1
							AVPR1B
							AVPR2
							AXIN2
							AZI1
							AZI2
							AZIN1
							B2M
							B3GALNT1
							B3GALNT2
							B3GALT4
							B3GALT6
							B3GALTL
							B3GAT3
							B3GNT1
							B3GNT2
							B3GNT4
							B3GNT5
							B3GNT6
							B3GNT7
							B3GNT8
							B4GALT1
							B4GALT2
							B4GALT3
							B4GALT4
							B4GALT6
							B4GALT7
							B9D1
							B9D2
							BAALC
							BACH1
							BACH2
							BAD
							BAG1
							BAG2
							BAG3
							BAG4
							BAG5
							BAHD1
							BAI2
							BAI3
							BAIAP2L1
							BAK1
							BANF1
							BANK1
							BANP
							BAP1
							BARD1
							BASP1
							BAT1
							BAT2
							BAT2L1
							BAT2L2
							BAT3
							BAT4
							BAT5
							BATF
							BATF2
							BATF3
							BAX
							BAZ1A
							BAZ1B
							BAZ2A
							BAZ2B
							BBC3
							BBS12
							BBS2
							BBS4
							BCAN
							BCAP29
							BCAP31
							BCAS2
							BCAT1
							BCAT2
							BCCIP
							BCDIN3D
							BCKDHA
							BCKDHB
							BCL10
							BCL11A
							BCL11B
							BCL2
							BCL2L10
							BCL2L11
							BCL2L12
							BCL2L13
							BCL6
							BCL7A
							BCL7B
							BCL8
							BCL9
							BCL9L
							BCLAF1
							BCORL1
							BCS1L
							BDH1
							BDNF
							BDNFOS
							BDP1
							BEND3
							BEND4
							BEND5
							BEND6
							BEST4
							BET1L
							BFAR
							BGLAP
							BHLHE40
							BHLHE41
							BICC1
							BICD1
							BICD2
							BID
							BIN1
							BIN2
							BIN3
							BIRC2
							BIRC3
							BIRC5
							BIRC6
							BLCAP
							BLK
							BLM
							BLMH
							BLNK
							BLOC1S1
							BLVRB
							BLZF1
							BMF
							BMI1
							BMP2
							BMP2K
							BMP4
							BMPR1A
							BMPR2
							BMS1
							BMS1P4
							BNC2
							BNIP1
							BNIP2
							BNIP3
							BNIP3L
							BOD1
							BOD1L
							BOLA3
							BOP1
							BPHL
							BPI
							BPIL1
							BPTF
							BRAF
							BRAP
							BRCA1
							BRCA2
							BRD1
							BRD2
							BRD8
							BRD9
							BRDT
							BRE
							BRF1
							BRF2
							BRI3
							BRI3BP
							BRIP1
							BRIX1
							BRMS1
							BRMS1L
							BRP44
							BRP44L
							BRPF1
							BRPF3
							BRS3
							BRWD1
							BRWD3
							BSCL2
							BSG
							BSPRY
							BST2
							BTBD1
							BTBD10
							BTBD11
							BTBD12
							BTBD19
							BTBD2
							BTBD3
							BTBD6
							BTBD9
							BTD
							BTF3
							BTF3L4
							BTG1
							BTG3
							BTLA
							BTN3A2
							BTN3A3
							BTRC
							BUB1
							BUB1B
							BUB3
							BUD13
							BUD31
							BVES
							BYSL
							BZRAP1
							BZW1
							BZW2
							C10orf10
							C10orf105
							C10orf111
							C10orf114
							C10orf116
							C10orf118
							C10orf119
							C10orf122
							C10orf125
							C10orf128
							C10orf131
							C10orf137
							C10orf140
							C10orf2
							C10orf25
							C10orf27
							C10orf28
							C10orf32
							C10orf46
							C10orf47
							C10orf54
							C10orf55
							C10orf57
							C10orf71
							C10orf72
							C10orf76
							C10orf78
							C10orf79
							C10orf81
							C10orf84
							C10orf91
							C10orf93
							C10orf95
							C11orf10
							C11orf2
							C11orf20
							C11orf21
							C11orf30
							C11orf31
							C11orf35
							C11orf36
							C11orf40
							C11orf45
							C11orf46
							C11orf48
							C11orf54
							C11orf57
							C11orf58
							C11orf59
							C11orf61
							C11orf63
							C11orf67
							C11orf68
							C11orf71
							C11orf74
							C11orf75
							C11orf80
							C11orf82
							C11orf83
							C11orf84
							C11orf91
							C12orf10
							C12orf23
							C12orf24
							C12orf26
							C12orf29
							C12orf32
							C12orf35
							C12orf4
							C12orf43
							C12orf44
							C12orf47
							C12orf48
							C12orf49
							C12orf5
							C12orf51
							C12orf52
							C12orf53
							C12orf57
							C12orf60
							C12orf61
							C12orf62
							C12orf65
							C12orf66
							C12orf68
							C12orf73
							C12orf75
							C12orf77
							C13orf1
							C13orf23
							C13orf27
							C13orf31
							C13orf33
							C13orf34
							C13orf37
							C13orf38
							C14orf1
							C14orf101
							C14orf102
							C14orf104
							C14orf106
							C14orf109
							C14orf118
							C14orf119
							C14orf126
							C14orf128
							C14orf135
							C14orf138
							C14orf142
							C14orf143
							C14orf149
							C14orf153
							C14orf159
							C14orf166
							C14orf167
							C14orf169
							C14orf178
							C14orf179
							C14orf181
							C14orf2
							C14orf28
							C14orf33
							C14orf37
							C14orf38
							C14orf4
							C14orf43
							C14orf45
							C14orf49
							C14orf79
							C14orf80
							C14orf93
							C15orf17
							C15orf24
							C15orf27
							C15orf29
							C15orf33
							C15orf34
							C15orf37
							C15orf39
							C15orf40
							C15orf41
							C15orf42
							C15orf44
							C15orf52
							C15orf53
							C15orf58
							C15orf61
							C15orf62
							C15orf63
							C16orf13
							C16orf42
							C16orf46
							C16orf48
							C16orf5
							C16orf52
							C16orf53
							C16orf54
							C16orf55
							C16orf57
							C16orf58
							C16orf59
							C16orf61
							C16orf62
							C16orf63
							C16orf7
							C16orf70
							C16orf71
							C16orf72
							C16orf74
							C16orf75
							C16orf80
							C16orf86
							C16orf87
							C16orf88
							C16orf91
							C16orf92
							C16orf93
							C17orf100
							C17orf101
							C17orf103
							C17orf106
							C17orf108
							C17orf37
							C17orf39
							C17orf44
							C17orf48
							C17orf49
							C17orf53
							C17orf55
							C17orf57
							C17orf58
							C17orf59
							C17orf60
							C17orf61
							C17orf62
							C17orf63
							C17orf64
							C17orf65
							C17orf68
							C17orf69
							C17orf70
							C17orf72
							C17orf75
							C17orf80
							C17orf81
							C17orf85
							C17orf86
							C17orf87
							C17orf91
							C17orf95
							C17orf96
							C17orf97
							C18orf1
							C18orf10
							C18orf18
							C18orf19
							C18orf21
							C18orf22
							C18orf25
							C18orf32
							C18orf54
							C18orf55
							C18orf56
							C18orf8
							C19orf12
							C19orf2
							C19orf20
							C19orf23
							C19orf24
							C19orf25
							C19orf28
							C19orf29
							C19orf30
							C19orf35
							C19orf36
							C19orf39
							C19orf40
							C19orf42
							C19orf43
							C19orf44
							C19orf45
							C19orf47
							C19orf50
							C19orf52
							C19orf53
							C19orf54
							C19orf55
							C19orf6
							C19orf60
							C19orf61
							C19orf66
							C19orf70
							C19orf73
							C19orf75
							C19orf76
							C19orf77
							C1D
							C1GALT1
							C1GALT1C1
							C1orf100
							C1orf103
							C1orf104
							C1orf107
							C1orf109
							C1orf112
							C1orf122
							C1orf123
							C1orf125
							C1orf130
							C1orf135
							C1orf144
							C1orf150
							C1orf151
							C1orf156
							C1orf157
							C1orf158
							C1orf163
							C1orf174
							C1orf182
							C1orf183
							C1orf186
							C1orf194
							C1orf200
							C1orf203
							C1orf204
							C1orf21
							C1orf212
							C1orf213
							C1orf220
							C1orf228
							C1orf25
							C1orf26
							C1orf27
							C1orf31
							C1orf35
							C1orf38
							C1orf43
							C1orf50
							C1orf53
							C1orf55
							C1orf57
							C1orf58
							C1orf59
							C1orf63
							C1orf69
							C1orf74
							C1orf77
							C1orf83
							C1orf84
							C1orf86
							C1orf88
							C1orf89
							C1orf9
							C1orf91
							C1orf92
							C1orf96
							C1orf97
							C1QBP
							C1RL
							C2
							C20orf103
							C20orf11
							C20orf111
							C20orf112
							C20orf118
							C20orf12
							C20orf123
							C20orf132
							C20orf134
							C20orf144
							C20orf166
							C20orf177
							C20orf194
							C20orf195
							C20orf197
							C20orf199
							C20orf20
							C20orf203
							C20orf24
							C20orf26
							C20orf27
							C20orf29
							C20orf3
							C20orf30
							C20orf43
							C20orf7
							C20orf72
							C20orf94
							C21orf119
							C21orf122
							C21orf128
							C21orf33
							C21orf34
							C21orf45
							C21orf49
							C21orf56
							C21orf57
							C21orf58
							C21orf59
							C21orf67
							C21orf7
							C21orf70
							C21orf91
							C21orf96
							C22orf13
							C22orf15
							C22orf24
							C22orf25
							C22orf29
							C22orf30
							C22orf32
							C22orf39
							C22orf40
							C22orf41
							C22orf46
							C22orf9
							C2CD2
							C2CD2L
							C2CD3
							C2orf15
							C2orf24
							C2orf28
							C2orf29
							C2orf3
							C2orf34
							C2orf39
							C2orf42
							C2orf43
							C2orf44
							C2orf48
							C2orf49
							C2orf50
							C2orf52
							C2orf56
							C2orf63
							C2orf64
							C2orf67
							C2orf68
							C2orf69
							C2orf7
							C2orf70
							C2orf71
							C2orf76
							C2orf77
							C2orf79
							C2orf85
							C2orf86
							C2orf89
							C3AR1
							C3orf1
							C3orf10
							C3orf17
							C3orf18
							C3orf19
							C3orf21
							C3orf23
							C3orf31
							C3orf34
							C3orf37
							C3orf38
							C3orf47
							C3orf54
							C3orf58
							C3orf59
							C3orf62
							C3orf63
							C3orf64
							C3orf67
							C3orf70
							C3orf71
							C3orf75
							C4BPB
							C4orf10
							C4orf14
							C4orf19
							C4orf21
							C4orf22
							C4orf27
							C4orf29
							C4orf3
							C4orf31
							C4orf32
							C4orf34
							C4orf36
							C4orf37
							C4orf38
							C4orf41
							C4orf42
							C4orf43
							C4orf46
							C4orf52
							C5AR1
							C5orf13
							C5orf15
							C5orf20
							C5orf22
							C5orf24
							C5orf28
							C5orf30
							C5orf32
							C5orf33
							C5orf34
							C5orf35
							C5orf39
							C5orf4
							C5orf41
							C5orf43
							C5orf44
							C5orf45
							C5orf51
							C5orf54
							C5orf56
							C5orf62
							C6orf106
							C6orf108
							C6orf115
							C6orf120
							C6orf123
							C6orf129
							C6orf130
							C6orf134
							C6orf136
							C6orf147
							C6orf150
							C6orf154
							C6orf162
							C6orf165
							C6orf167
							C6orf170
							C6orf176
							C6orf182
							C6orf203
							C6orf204
							C6orf211
							C6orf217
							C6orf218
							C6orf225
							C6orf226
							C6orf227
							C6orf25
							C6orf27
							C6orf47
							C6orf52
							C6orf57
							C6orf64
							C6orf70
							C6orf72
							C6orf89
							C7orf10
							C7orf11
							C7orf13
							C7orf23
							C7orf27
							C7orf30
							C7orf31
							C7orf36
							C7orf40
							C7orf42
							C7orf43
							C7orf47
							C7orf49
							C7orf51
							C7orf55
							C7orf57
							C7orf59
							C7orf60
							C7orf63
							C7orf64
							C7orf68
							C7orf70
							C8G
							C8orf33
							C8orf37
							C8orf38
							C8orf39
							C8orf40
							C8orf41
							C8orf51
							C8orf55
							C8orf59
							C8orf73
							C8orf74
							C8orf75
							C8orf77
							C8orf80
							C8orf83
							C8orf86
							C8ORFK29
							C9orf100
							C9orf102
							C9orf103
							C9orf106
							C9orf114
							C9orf116
							C9orf117
							C9orf119
							C9orf122
							C9orf130
							C9orf135
							C9orf139
							C9orf140
							C9orf142
							C9orf150
							C9orf156
							C9orf16
							C9orf163
							C9orf167
							C9orf169
							C9orf171
							C9orf21
							C9orf23
							C9orf24
							C9orf25
							C9orf3
							C9orf30
							C9orf37
							C9orf40
							C9orf41
							C9orf43
							C9orf46
							C9orf5
							C9orf53
							C9orf6
							C9orf64
							C9orf66
							C9orf69
							C9orf7
							C9orf72
							C9orf78
							C9orf80
							C9orf82
							C9orf85
							C9orf86
							C9orf89
							C9orf91
							C9orf93
							C9orf95
							C9orf96
							CA11
							CA13
							CA2
							CA5B
							CA5BP
							CAB39
							CAB39L
							CABC1
							CABIN1
							CABLES1
							CABLES2
							CABP1
							CACHD1
							CACNA2D1
							CACNA2D4
							CACNB1
							CACNB3
							CACNB4
							CACYBP
							CADM1
							CADM2
							CADPS
							CADPS2
							CAGE1
							CALCB
							CALCOCO2
							CALHM2
							CALM1
							CALM2
							CALM3
							CALR
							CALR3
							CAMK1
							CAMK1D
							CAMK2B
							CAMK2D
							CAMK2G
							CAMK2N2
							CAMK4
							CAMKK1
							CAMLG
							CAMP
							CAMSAP1
							CAMSAP1L1
							CAMTA1
							CAMTA2
							CAND1
							CAND2
							CANT1
							CANX
							CAP2
							CAPG
							CAPN1
							CAPN10
							CAPN11
							CAPN14
							CAPN5
							CAPN7
							CAPN9
							CAPNS1
							CAPRIN1
							CAPRIN2
							CAPS2
							CAPZA1
							CAPZA2
							CAPZB
							CARD6
							CARD8
							CARD9
							CARHSP1
							CARM1
							CARNS1
							CARS
							CARS2
							CASC1
							CASC2
							CASC3
							CASC4
							CASC5
							CASD1
							CASK
							CASKIN2
							CASP2
							CASP3
							CASP6
							CASP7
							CASP8
							CASP8AP2
							CASP9
							CASS4
							CAST
							CAT
							CATSPER2P1
							CATSPER4
							CAV1
							CAV2
							CBARA1
							CBFA2T2
							CBFA2T3
							CBFB
							CBLB
							CBLL1
							CBLN3
							CBR1
							CBR4
							CBS
							CBWD3
							CBWD5
							CBX1
							CBX2
							CBX3
							CBX4
							CBX5
							CBX6
							CBX8
							CC2D1B
							CCAR1
							CCBL1
							CCBL2
							CCDC101
							CCDC102A
							CCDC102B
							CCDC103
							CCDC104
							CCDC107
							CCDC109A
							CCDC109B
							CCDC11
							CCDC110
							CCDC111
							CCDC112
							CCDC114
							CCDC115
							CCDC117
							CCDC12
							CCDC121
							CCDC122
							CCDC123
							CCDC126
							CCDC127
							CCDC13
							CCDC130
							CCDC132
							CCDC134
							CCDC135
							CCDC136
							CCDC138
							CCDC14
							CCDC142
							CCDC144B
							CCDC146
							CCDC147
							CCDC148
							CCDC149
							CCDC15
							CCDC150
							CCDC151
							CCDC152
							CCDC153
							CCDC154
							CCDC155
							CCDC157
							CCDC159
							CCDC162
							CCDC163P
							CCDC18
							CCDC21
							CCDC22
							CCDC23
							CCDC24
							CCDC25
							CCDC28A
							CCDC28B
							CCDC33
							CCDC34
							CCDC38
							CCDC40
							CCDC41
							CCDC42
							CCDC42B
							CCDC43
							CCDC45
							CCDC46
							CCDC47
							CCDC48
							CCDC50
							CCDC51
							CCDC52
							CCDC56
							CCDC57
							CCDC58
							CCDC59
							CCDC6
							CCDC61
							CCDC64
							CCDC69
							CCDC7
							CCDC72
							CCDC75
							CCDC76
							CCDC77
							CCDC82
							CCDC83
							CCDC84
							CCDC85A
							CCDC85B
							CCDC85C
							CCDC86
							CCDC88A
							CCDC88B
							CCDC88C
							CCDC9
							CCDC90A
							CCDC90B
							CCDC92
							CCDC96
							CCDC97
							CCDC99
							CCIN
							CCL1
							CCL19
							CCL22
							CCL24
							CCL25
							CCL5
							CCM2
							CCNA1
							CCNA2
							CCNB1
							CCNC
							CCND1
							CCND3
							CCNDBP1
							CCNE2
							CCNF
							CCNG2
							CCNH
							CCNI
							CCNJL
							CCNK
							CCNL1
							CCNL2
							CCNO
							CCNT1
							CCNT2
							CCNY
							CCNYL1
							CCPG1
							CCR1
							CCR10
							CCR2
							CCR6
							CCRN4L
							CCT2
							CCT3
							CCT4
							CCT5
							CCT6A
							CCT6B
							CCT6P1
							CCT6P3
							CCT7
							CCT8
							CD101
							CD109
							CD151
							CD19
							CD200R1L
							CD22
							CD24
							CD244
							CD27
							CD274
							CD276
							CD28
							CD2AP
							CD2BP2
							CD300A
							CD300LB
							CD300LD
							CD320
							CD37
							CD38
							CD3EAP
							CD40
							CD47
							CD48
							CD53
							CD58
							CD59
							CD6
							CD63
							CD68
							CD72
							CD74
							CD79A
							CD79B
							CD81
							CD83
							CD86
							CD8A
							CD93
							CDADC1
							CDAN1
							CDC123
							CDC14A
							CDC14B
							CDC16
							CDC20
							CDC20B
							CDC25A
							CDC26
							CDC27
							CDC37
							CDC37L1
							CDC40
							CDC42
							CDC42BPA
							CDC42EP1
							CDC42EP2
							CDC42EP3
							CDC42SE2
							CDC45
							CDC5L
							CDC6
							CDC7
							CDC73
							CDCA2
							CDCA3
							CDCA4
							CDCA5
							CDCA7
							CDCA7L
							CDCA8
							CDH12
							CDH15
							CDH17
							CDH2
							CDH23
							CDH24
							CDH3
							CDHR2
							CDIPT
							CDK12
							CDK13
							CDK14
							CDK16
							CDK17
							CDK18
							CDK19
							CDK2
							CDK20
							CDK2AP1
							CDK4
							CDK5
							CDK5R1
							CDK5RAP2
							CDK5RAP3
							CDK6
							CDK7
							CDK8
							CDK9
							CDKL1
							CDKL3
							CDKN1A
							CDKN1B
							CDKN2A
							CDKN2AIP
							CDKN2AIPNL
							CDKN2B
							CDKN2BAS
							CDKN2C
							CDKN2D
							CDKN3
							CDNF
							CDS1
							CDS2
							CDT1
							CDV3
							CDYL
							CEACAM1
							CEACAM3
							CEBPA
							CEBPE
							CEBPG
							CEBPZ
							CECR4
							CECR5
							CEL
							CELF1
							CELF2
							CELSR2
							CELSR3
							CEMP1
							CENPB
							CENPBD1
							CENPC1
							CENPE
							CENPF
							CENPH
							CENPJ
							CENPK
							CENPL
							CENPM
							CENPN
							CENPO
							CENPP
							CENPQ
							CENPT
							CENPW
							CEP110
							CEP120
							CEP135
							CEP170
							CEP192
							CEP250
							CEP290
							CEP350
							CEP55
							CEP57
							CEP63
							CEP68
							CEP70
							CEP72
							CEP76
							CEP78
							CEP97
							CEPT1
							CERCAM
							CES2
							CES8
							CETN3
							CETN4P
							CFD
							CFDP1
							CFH
							CFL1
							CFL2
							CFLP1
							CFP
							CGGBP1
							CGN
							CGRRF1
							CH25H
							CHAC1
							CHAC2
							CHAF1A
							CHCHD1
							CHCHD10
							CHCHD2
							CHCHD3
							CHCHD4
							CHCHD5
							CHCHD6
							CHCHD7
							CHCHD8
							CHD1L
							CHD2
							CHD3
							CHD7
							CHD8
							CHD9
							CHEK1
							CHEK2
							CHERP
							CHGB
							CHI3L2
							CHIC2
							CHID1
							CHKA
							CHKB
							CHKB-CPT1B
							CHML
							CHMP1A
							CHMP1B
							CHMP2A
							CHMP2B
							CHMP4A
							CHMP4B
							CHMP5
[truncated: 8,791 more rows]

## Sheet: a. RUNX1 SEM MLLN_AF4C_H3K79Me
a. RUNX1 targets in SEM common with MLLN_AF4C_H3K79Me in SEM	x		RUNX1 only	x		MLLN_AF4C_H3K79Me only	x
2281	AAK1		8732	A2BP1		209	AASDHPPT
	AASS			A2M			ABCC1
	ABCB10			A4GALT			ALKBH1
	ABCE1			AAAS			ANP32A
	ABHD10			AACS			ARHGAP17
	ABHD12			AACSL			ARHGEF6
	ABHD15			AADAT			ARPP21
	ABHD3			AAGAB			ARRDC3
	ABHD4			AAMP			ASPH
	ABI1			AANAT			ASPM
	ABL1			AARS			ATG16L1
	ACAA2			AARS2			BAHCC1
	ACACA			AARSD1			BCAS4
	ACAD11			AASDH			BRCC3
	ACADM			AATF			BTAF1
	ACAP2			ABAT			C10orf18
	ACCS			ABCA1			C12orf11
	ACN9			ABCA11P			C14orf147
	ACOT13			ABCA17P			C14orf156
	ACSL3			ABCA2			C19orf48
	ACTG1			ABCA3			C1orf131
	ACTR10			ABCA5			C2orf47
	ACTR3			ABCA7			C2orf60
	ADAM10			ABCA9			C3orf26
	ADAM17			ABCB4			C4orf33
	ADAM9			ABCB6			C7orf44
	ADAR			ABCB8			C8orf76
	ADAT2			ABCB9			CASP4
	ADD3			ABCC4			CCNB2
	ADH5			ABCC5			CCNG1
	ADIPOR2			ABCD1			CCNJ
	ADK			ABCD2			CD96
	ADNP			ABCD3			CD99
	ADSS			ABCD4			CDK1
	AEBP2			ABCF1			CDKAL1
	AFF1			ABCF2			CENPA
	AFF4			ABCF3			CENPV
	AFG3L2			ABCG2			CHD1
	AGBL3			ABCG4			CHORDC1
	AGPAT5			ABHD11			CLEC2B
	AGPS			ABHD14A			CRLF3
	AGTPBP1			ABHD14B			CTDNEP1
	AHSA2			ABHD2			CYCS
	AIDA			ABHD5			DCUN1D1
	AK2			ABHD6			DCUN1D5
	AK3			ABHD8			DERA
	AKAP1			ABI2			DLGAP5
	AKAP13			ABI3			DPH5
	AKAP2			ABL2			DPM1
	AKAP9			ABLIM1			DYNLRB1
	AKIRIN2			ABR			EAF2
	ALG2			ABT1			EIF3E
	ALG5			ABTB1			EIF4H
	ALKBH5			ABTB2			FAM83D
	AMD1			ACAA1			FGFR1OP2
	AMMECR1			ACAD10			FILIP1L
	AMOTL1			ACAD8			FIP1L1
	ANAPC10			ACAD9			FOXK2
	ANAPC13			ACADS			GLA
	ANAPC5			ACADSB			GNB4
	ANGEL2			ACAP1			GNN
	ANKIB1			ACAP3			GNPAT
	ANKRA2			ACAT1			GOLGA4
	ANKRD11			ACAT2			GORAB
	ANKRD12			ACBD3			GPATCH8
	ANKRD16			ACBD4			GUF1
	ANKRD17			ACBD5			HDHD1
	ANKRD33B			ACBD6			HIST2H2AA3
	ANKRD40			ACBD7			HIST2H2AA4
	ANKRD46			ACCN1			HLA-DPA1
	ANKRD49			ACD			HNRNPA1P10
	ANKRD58			ACER2			HNRNPH2
	ANO6			ACIN1			IBTK
	ANP32B			ACLY			IFT80
	ANP32E			ACO1			ILF2
	ANPEP			ACO2			INTS2
	AP1AR			ACOT4			IQCB1
	AP2B1			ACOT7			ITM2B
	AP3M1			ACOT9			JMY
	AP3S1			ACOX1			KBTBD3
	AP4S1			ACOX3			KIAA0101
	APAF1			ACOXL			LOC100129716
	APBB1IP			ACP1			LPAR6
	APBB2			ACP2			LRRK1
	APIP			ACP6			MAGOHB
	APOLD1			ACPL2			MCL1
	APP			ACPP			MCM10
	APPL1			ACRBP			MED17
	ARAP2			ACSF2			MED28
	ARF1			ACSL1			MED30
	ARF6			ACSL4			METAP2
	ARGLU1			ACSL5			MIR1304
	ARHGAP15			ACSS1			MIR1307
	ARHGAP21			ACSS2			MIR15B
	ARHGAP25			ACTA2			MIR16-2
	ARHGEF12			ACTB			MITD1
	ARID1B			ACTL6A			MLLT4
	ARID2			ACTN1			MOCS3
	ARID4B			ACTN4			MRPL30
	ARID5B			ACTR1A			MTCP1
	ARIH2			ACTR1B			MTCP1NB
	ARL1			ACTR2			MTRF1L
	ARL15			ACTR5			NBAS
	ARL5A			ACTR6			NCK2
	ARL5B			ACTR8			NCRNA00292
	ARL6IP5			ACVR1			NHEDC2
	ARL8B			ACVR1B			NOC3L
	ARPP19			ACVR1C			none
	ARSK			ACVR2A			NONO
	ARV1			ACVR2B			NSMCE4A
	ASAH1			ACY1			NUDT21
	ASAP2			ACY3			OGFOD1
	ASB3			ACYP1			ORC1
	ASH2L			ACYP2			ORC2
	ASXL1			ADA			ORC3
	ATAD1			ADAL			ORC6
	ATAD2			ADAM15			P2RY8
	ATAD2B			ADAM19			PCDHGA12
	ATAD5			ADAM22			PCDHGC3
	ATF1			ADAM28			PCDHGC5
	ATF2			ADAM6			PIK3C3
	ATF7			ADAM8			PIK3R1
	ATG12			ADAMTS1			PPFIBP1
	ATG4B			ADAMTS10			PPTC7
	ATL1			ADAMTS17			PRPS1
	ATL2			ADAMTS3			PSMA6
	ATL3			ADAMTS5			PSMD14
	ATM			ADAMTS6			PSPC1
	ATP11B			ADAMTS9			PTPRR
	ATP1B3			ADAMTSL2			QRSL1
	ATP2A2			ADARB1			RAB21
	ATP2C1			ADARB2			RAB30
	ATP5B			ADAT3			RAP1A
	ATP5J			ADC			RB1CC1
	ATP8A1			ADCK1			RBM17
	ATR			ADCK2			RBM26
	ATRNL1			ADCK4			RBMX
	ATXN2			ADCK5			RECK
	ATXN7			ADCY3			RNF13
	ATXN7L3B			ADCY6			RPF2
	AURKA			ADCY9			RPL24
	AUTS2			ADD1			RPL38
	AZI2			ADD2			RPN1
	AZIN1			ADI1			RPS27
	B2M			ADIG			RPS4X
	B3GALNT2			ADIPOR1			RPSAP52
	B3GNT2			ADM			RTN4IP1
	BACH1			ADO			RWDD4
	BAG1			ADORA2A			SCLT1
	BAG2			ADORA3			SDCCAG1
	BAT1			ADPGK			SFMBT1
	BAZ1A			ADPRHL1			SHFM1
	BAZ1B			ADPRHL2			SLK
	BCAT1			ADRB1			SMC4
	BCL11A			ADRB2			SNORA70
	BCL2			ADRBK1			SNORA76
	BCL2L11			ADRBK2			SNORD104
	BCL6			ADRM1			SNORD16
	BCL7A			ADSL			SNORD17
	BCOR			ADSSL1			SNORD18B
	BCR			AEBP1			SNORD22
	BDNFOS			AEN			SNORD29
	BEND4			AFF3			SNORD30
	BICD1			AFG3L1			SNORD31
	BID			AFMID			SNORD32A
	BIRC6			AFTPH			SNORD51
	BLK			AG2			SNORD59B
	BMF			AGA			SNORD60
	BMP2K			AGAP11			SNORD61
	BMPR1A			AGAP2			SNORD65
	BMPR2			AGBL2			SNORD72
	BNIP2			AGBL5			SNORD88C
	BPTF			AGFG1			SNORD99
	BRCA2			AGFG2			SNX13
	BRD1			AGGF1			SOCS6
	BRD2			AGK			SPECC1L
	BRD8			AGL			SREK1
	BRE			AGPAT1			SREK1IP1
	BRIP1			AGPAT2			SRSF11
	BRP44			AGPAT6			SRSF2
	BRWD1			AGPAT9			SRSF2IP
	BTF3			AGRN			SRSF3
	BTG1			AGTRAP			SRSF4
	BTG2			AGXT2L2			SRSF8
	BUB1			AHCTF1			TAF1A
	BUB3			AHCY			TARBP1
	BUD31			AHCYL1			TASP1
	BZW1			AHCYL2			TMEM184C
	C10orf111			AHDC1			TOB1
	C10orf119			AHI1			TRABD
	C10orf25			AHNAK			TRAF3
	C11orf30			AHSA1			TRAF7
	C11orf31			AICDA			TRAPPC8
	C11orf48			AIF1			TRMT11
	C11orf54			AIFM1			TWISTNB
	C11orf61			AIG1			UBE2E3
	C11orf71			AIM1			WDR26
	C11orf83			AIM2			WIPF1
	C12orf35			AIMP1			YLPM1
	C12orf48			AIMP2			ZC3H7B
	C12orf57			AIP			ZFAND1
	C12orf60			AK1			ZKSCAN4
	C12orf61			AK3L1			ZMYND11
	C12orf65			AK5			ZNF330
	C12orf75			AK7			ZNF420
	C12orf77			AKAP10			ZNF487P
	C13orf23			AKAP11			ZNF689
	C14orf104			AKAP5			ZNF770
	C14orf106			AKAP6			ZNF92
	C14orf135			AKAP7
	C14orf166			AKAP8
	C14orf181			AKAP8L
	C14orf33			AKD1
	C14orf43			AKIRIN1
	C15orf24			AKR1A1
	C15orf33			AKR1B1
	C15orf40			AKR1B15
	C15orf42			AKR7A2
	C15orf61			AKT1S1
	C16orf7			AKT2
	C16orf72			AKTIP
	C17orf48			ALAD
	C17orf81			ALAS1
	C17orf95			ALCAM
	C18orf1			ALDH16A1
	C18orf10			ALDH18A1
	C18orf18			ALDH1B1
	C18orf25			ALDH2
	C18orf54			ALDH3A2
	C18orf55			ALDH3B1
	C18orf56			ALDH4A1
	C19orf54			ALDH5A1
	C1orf103			ALDH6A1
	C1orf144			ALDH7A1
	C1orf151			ALDH9A1
	C1orf200			ALDOA
	C1orf43			ALG1
	C1orf55			ALG11
	C1orf58			ALG12
	C1orf63			ALG13
	C1orf83			ALG1L
	C1orf96			ALG1L2
	C20orf103			ALG3
	C20orf24			ALG6
	C20orf30			ALG8
	C20orf72			ALG9
	C21orf49			ALKBH2
	C21orf57			ALKBH4
	C21orf58			ALKBH6
	C21orf91			ALKBH7
	C21orf96			ALKBH8
	C22orf29			ALLC
	C22orf30			ALMS1
	C22orf46			ALOX5AP
	C2orf49			ALS2
	C2orf56			ALS2CL
	C2orf64			ALS2CR4
	C2orf67			ALS2CR8
	C2orf69			AMACR
	C2orf7			AMDHD1
	C2orf86			AMDHD2
	C3orf1			AMICA1
	C3orf10			AMIGO2
	C3orf19			AMN1
	C3orf31			AMOT
	C3orf38			AMOTL2
	C3orf58			AMPD2
	C3orf63			AMPD3
	C3orf71			AMZ2
	C4orf29			AMZ2P1
	C4orf41			ANAPC1
	C4orf43			ANAPC11
	C5orf22			ANAPC16
	C5orf24			ANAPC2
	C5orf30			ANAPC4
	C5orf39			ANAPC7
	C5orf43			ANG
	C5orf44			ANGEL1
	C5orf51			ANGPT4
	C6orf115			ANGPTL2
	C6orf130			ANGPTL4
	C6orf147			ANGPTL5
	C6orf150			ANGPTL6
	C6orf211			ANK1
	C6orf52			ANK2
	C6orf70			ANKAR
	C7orf36			ANKHD1
	C7orf42			ANKHD1-EIF4EBP3
	C7orf49			ANKLE1
	C7orf64			ANKLE2
	C8orf39			ANKMY2
	C8orf40			ANKRD10
	C8orf41			ANKRD13B
	C9orf102			ANKRD13C
	C9orf130			ANKRD13D
	C9orf156			ANKRD18A
	C9orf40			ANKRD24
	C9orf41			ANKRD26
	C9orf5			ANKRD27
	C9orf6			ANKRD28
	C9orf82			ANKRD29
	C9orf85			ANKRD31
	CAB39			ANKRD33
	CACNA2D4			ANKRD35
	CACNB4			ANKRD36
	CACYBP			ANKRD36B
	CAGE1			ANKRD37
	CALM1			ANKRD39
	CALM2			ANKRD42
	CALR			ANKRD44
	CALU			ANKRD5
	CAMK2D			ANKRD50
	CAND1			ANKRD52
	CANX			ANKRD53
	CAPRIN1			ANKRD54
	CAPZA1			ANKRD57
	CASC5			ANKRD6
	CASP3			ANKRD9
	CAT			ANKS1B
	CBFB			ANKS3
	CBLB			ANKS6
	CBX1			ANKZF1
	CBX3			ANLN
	CBX5			ANO10
	CCAR1			ANO5
	CCDC109A			ANO8
	CCDC109B			ANTXR2
	CCDC111			ANXA11
	CCDC117			ANXA2
	CCDC127			ANXA4
	CCDC138			ANXA5
	CCDC14			ANXA6
	CCDC148			ANXA7
	CCDC162			AOX1
	CCDC18			AOX2P
	CCDC21			AP1B1
	CCDC47			AP1G1
	CCDC6			AP1G2
	CCDC69			AP1M1
	CCDC76			AP1S2
	CCDC77			AP1S3
	CCDC82			AP2A1
	CCDC85B			AP2A2
	CCDC88A			AP2M1
	CCDC88C			AP2S1
	CCDC90B			AP3B1
	CCDC97			AP3M2
	CCNC			AP3S2
	CCND3			AP4B1
	CCNH			AP4E1
	CCNL1			AP4M1
	CCNT1			APBA1
	CCNT2			APBA2
	CCNY			APBA3
	CCRN4L			APBB3
	CCT4			APC
	CCT5			APCDD1
	CCT6A			APEH
	CCT7			APEX1
	CCT8			APH1A
	CD164			APH1B
	CD2AP			API5
	CD47			APITD1
	CD58			APLF
	CDC123			APLP2
	CDC25A			APOA1
	CDC26			APOA1BP
	CDC37L1			APOB48R
	CDC40			APOBEC2
	CDC42			APOBEC3B
	CDC42EP3			APOBEC3C
	CDC5L			APOBEC3D
	CDC73			APOBEC3F
	CDCA4			APOBEC3G
	CDCA7			APOC1P1
	CDK12			APOC2
	CDK13			APOC4
	CDK14			APOL2
	CDK17			APOL3
	CDK19			APOL6
	CDK6			APOO
	CDKN1A			APOOL
	CDKN1B			APPL2
	CDKN2A			APTX
	CDKN2AIP			AQP3
	CDKN2BAS			AQPEP
	CDKN2C			AQR
	CDKN3			ARAP1
	CEBPA			ARCN1
	CEBPG			ARF3
	CEBPZ			ARF4
	CELF1			ARFGAP1
	CELF2			ARFGAP2
	CENPC1			ARFGAP3
	CENPE			ARFGEF1
	CENPJ			ARFIP1
	CENPQ			ARFRP1
	CENPW			ARHGAP1
	CEP120			ARHGAP10
	CEP192			ARHGAP11A
	CEP250			ARHGAP11B
	CEP350			ARHGAP12
	CEP57			ARHGAP19
	CEP63			ARHGAP20
	CEP76			ARHGAP22
	CEP78			ARHGAP24
	CETN3			ARHGAP26
	CFLP1			ARHGAP27
	CGGBP1			ARHGAP30
	CHAC2			ARHGAP31
	CHCHD7			ARHGAP32
	CHD1L			ARHGAP4
	CHD7			ARHGAP42
	CHD9			ARHGAP5
	CHEK1			ARHGAP9
	CHERP			ARHGDIA
	CHIC2			ARHGDIB
	CHKA			ARHGDIG
	CHMP5			ARHGEF1
	CHPT1			ARHGEF11
	CHST11			ARHGEF16
	CHSY1			ARHGEF17
	CIITA			ARHGEF2
	CISD2			ARHGEF3
	CITED2			ARHGEF7
	CKLF			ARHGEF9
	CKS2			ARID1A
	CLASP1			ARID3B
	CLASP2			ARID4A
	CLDND1			ARID5A
	CLEC2D			ARIH1
	CLECL1			ARL16
	CLIC4			ARL2
	CLIP1			ARL2BP
	CLK1			ARL3
	CLN6			ARL4C
	CLNS1A			ARL4D
	CLTA			ARL5C
	CNDP2			ARL6IP1
	CNIH			ARL6IP4
	CNO			ARL6IP6
	CNOT2			ARL8A
	CNOT4			ARMC1
	CNOT6L			ARMC10
	CNOT8			ARMC2
	CNST			ARMC4
	CNTLN			ARMC5
	COCH			ARMC6
	COG8			ARMC8
	COL4A3BP			ARMC9
	COMT			ARMCX4
	COPA			ARMCX5
	COPB2			ARNT
	COPS2			ARNTL
	COQ10B			ARPC1A
	CORO1C			ARPC1B
	COX5A			ARPC2
	COX6C			ARPC3
	COX7A2L			ARPC4
	CPEB2			ARPC5
	CPNE8			ARPC5L
	CPSF2			ARRB2
	CPSF3			ARRDC1
	CPSF6			ARRDC2
	CRCP			ARRDC4
	CREB1			ARRDC5
	CREB3L2			ARSA
	CREB3L4			ARSB
	CREBZF			ARSD
	CRIPT			ARSG
	CRKL			ARTN
	CRTAP			ASAM
	CRTC3			ASAP3
	CSDA			ASB1
	CSDE1			ASB10
	CSE1L			ASB13
	CSGALNACT2			ASB2
	CSNK1A1			ASB6
	CSNK1G1			ASB7
	CSNK1G3			ASB8
	CSPP1			ASCC1
	CSTF1			ASCC2
	CSTF3			ASCC3
	CTAGE5			ASCL4
	CTBP2			ASF1B
	CTCF			ASGR2
	CTDSPL2			ASH1L
	CTNNB1			ASL
	CTR9			ASNS
	CTSC			ASNSD1
	CUL1			ASPHD2
	CUL3			ASPSCR1
	CUL4B			ASTE1
	CWC27			ASTN2
	CXCR4			ASXL2
	CXorf21			ASXL3
	CXXC5			ATAD3A
	CYBASC3			ATE1
	CYFIP1			ATF3
	CYP4V2			ATF4
	CYP51A1			ATF5
	CYTH1			ATF6B
	CYTIP			ATF7IP
	DAD1			ATG10
	DAGLB			ATG16L2
	DAK			ATG2A
	DBF4			ATG2B
	DBR1			ATG3
	DCAF10			ATG4C
	DCAF13			ATG4D
	DCAF16			ATG5
	DCAF6			ATG7
	DCAF7			ATG9A
	DCAKD			ATHL1
	DCK			ATIC
	DCLRE1C			ATN1
	DCP1A			ATOX1
	DCP2			ATP10A
	DCTD			ATP10D
	DDB1			ATP11A
	DDHD1			ATP11C
	DDIT3			ATP12A
	DDIT4			ATP13A1
	DDX1			ATP13A2
	DDX17			ATP1A1
	DDX21			ATP1A3
	DDX24			ATP1B1
	DDX3X			ATP2A1
	DDX42			ATP2A3
	DDX58			ATP2B4
	DDX6			ATP5A1
	DEGS1			ATP5C1
	DEK			ATP5D
	DEM1			ATP5E
	DENND5A			ATP5F1
	DEPDC1			ATP5G2
	DEPDC1B			ATP5G3
	DEPDC4			ATP5H
	DGKD			ATP5I
	DGKE			ATP5J2
	DHFR			ATP5L
	DHFRL1			ATP5L2
	DHX36			ATP5S
	DHX9			ATP6AP1
	DIABLO			ATP6V0A1
	DIAPH1			ATP6V0A2
	DICER1			ATP6V0B
	DIDO1			ATP6V0C
	DIMT1L			ATP6V0D1
	DIS3L			ATP6V0E1
	DLEU1			ATP6V0E2
	DLEU2			ATP6V1A
	DMTF1			ATP6V1B2
	DMXL1			ATP6V1C1
	DNAJA2			ATP6V1D
	DNAJB14			ATP6V1E1
	DNAJB6			ATP6V1F
	DNAJC13			ATP6V1G1
	DNAJC19			ATP6V1G2
	DNAJC2			ATP6V1H
	DNAJC25			ATP7A
	DNAJC25-GNG10			ATP7B
	DNAJC7			ATP8B1
	DNAJC9			ATP8B2
	DNM1L			ATP8B3
	DOCK11			ATP8B4
	DOCK4			ATP9B
	DOLK			ATPAF1
	DONSON			ATPAF2
	DPY19L3			ATPBD4
	DPY19L4			ATRIP
	DPYSL2			ATRN
	DR1			ATRX
	DRG1			ATXN1
	DSCC1			ATXN10
	DSE			ATXN1L
	DTL			ATXN2L
	DTWD1			ATXN3
	DTX3L			ATXN7L1
	DUSP1			ATXN7L2
	DUSP10			ATXN7L3
	DUSP22			AUH
	DUT			AUP1
	DYNC1H1			AURKAIP1
	DYNC1LI1			AURKB
	DYRK1A			AVEN
	DZIP3			AVIL
	E2F2			AVL9
	E2F7			AVPI1
	EBAG9			AVPR1B
	EBF1			AVPR2
	ECHDC1			AXIN2
	EDEM1			AZI1
	EDEM3			B3GALNT1
	EED			B3GALT4
	EEF1A1			B3GALT6
	EEF1B2			B3GALTL
	EEF1E1			B3GAT3
	EFCAB7			B3GNT1
	EFR3A			B3GNT4
	EHBP1			B3GNT5
	EID1			B3GNT6
	EIF1B			B3GNT7
	EIF2A			B3GNT8
	EIF2AK3			B4GALT1
	EIF2C2			B4GALT2
	EIF2C3			B4GALT3
	EIF2S2			B4GALT4
	EIF3A			B4GALT5
	EIF3J			B4GALT6
	EIF4E			B4GALT7
	EIF4E2			B9D1
	EIF4EBP2			B9D2
	EIF4ENIF1			BAALC
	EIF4G2			BACH2
	EIF5B			BAD
	ELF1			BAG3
	ELF2			BAG4
	ELK3			BAG5
	ELK4			BAHD1
	ELOVL5			BAI2
	ELOVL6			BAI3
	ELP2			BAIAP2L1
	ELP4			BAK1
	EMB			BANF1
	EMG1			BANK1
	ENC1			BANP
	ENKUR			BAP1
	ENOPH1			BARD1
	EP300			BASP1
	EPB41			BAT2
	EPB41L2			BAT2L1
	EPC1			BAT2L2
	EPN1			BAT3
	EPRS			BAT4
	EPS15			BAT5
	EPT1			BATF
	ERAP1			BATF2
	ERBB2IP			BATF3
	ERCC8			BAX
	ERG			BAZ2A
	ERH			BAZ2B
	ERLEC1			BBC3
	ERLIN1			BBS12
	ERO1L			BBS2
	ESCO1			BBS4
	ESYT2			BCAN
	ETNK1			BCAP29
	ETS2			BCAP31
	ETV6			BCAS2
	EVI2A			BCAT2
	EVI2B			BCCIP
	EXO1			BCDIN3D
	EXOC6			BCKDHA
	EXOSC6			BCKDHB
	EXOSC8			BCL10
	EZH2			BCL11B
	EZR			BCL2L1
	FAF1			BCL2L10
	FAF2			BCL2L12
	FAIM			BCL2L13
	FAM103A1			BCL7B
	FAM105B			BCL8
	FAM108B1			BCL9
	FAM115A			BCL9L
	FAM120A			BCLAF1
	FAM120AOS			BCORL1
	FAM133B			BCS1L
	FAM134C			BDH1
	FAM135A			BDNF
	FAM173B			BDP1
	FAM179B			BEND3
	FAM192A			BEND5
	FAM200B			BEND6
	FAM35A			BEST4
	FAM36A			BET1L
	FAM38A			BFAR
	FAM43A			BGLAP
	FAM53B			BHLHE40
	FAM60A			BHLHE41
	FAM63B			BICC1
	FAM65B			BICD2
	FAM76B			BIN1
	FAM78A			BIN2
	FAM91A1			BIN3
	FAM98A			BIRC2
	FAM98B			BIRC3
	FANCL			BIRC5
	FANCM			BLCAP
	FARSB			BLM
	FASTKD1			BLMH
	FASTKD3			BLNK
	FBXL17			BLOC1S1
	FBXL4			BLVRB
	FBXL5			BLZF1
	FBXO11			BMI1
	FBXO15			BMP1
	FBXO18			BMP2
	FBXO33			BMP4
	FBXO34			BMS1
	FBXO36			BMS1P4
	FBXO38			BNC2
	FBXO42			BNIP1
	FBXO5			BNIP3
	FBXO7			BNIP3L
	FBXW11			BOD1
	FBXW4			BOD1L
	FBXW7			BOLA3
	FEM1C			BOP1
	FGD6			BPHL
	FH			BPI
	FHL1			BPIL1
	FIBP			BRAF
	FJX1			BRAP
	FKBP15			BRCA1
	FKBP3			BRD9
	FKBP5			BRDT
	FLI1			BRF1
	FLJ10038			BRF2
	FLJ13197			BRI3
	FLJ13224			BRI3BP
	FLJ33630			BRIX1
	FLJ35024			BRMS1
	FLJ37453			BRMS1L
	FLJ39534			BRP44L
	FLJ39653			BRPF1
	FLJ43663			BRPF3
	FLJ45244			BRS3
	FLT3			BRWD3
	FLVCR1			BSCL2
	FMNL2			BSDC1
	FNBP1			BSG
	FNBP1L			BSPRY
	FNDC3A			BST2
	FNIP1			BTBD1
	FOSL2			BTBD10
	FOXO3			BTBD11
	FOXP1			BTBD12
	FRAT2			BTBD19
	FRMD4B			BTBD2
	FRS2			BTBD3
	FRY			BTBD6
	FRYL			BTBD9
	FSIP1			BTD
	FUBP1			BTF3L4
	FUS			BTG3
	FUT11			BTLA
	FUT4			BTN3A2
	FUT8			BTN3A3
	FXN			BTRC
	FYTTD1			BUB1B
	G2E3			BUD13
	G3BP1			BVES
	G3BP2			BYSL
	GAB1			BZRAP1
	GABPA			BZW2
	GABPB1			C10orf10
	GADD45B			C10orf105
	GALK2			C10orf114
	GALNT2			C10orf116
	GALNT7			C10orf118
	GANAB			C10orf122
	GANC			C10orf125
	GARS			C10orf128
	GAS1			C10orf131
	GAS2L3			C10orf137
	GAS5			C10orf140
	GATC			C10orf2
	GBA			C10orf26
	GCFC1			C10orf27
	GCNT1			C10orf28
	GDI2			C10orf32
	GEMIN8P4			C10orf46
	GEN1			C10orf47
	GFPT1			C10orf54
	GGNBP2			C10orf55
	GGPS1			C10orf57
	GIN1			C10orf71
	GINS1			C10orf72
	GJC1			C10orf76
	GLB1			C10orf78
	GLG1			C10orf79
	GLMN			C10orf81
	GLRX5			C10orf84
	GLUD1			C10orf91
	GMCL1			C10orf93
	GMNN			C10orf95
	GMPR2			C11orf10
	GMPS			C11orf2
	GNAI1			C11orf20
	GNAI3			C11orf21
	GNAQ			C11orf24
	GNAS			C11orf35
	GNB1			C11orf36
	GNB1L			C11orf40
	GNG5			C11orf45
	GNL3			C11orf46
	GOLGA7			C11orf57
	GOLIM4			C11orf58
	GOLM1			C11orf59
	GOLPH3			C11orf63
	GOPC			C11orf67
	GOT2			C11orf68
	GPBP1			C11orf74
	GPCPD1			C11orf75
	GPHN			C11orf80
	GPR113			C11orf82
	GPR125			C11orf84
	GPR176			C11orf91
	GPR63			C12orf10
	GPX1			C12orf23
	GREM1			C12orf24
	GRINL1A			C12orf26
	GRPEL1			C12orf29
	GRSF1			C12orf32
	GSG2			C12orf4
	GSK3B			C12orf41
	GSPT1			C12orf43
	GSTCD			C12orf44
	GSTO1			C12orf47
	GTF2A2			C12orf49
	GTF2B			C12orf5
	GTF2E2			C12orf51
	GTF2I			C12orf52
	GTPBP10			C12orf53
	GUCY1A3			C12orf62
	H2AFX			C12orf66
	H2AFY			C12orf68
	H2AFZ			C12orf73
	H3F3A			C13orf1
	HADH			C13orf27
	HARS			C13orf31
	HARS2			C13orf33
	HAUS3			C13orf34
	HBXIP			C13orf37
	HDAC1			C13orf38
	HDAC2			C14orf1
	HDGF			C14orf101
	HDGFRP3			C14orf102
	HDLBP			C14orf109
	HEATR1			C14orf118
	HECTD1			C14orf119
	HELLS			C14orf126
	HELZ			C14orf128
	HERC1			C14orf138
	HERC4			C14orf142
	HEXB			C14orf143
	HEXIM1			C14orf149
	HEXIM2			C14orf153
	HHEX			C14orf159
	HIAT1			C14orf167
	HIF1A			C14orf169
	HIGD1A			C14orf178
	HINT1			C14orf179
	HIPK3			C14orf2
	HIST1H2BD			C14orf28
	HIST1H2BH			C14orf37
	HIST1H2BK			C14orf38
	HIVEP2			C14orf4
	HLTF			C14orf45
	HLX			C14orf49
	HMGA2			C14orf79
	HMGB1			C14orf80
	HMGB2			C14orf93
	HMGCR			C15orf17
	HMGCS1			C15orf27
	HMGN1			C15orf29
	HMGN2			C15orf34
	HMGN3			C15orf37
	HMGN4			C15orf39
	HMGN5			C15orf41
	HMGXB4			C15orf44
	HMMR			C15orf52
	HMX3			C15orf53
	HNRNPA0			C15orf58
	HNRNPA1			C15orf62
	HNRNPA2B1			C15orf63
	HNRNPA3			C16orf13
	HNRNPD			C16orf42
	HNRNPF			C16orf46
	HNRNPK			C16orf48
	HNRNPR			C16orf5
	HNRNPU			C16orf52
	HNRNPUL2			C16orf53
	HNRPDL			C16orf54
	HOMER1			C16orf55
	HOOK3			C16orf57
	HOXA10			C16orf58
	HOXA6			C16orf59
	HOXA7			C16orf61
	HOXA9			C16orf62
	HP1BP3			C16orf63
	HS2ST1			C16orf70
	HSD17B11			C16orf71
	HSDL2			C16orf74
	HSF2			C16orf75
	HSP90B1			C16orf80
	HSPA5			C16orf86
	HSPA9			C16orf87
	HSPD1			C16orf88
	HSPE1			C16orf91
	IARS			C16orf92
	ID2			C16orf93
	IDE			C17orf100
	IDH1			C17orf101
	IDH2			C17orf103
	IDI1			C17orf106
	IER2			C17orf108
	IER5			C17orf37
	IFI27L1			C17orf39
	IFNAR2			C17orf44
	IFT74			C17orf49
	IGF1R			C17orf53
	IGF2BP3			C17orf55
	IGF2R			C17orf57
	IGFBP7			C17orf58
	IKBIP			C17orf59
	IKBKAP			C17orf60
	IKZF1			C17orf61
	IKZF2			C17orf62
	IL7R			C17orf63
	ILF3			C17orf64
	ILK			C17orf65
	ILKAP			C17orf68
	IMMP1L			C17orf69
	IMP3			C17orf70
	ING2			C17orf72
	INO80C			C17orf75
	INO80D			C17orf80
	INPP5D			C17orf85
	INTS12			C17orf86
	INTS5			C17orf87
	INTS7			C17orf91
	INTS8			C17orf96
	IPO7			C17orf97
	IQGAP1			C18orf19
	IRAK3			C18orf21
	IRF1			C18orf22
	IRF2			C18orf32
	IRF2BP2			C18orf8
	IRGQ			C19orf12
	IRS1			C19orf2
	ISL2			C19orf20
	ITFG1			C19orf23
	ITGA4			C19orf24
	ITGB1BP1			C19orf25
	ITGB3BP			C19orf28
	ITGB5			C19orf29
	ITGB8			C19orf30
	ITPR2			C19orf35
	IVNS1ABP			C19orf36
	IWS1			C19orf39
	JAK1			C19orf40
	JARID2			C19orf42
	JMJD1C			C19orf43
	JMJD6			C19orf44
	JRKL			C19orf45
	JUNB			C19orf47
	KATNAL1			C19orf50
	KBTBD2			C19orf52
	KCMF1			C19orf53
	KCNQ5			C19orf55
	KCTD12			C19orf59
	KCTD20			C19orf6
	KCTD3			C19orf60
	KDM1A			C19orf61
	KDM2A			C19orf66
	KDM3B			C19orf70
	KDM4C			C19orf73
	KDM5A			C19orf75
	KDM6A			C19orf76
	KIAA0146			C19orf77
	KIAA0174			C1D
	KIAA0226			C1GALT1
	KIAA0247			C1GALT1C1
	KIAA0368			C1orf100
	KIAA0391			C1orf104
	KIAA1033			C1orf107
	KIAA1143			C1orf109
	KIAA1328			C1orf112
	KIAA1429			C1orf122
	KIAA1430			C1orf123
	KIAA1432			C1orf125
	KIAA1468			C1orf130
	KIAA1524			C1orf135
	KIAA2026			C1orf150
	KIF11			C1orf156
	KIF15			C1orf157
	KIF18A			C1orf158
	KIF20A			C1orf163
	KIF20B			C1orf174
	KIF23			C1orf182
	KIF2A			C1orf183
	KIF2C			C1orf186
	KIF5B			C1orf194
	KIFC1			C1orf203
	KILLIN			C1orf204
	KLF12			C1orf21
	KLF3			C1orf212
	KLF6			C1orf213
	KLF7			C1orf220
	KLHDC5			C1orf228
	KLHL11			C1orf25
	KLHL15			C1orf26
	KLHL20			C1orf27
	KLHL28			C1orf31
	KLHL8			C1orf35
	KLHL9			C1orf38
	KLRAQ1			C1orf50
	KLRC4			C1orf53
	KLRK1			C1orf57
	KNTC1			C1orf59
	KPNA1			C1orf66
	KPNA3			C1orf69
	KPNA4			C1orf74
	KPNA5			C1orf77
	KRCC1			C1orf84
	KRIT1			C1orf86
	KRR1			C1orf88
	KTI12			C1orf89
	KTN1			C1orf9
	LACTB2			C1orf91
	LARP1B			C1orf92
	LARP4			C1orf97
	LARS			C1QBP
	LASS6			C1RL
	LATS1			C2
	LBR			C20orf11
	LCP1			C20orf111
	LCP2			C20orf112
	LDHA			C20orf118
	LEF1			C20orf12
	LEMD3			C20orf123
	LEPR			C20orf132
	LEPROT			C20orf134
	LEPROTL1			C20orf144
	LIAS			C20orf166
	LIG3			C20orf177
	LIMA1			C20orf194
	LIMD1			C20orf195
	LIMD2			C20orf197
	LIN54			C20orf199
	LIN7C			C20orf20
	LIN9			C20orf203
	LITAF			C20orf26
	LMBRD2			C20orf27
	LMNB1			C20orf29
	LMO2			C20orf3
	LMO4			C20orf43
	LNPEP			C20orf7
	LNX2			C20orf94
	LOC100128164			C21orf119
	LOC100128191			C21orf122
	LOC100129387			C21orf128
	LOC100129726			C21orf33
	LOC100130691			C21orf34
	LOC100188949			C21orf45
	LOC100216545			C21orf56
	LOC100286938			C21orf59
	LOC100288730			C21orf67
	LOC100302650			C21orf7
	LOC145783			C21orf70
	LOC147727			C22orf13
	LOC153684			C22orf15
	LOC221710			C22orf24
	LOC256880			C22orf25
	LOC283050			C22orf32
	LOC283392			C22orf39
	LOC285074			C22orf40
	LOC285456			C22orf41
	LOC338758			C22orf9
	LOC338799			C2CD2
	LOC339290			C2CD2L
	LOC374443			C2CD3
	LOC400027			C2orf15
	LOC400657			C2orf24
	LOC401093			C2orf28
	LOC440926			C2orf29
	LOC440944			C2orf3
	LOC442421			C2orf34
	LOC606724			C2orf39
	LOC641518			C2orf42
	LOC645431			C2orf43
	LOC729082			C2orf44
	LOC729678			C2orf48
	LOC80054			C2orf50
	LOC84989			C2orf52
	LONP1			C2orf63
	LONP2			C2orf68
	LONRF1			C2orf70
	LPAR5			C2orf71
	LPIN1			C2orf76
	LPIN2			C2orf77
	LPXN			C2orf79
	LRBA			C2orf85
	LRCH1			C2orf89
	LRCH3			C3AR1
	LRIG1			C3orf17
	LRMP			C3orf18
	LRP5			C3orf21
	LRP6			C3orf23
	LRRC1			C3orf34
	LRRC27			C3orf37
	LRRC33			C3orf47
	LRRC40			C3orf50
	LRRC41			C3orf54
	LRRC8B			C3orf59
	LRRC8C			C3orf62
	LRRFIP2			C3orf64
	LSM14A			C3orf67
	LSM6			C3orf70
	LTV1			C3orf75
	LUC7L3			C4BPB
	LYN			C4orf10
	LYPLA1			C4orf14
	LYRM2			C4orf19
	LYSMD3			C4orf21
	MAD2L1			C4orf22
	MAGI3			C4orf27
	MAML1			C4orf3
	MAN1A2			C4orf31
	MAN2A1			C4orf32
	MANBA			C4orf34
	MANEA			C4orf36
	MAP2K1			C4orf37
	MAP3K1			C4orf38
	MAP3K5			C4orf42
	MAP4K3			C4orf46
	MAP4K4			C4orf52
	MAP4K5			C5AR1
	MAPK1			C5orf13
	MAPK14			C5orf15
	MAPRE2			C5orf20
	2012-03-06			C5orf28
	2012-03-07			C5orf32
	MARCKS			C5orf33
	MARK3			C5orf34
	MARS2			C5orf35
	MASTL			C5orf4
	MAT2A			C5orf41
	MAT2B			C5orf45
	MATR3			C5orf54
	MBIP			C5orf56
	MBLAC2			C5orf62
	MBNL1			C6orf106
	MBNL3			C6orf108
	MBP			C6orf120
	MCCC1			C6orf123
	MCEE			C6orf129
	MCFD2			C6orf134
	MCM3			C6orf136
	MCM3AP			C6orf154
	MDFIC			C6orf162
	MDH1			C6orf165
	MDM2			C6orf167
	MDN1			C6orf170
	ME2			C6orf176
	MED12L			C6orf182
	MED13			C6orf203
	MED13L			C6orf204
	MED14			C6orf217
	MED21			C6orf218
	MED23			C6orf225
	MEF2A			C6orf226
	MEF2C			C6orf227
	MEIS1			C6orf25
	MELK			C6orf27
	MESDC1			C6orf47
	METAP1			C6orf57
	METT5D1			C6orf62
	METTL12			C6orf64
	METTL3			C6orf72
	METTL4			C6orf89
	METTL9			C7orf10
	MEX3C			C7orf11
	MFAP1			C7orf13
	MFSD11			C7orf23
	MFSD3			C7orf27
	MFSD8			C7orf28B
	MGA			C7orf30
	MGAT2			C7orf31
	MGAT4A			C7orf40
	MGEA5			C7orf43
	MID1IP1			C7orf47
	MIER1			C7orf51
	MINA			C7orf55
	MINPP1			C7orf57
	MIR1281			C7orf59
	MIR142			C7orf60
	MIR1538			C7orf63
	MIR155HG			C7orf68
	MIR196B			C7orf70
	MIR636			C8G
	MIR933			C8orf33
	MIRLET7I			C8orf37
	MKI67			C8orf38
	MKLN1			C8orf51
	MKRN2			C8orf55
	MLEC			C8orf59
	MLF1IP			C8orf73
	MLL3			C8orf74
	MLL5			C8orf75
	MLLT10			C8orf77
	MMADHC			C8orf80
	MMD			C8orf83
	MMP14			C8orf86
	MND1			C8ORFK29
	MOBKL1B			C9orf100
	MOBKL3			C9orf103
	MON2			C9orf106
	MORC3			C9orf114
	MPHOSPH10			C9orf116
	MPZL1			C9orf117
	MRC2			C9orf119
	MRE11A			C9orf122
	MRFAP1			C9orf135
	MRP63			C9orf139
	MRPL1			C9orf140
	MRPL13			C9orf142
	MRPL18			C9orf150
	MRPL19			C9orf16
	MRPL33			C9orf163
	MRPL47			C9orf167
	MRPL50			C9orf169
	MRPS18B			C9orf171
	MRPS30			C9orf21
	MRRF			C9orf23
	MSH3			C9orf24
	MSH6			C9orf25
	MSL2			C9orf3
	MST4			C9orf30
	MTAP			C9orf37
	MTBP			C9orf43
	MTCH2			C9orf46
	MTDH			C9orf53
	MTERFD2			C9orf64
	MTHFD1			C9orf66
	MTHFD2L			C9orf69
	MTIF2			C9orf7
	MTIF3			C9orf72
	MTMR10			C9orf78
	MTMR12			C9orf80
	MTO1			C9orf86
	MTR			C9orf89
	MTRR			C9orf91
	MUT			C9orf93
	MYB			C9orf95
	MYC			C9orf96
	MYCBP2			CA11
	MYL12A			CA13
	MYL12B			CA2
	MYLIP			CA5B
	MYO1B			CA5BP
	MYST3			CAB39L
	N4BP2L1			CABC1
	N4BP2L2			CABIN1
	N6AMT2			CABLES1
	NAA15			CABLES2
	NAA16			CABP1
	NAA25			CACHD1
	NAA38			CACNA2D1
	NAB1			CACNB1
	NACA			CACNB3
	NAF1			CADM1
	NARS2			CADM2
	NBN			CADPS
	NCAPG			CADPS2
	NCAPH			CALCB
	NCK1			CALCOCO1
	NCOA2			CALCOCO2
	NCOR1			CALHM2
	NCRNA00081			CALM3
	NCRNA00114			CALR3
	NCRNA00120			CAMK1
	NCRNA00167			CAMK1D
	NCRNA00183			CAMK2B
	NCRNA00188			CAMK2G
	NCSTN			CAMK2N2
	NDC80			CAMK4
	NDE1			CAMKK1
	NDUFA1			CAMLG
	NDUFA12			CAMP
	NDUFAF1			CAMSAP1
	NDUFAF2			CAMSAP1L1
	NDUFB1			CAMTA1
	NDUFB5			CAMTA2
	NDUFB9			CAND2
	NDUFC1			CANT1
	NDUFS1			CAP1
	NDUFS5			CAP2
	NDUFV2			CAPG
	NEDD1			CAPN1
	NEDD8			CAPN10
	NEK7			CAPN11
	NEK9			CAPN14
	NETO2			CAPN5
	NF2			CAPN7
	NFAT5			CAPN9
	NFATC3			CAPNS1
	NFE2L2			CAPRIN2
	NFKBIA			CAPS2
	NFS1			CAPZA2
	NFYA			CAPZB
	NGLY1			CARD6
	NGRN			CARD8
	NHLRC3			CARD9
	NHP2L1			CARHSP1
	NIF3L1			CARM1
	NIN			CARNS1
	NIP7			CARS
	NIPBL			CARS2
	NKIRAS1			CASC1
	NKIRAS2			CASC2
	NLN			CASC3
	NLRP3			CASC4
	NME1			CASD1
	NME1-NME2			CASK
	NME6			CASKIN2
	NNT			CASP2
	NOG			CASP6
	NOL7			CASP7
	NOP58			CASP8
	NPAT			CASP8AP2
	NR2C1			CASP9
	NR2C2			CASS4
	NR3C1			CAST
	NRF1			CATSPER2P1
	NSMAF			CATSPER4
	NSUN3			CAV1
	NSUN6			CAV2
	NT5C2			CBARA1
	NT5C3			CBFA2T2
	NT5E			CBFA2T3
	NUDCD2			CBLL1
	NUDT3			CBLN3
	NUDT4			CBR1
	NUDT4P1			CBR4
	NUDT5			CBS
	NUDT6			CBWD3
	NUFIP2			CBWD5
	NUP188			CBX2
	NUP205			CBX4
	NUP37			CBX6
	NUP50			CBX8
	NUSAP1			CC2D1B
	OCIAD1			CCBL1
	ODC1			CCBL2
	OFD1			CCDC101
	OGT			CCDC102A
	OIP5			CCDC102B
	OPA1			CCDC103
	OPN3			CCDC104
	OSBPL11			CCDC107
	OSBPL8			CCDC11
	OTUD1			CCDC110
	OTUD4			CCDC112
	OTUD6B			CCDC114
	OXA1L			CCDC115
	OXCT1			CCDC12
	OXR1			CCDC121
	P4HA1			CCDC122
	PAFAH1B1			CCDC123
	PAFAH1B2			CCDC126
	PAICS			CCDC13
	PAIP1			CCDC130
	PAK1IP1			CCDC132
	PAK2			CCDC134
	PAN3			CCDC135
	PANK2			CCDC136
	PARK7			CCDC142
	PARP9			CCDC144B
	PAWR			CCDC146
	PAX5			CCDC147
	PAX6			CCDC149
	PBRM1			CCDC15
	PBX3			CCDC150
	PCBP1			CCDC151
	PCK2			CCDC152
	PCMTD1			CCDC153
	PCNA			CCDC154
	PCNP			CCDC155
	PCNT			CCDC157
	PCNX			CCDC159
	PDAP1			CCDC163P
	PDCD11			CCDC22
	PDCD5			CCDC23
	PDCD6IP			CCDC24
	PDE12			CCDC25
	PDE3B			CCDC28A
	PDE4DIP			CCDC28B
	PDE7A			CCDC33
	PDHX			CCDC34
	PDLIM1			CCDC38
	PDS5B			CCDC40
	PDZD8			CCDC41
	PEBP1			CCDC42
	PELI1			CCDC42B
	PELI2			CCDC43
	PET117			CCDC45
	PEX1			CCDC46
	PEX13			CCDC48
	PEX2			CCDC50
	PEX3			CCDC51
	PEX6			CCDC52
	PFKFB3			CCDC56
	PGAM5			CCDC57
	PGBD4			CCDC58
	PGM2			CCDC59
	PHB2			CCDC61
	PHC2			CCDC64
	PHC3			CCDC7
	PHF10			CCDC72
	PHF17			CCDC75
	PHF19			CCDC83
	PHF6			CCDC84
	PHGDH			CCDC85A
	PHIP			CCDC85C
	PHKB			CCDC86
	PHLPP1			CCDC88B
	PHTF2			CCDC9
	PI4K2B			CCDC90A
	PICALM			CCDC92
	PIGF			CCDC96
	PIGL			CCDC99
	PIGN			CCIN
	PIK3AP1			CCL1
	PIK3CA			CCL19
	PIK3CD			CCL2
	PIK3CG			CCL22
	PIK3R3			CCL24
	PIKFYVE			CCL25
	PITPNC1			CCL3
	PKIB			CCL3L1
	PKM2			CCL3L3
	PKN2			CCL4
	PKNOX1			CCL4L1
	PKP4			CCL4L2
	PL-5283			CCL5
	PLAA			CCM2
	PLAG1			CCNA1
	PLCL2			CCNA2
	PLD1			CCNB1
	PLEKHA9			CCND1
	PLEKHF2			CCNDBP1
	PLEKHG3			CCNE2
	PLEKHO1			CCNF
	PLK4			CCNG2
	PLXDC2			CCNI
	PM20D2			CCNJL
	PMAIP1			CCNK
	PNMA1			CCNL2
	PNN			CCNO
	POGZ			CCNYL1
	POLD3			CCPG1
	POLDIP3			CCR1
	POLK			CCR10
	POLR1B			CCR2
	POLR1D			CCR6
	POLR2A			CCR7
	POLR3C			CCRL2
	POLR3E			CCT2
	POLR3G			CCT3
	POMP			CCT6B
	POU2F1			CCT6P1
	PPA1			CCT6P3
	PPA2			CD101
	PPAT			CD109
	PPID			CD151
	PPIG			CD19
	PPIL3			CD200R1L
	PPIL5			CD22
	PPM1D			CD24
	PPM1K			CD244
	PPM1L			CD248
	PPP1CB			CD27
	PPP1CC			CD274
	PPP1R10			CD276
	PPP1R12A			CD28
	PPP1R15B			CD2BP2
	PPP1R2			CD300A
	PPP2R3C			CD300C
	PPP2R5A			CD300LB
	PPP2R5C			CD300LD
	PPP2R5E			CD320
	PPP3CB			CD37
	PPP3CC			CD38
	PPP3R1			CD3EAP
	PPPDE1			CD40
	PRDM10			CD44
	PRDM2			CD48
	PRDX1			CD53
	PRDX6			CD55
	PREX1			CD59
	PRH1			CD6
	PRIM2			CD63
	PRKAA1			CD68
	PRKAR1A			CD69
	PRKCE			CD72
	PRMT3			CD74
	PRMT6			CD79A
	PROM1			CD79B
	PROSC			CD81
	PRPF38A			CD83
	PRPF38B			CD86
	PRPF39			CD8A
	PRPF4			CD9
	PRPF4B			CD93
	PRR11			CD97
	PRR4			CDADC1
	PRSS12			CDAN1
	PSAT1			CDC14A
	PSD3			CDC14B
	PSMA1			CDC16
	PSMA3			CDC20
	PSMA5			CDC20B
	PSMD6			CDC27
	PSME4			CDC37
	PSMG2			CDC42BPA
	PSPH			CDC42EP1
	PTCH1			CDC42EP2
	PTEN			CDC42SE1
	PTGER4			CDC42SE2
	PTK2B			CDC45
	PTMA			CDC6
	PTP4A1			CDC7
	PTP4A2			CDCA2
	PTPLA			CDCA3
	PTPN12			CDCA5
	PTPN2			CDCA7L
	PTPN4			CDCA8
	PTPN6			CDH12
	PTPN9			CDH15
	PUS10			CDH17
	PUS7			CDH2
	PVRL3			CDH23
	PXT1			CDH24
	PYCR2			CDH3
	PYGB			CDHR2
	QKI			CDIPT
	QSER1			CDK16
	R3HDM1			CDK18
	RAB10			CDK2
	RAB12			CDK20
	RAB14			CDK2AP1
	RAB27A			CDK4
	RAB33B			CDK5
	RAB3GAP1			CDK5R1
	RAB3GAP2			CDK5RAP2
	RAB9A			CDK5RAP3
	RAD17			CDK7
	RAD51			CDK8
	RAF1			CDK9
	RALGAPA1			CDKL1
	RALY			CDKL3
	RANBP9			CDKN2AIPNL
	RAP1GDS1			CDKN2B
	RAPGEF1			CDKN2D
	RAPGEF6			CDNF
	RARS2			CDS1
	RASSF2			CDS2
	RASSF3			CDT1
	RB1			CDV3
	RBBP8			CDYL
	RBKS			CEACAM1
	RBM12B			CEACAM3
	RBM14			CEBPE
	RBM15			CECR4
	RBM16			CECR5
	RBM18			CEL
	RBM23			CELSR2
	RBM25			CELSR3
	RBM33			CEMP1
	RBM34			CENPB
	RBM5			CENPBD1
	RBM6			CENPF
	RBM7			CENPH
	RC3H2			CENPK
	RCBTB2			CENPL
	RCC1			CENPM
	RCHY1			CENPN
	RCSD1			CENPO
	RDH10			CENPP
	RDX			CENPT
	REEP3			CEP110
	REEP5			CEP135
	REPIN1			CEP170
	RERE			CEP290
	REST			CEP55
	REV1			CEP68
	REV3L			CEP70
	RFWD2			CEP72
	RFWD3			CEP97
	RFX3			CEPT1
	RFX7			CERCAM
	RFXAP			CES2
	RGS2			CES8
	RHEB			CETN4P
	RHOA			CFD
	RHOH			CFDP1
	RICTOR			CFH
	RIF1			CFL1
	RINT1			CFL2
	RIOK1			CFLAR
	RIPK2			CFP
	RMI1			CGN
	RMND1			CGRRF1
	RNASEH2B			CH25H
	RNASEN			CHAC1
	RNF11			CHAF1A
	RNF111			CHCHD1
	RNF113A			CHCHD10
	RNF115			CHCHD2
	RNF121			CHCHD3
	RNF130			CHCHD4
	RNF135			CHCHD5
	RNF138			CHCHD6
	RNF139			CHCHD8
	RNF145			CHD2
	RNF146			CHD3
	RNF168			CHD4
	RNF170			CHD8
	RNF19A			CHEK2
	RNF2			CHGB
	RNF220			CHI3L2
	RNF34			CHID1
	RNF38			CHKB
	RNF4			CHKB-CPT1B
	RNF7			CHML
	RNU12			CHMP1A
	RNU86			CHMP1B
	ROBO1			CHMP2A
	ROCK1			CHMP2B
	ROD1			CHMP4A
	ROMO1			CHMP4B
	RPAP2			CHN2
	RPF1			CHP
	RPL10			CHPF2
	RPL10A			CHRAC1
	RPL13A			CHRNA1
	RPL13AP5			CHRNA5
	RPL15			CHRNA6
	RPL17			CHRNE
	RPL21			CHST14
	RPL21P28			CHST2
	RPL22			CHSY3
	RPL23			CHTF8
	RPL29			CHUK
	RPL3			CHURC1
	RPL31			CIAO1
	RPL34			CIB1
	RPL36A			CIB2
	RPL36AL			CIC
	RPL37			CIDEB
	RPL37A			CIDECP
	RPL4			CINP
	RPL41			CIR1
	RPL5			CIRBP
	RPL9			CIRH1A
	RPLP1			CISD1
	RPP38			CISD3
	RPRD2			CISH
	RPS15A			CIT
	RPS20			CIZ1
	RPS23			CKAP2
	RPS26			CKAP2L
	RPS3A			CKAP4
	RPS6KA3			CKAP5
	RPS6KB1			CKB
	RPS7			CKMT2
	RPSA			CKS1B
	RQCD1			CLCC1
	RRAGA			CLCF1
	RREB1			CLCN2
	RRM1			CLCN3
	RRN3P1			CLCN4
	RRP8			CLCN6
	RSBN1			CLCN7
	RSBN1L			CLCNKA
	RSPRY1			CLDN10
	RSRC2			CLDN12
	RTCD1			CLDN15
	RTF1			CLDN2
	RTN4			CLDN22
	RTTN			CLDN23
	RUNX1			CLDND2
	RUNX2			CLEC10A
	RWDD1			CLEC11A
	RWDD2B			CLEC14A
	RYBP			CLEC16A
	S100A10			CLEC17A
	S1PR4			CLEC4A
	SAFB			CLEC5A
	SAFB2			CLEC7A
	SAMHD1			CLGN
	SAP30			CLIC1
	SASS6			CLIC3
	SATB1			CLINT1
	SAV1			CLIP2
	SC5DL			CLK2
	SCARNA13			CLK3
	SCARNA17			CLK4
	SCARNA2			CLMN
	SCFD1			CLN3
	SCFD2			CLN5
	SCO1			CLN8
	SCYL2			CLNK
	SDCBP			CLOCK
	SDHA			CLP1
	SEC11A			CLPB
	SEC22B			CLPP
	SEC24A			CLPTM1
	SEC24B			CLPTM1L
	SEC31A			CLPX
	SEC61B			CLSPN
	SEC62			CLSTN3
	SEH1L			CLTB
	SELT			CLTC
	SEMA3A			CLTCL1
	SENP6			CLU
	2012-09-15			CLYBL
	SEPHS1			CMA1
	2012-09-11			CMAH
	2012-09-02			CMAS
	2012-09-06			CMC1
	2012-09-09			CMPK1
	SERBP1			CMPK2
	SERINC1			CMTM2
	SERINC5			CMTM3
	SERP1			CMTM4
	SERTAD2			CMTM5
	SESTD1			CMTM6
	SET			CMTM7
	SETD1B			CMTM8
	SETD2			CNBP
	SETD4			CNGA3
	SETD5			CNIH2
	SETD7			CNIH4
	SETX			CNKSR2
	SF3B1			CNKSR3
	SFRS15			CNN2
	SFRS18			CNN3
	SFT2D1			CNNM1
	SFT2D3			CNNM2
	SGK1			CNNM3
	SGOL1			CNOT10
	SGOL2			CNOT6
	SGTB			CNOT7
	SH3BGRL			CNPY1
	SH3GLB1			CNPY2
	SHOC2			CNPY3
	SIAH2			CNPY4
	SIK2			CNR2
	SIKE1			CNTD1
	SIRT1			CNTN2
	SKA2			CNTN5
	SKA3			CNTNAP1
	SKP1			CNTNAP2
	SKP2			CNTROB
	SLAIN1			COASY
	SLC11A2			COBLL1
	SLC12A2			COBRA1
	SLC16A1			COG2
	SLC1A4			COG4
	SLC20A1			COG7
	SLC20A2			COIL
	SLC25A24			COL16A1
	SLC25A32			COL19A1
	SLC25A36			COL1A1
	SLC25A40			COL24A1
	SLC2A3			COL27A1
	SLC30A5			COL6A4P1
	SLC30A6			COL8A1
	SLC30A9			COL9A2
	SLC31A1			COMMD1
	SLC33A1			COMMD10
	SLC35A3			COMMD2
	SLC38A1			COMMD3
	SLC38A2			COMMD4
	SLC39A1			COMMD5
	SLC39A10			COMMD6
	SLC39A6			COMMD7
	SLC39A8			COMMD8
	SLC39A9			COMMD9
	SLC3A2			COMTD1
	SLC43A2			COPB1
	SLC43A3			COPE
	SLC4A1AP			COPG
	SLC7A1			COPG2
	SLC7A6			COPS3
	SLFN11			COPS4
	SLMAP			COPS6
	SLMO1			COPS7A
	SMAD1			COPS7B
	SMAD2			COPS8
	SMAD4			COPZ1
	SMAP1			COQ10A
	SMARCA2			COQ2
	SMARCA4			COQ4
	SMARCA5			COQ6
	SMARCC1			COQ7
	SMC2			CORIN
	SMC3			CORO1A
	SMC5			CORO1B
	SMC6			CORO2B
	SMCHD1			CORO6
	SMEK1			CORO7
	SNHG1			COTL1
	SNHG10			COX10
	SNHG12			COX11
	SNHG3			COX15
	SNHG8			COX16
	SNORA1			COX17
	SNORA14B			COX18
	SNORA16A			COX4I1
	SNORA18			COX4NB
	SNORA21			COX5B
	SNORA24			COX8A
	SNORA44			COX8C
	SNORA57			CP110
	SNORA6			CPD
	SNORA61			CPEB3
	SNORA8			CPEB4
	SNORA80B			CPNE1
	SNORA84			CPNE2
	SNORD18A			CPNE3
	SNORD1C			CPNE4
	SNORD25			CPNE5
	SNORD26			CPNE7
	SNORD27			CPOX
	SNORD28			CPSF1
	SNORD43			CPSF3L
	SNORD49A			CPSF4
	SNORD49B			CPSF7
	SNORD5			CPT1A
	SNORD54			CPT2
	SNORD58A			CPXM1
	SNORD58B			CR1
	SNORD59A			CRABP1
	SNORD6			CRABP2
	SNORD74			CRADD
	SNORD84			CRAT
	SNRNP48			CRBN
	SNRPA			CREB3
	SNRPB2			CREB3L3
	SNRPC			CREB5
	SNRPF			CREBL2
	SNRPG			CRELD1
	SNTB1			CRELD2
	SNTB2			CREM
	SNX1			CRIM1
	SNX14			CRIP1
	SNX2			CRIP2
	SNX25			CRIP3
	SNX5			CRISPLD1
	SOCS4			CRLS1
	SOD1			CRMP1
	SOS1			CROCC
	SOS2			CROT
	SOX11			CRTC1
	SOX4			CRTC2
	SOX7			CRY1
	SP3			CRY2
	SPATA5			CRYBA1
	SPATA5L1			CRYBB1
	SPATS2			CRYBB3
	SPCS3			CRYL1
	SPEN			CRYM
	SPG20			CRYZ
	SPIN1			CRYZL1
	SPIN4			CS
	SPN			CSAD
	SPPL2A			CSF1R
	SPRED1			CSF2
	SPRY2			CSK
	SPTAN1			CSNK1E
	SPTLC2			CSNK1G2
	SR140			CSNK2A1
	SREBF2			CSNK2B
	SRFBP1			CSRNP1
	SRGN			CSRNP2
	SRP14			CSRP2
	SRP54			CST3
	SRPK1			CST5
	SS18			CST7
	SSBP2			CST9
	SSFA2			CSTB
	SSR3			CSTF2
	ST13			CSTF2T
	ST3GAL1			CT62
	ST6GAL1			CTBP1
	ST7L			CTBS
	STAG1			CTDP1
	STAG2			CTDSP1
	STAM			CTDSP2
	STAM2			CTDSPL
	STARD4			CTGF
	STARD7			CTH
	STAT1			CTLA4
	STAT5B			CTNNA1
	STAU1			CTNNAL1
	STAU2			CTNNBIP1
	STC2			CTNNBL1
	STK17A			CTPS
	STK17B			CTSA
	STK38			CTSB
	STK39			CTSD
	STK4			CTSK
	STOML2			CTSO
	STRAP			CTSW
	STRN3			CTSZ
	STT3A			CTTN
	STT3B			CTU1
	SUCLG1			CTU2
	SUMO2			CTXN1
	SUPT16H			CUEDC1
	SUPT3H			CUEDC2
	SUPT4H1			CUL4A
	SUPT7L			CUL5
	SUV39H2			CUL7
	SVIP			CUL9
	SYK			CUTA
	SYNCRIP			CUTC
	SYPL1			CUX1
	SYT1			CWC22
	TAB2			CWC25
	TADA2A			CWF19L2
	TAF1D			CXADR
	TAF4B			CXCL11
	TAF5L			CXCL17
	TAF9			CXCR1
	TAPT1			CXCR3
	TATDN1			CXCR7
	TBC1D14			CXorf38
	TBC1D15			CXorf40A
	TBC1D23			CXorf40B
	TBC1D4			CXorf42
	TBC1D5			CXorf56
	TBC1D8			CXorf57
	TBCA			CXorf58
	TBCC			CXorf65
	TBCCD1			CXXC1
	TBK1			CXXC4
	TBL1XR1			CYB561
	TBPL1			CYB561D1
	TCEA1			CYB561D2
	TCEB1			CYB5A
	TCEB3			CYB5B
	TCERG1			CYB5D1
	TCF12			CYB5D2
	TCF3			CYB5R1
	TCP1			CYB5R4
	TCTA			CYBA
	TCTE3			CYBRD1
	TDP2			CYFIP2
	TDRD3			CYHR1
	TES			CYLD
	TESK1			CYP20A1
	TEX10			CYP26A1
	TEX2			CYP2D6
	TFB2M			CYP2R1
	TGFBR1			CYP2U1
	TGFBR2			CYP39A1
	TGIF1			CYP46A1
	TGIF2			CYP4F3
	TGOLN2			CYS1
	TGS1			CYTH2
	THAP1			CYTH4
	THAP2			CYTSA
	THAP4			CYTSB
	THAP6			D2HGDH
	THNSL1			DAAM1
	THOC2			DAB2
	THOC7			DAB2IP
	THUMPD2			DACH1
	THUMPD3			DACT1
	TIA1			DACT3
	TIAM1			DAG1
	TIGD1			DALRD3
	TLE4			DAP
	TLK1			DAP3
	TM2D2			DAPK3
	TM2D3			DAPP1
	TM7SF3			DARS
	TM9SF3			DARS2
	TM9SF4			DAXX
	TMBIM4			DAZAP1
	TMBIM6			DAZAP2
	TMED5			DBC1
	TMED7			DBI
	TMED7-TICAM2			DBN1
	TMEM111			DBNDD1
	TMEM131			DBNL
	TMEM138			DBP
	TMEM146			DCAF11
	TMEM165			DCAF12
	TMEM30A			DCAF15
	TMEM41B			DCAF17
	TMEM59			DCAF5
	TMEM60			DCAF8
[truncated: 6,733 more rows]

## Sheet: b. RUNX1 SEM MLLC_H3K4Me3
a. RUNX1 targets in SEM common with MLLC_H3K4Me3 in SEM	x		RUNX1 only	x		MLLN_AF4C_H3K79Me only	x
4958	AAGAB		6055	A2BP1		704	AASDHPPT
	AAK1			A2M			ABCB7
	AAMP			A4GALT			ACOT2
	AANAT			AAAS			ACOT8
	AARS2			AACS			ACSM3
	AARSD1			AACSL			ACTN3
	AASDH			AADAT			ACTR3B
	AASS			AARS			ADCK3
	ABCA7			AATF			ADNP2
	ABCB10			ABAT			AES
	ABCB4			ABCA1			AHR
	ABCB6			ABCA11P			ALG14
	ABCB9			ABCA17P			ALKBH1
	ABCE1			ABCA2			ALOXE3
	ABCF3			ABCA3			AMAC1L3
	ABHD10			ABCA5			AMIGO3
	ABHD11			ABCA9			ANKFY1
	ABHD12			ABCB8			ANKRD13A
	ABHD14A			ABCC4			ANKS1A
	ABHD14B			ABCC5			ANP32A
	ABHD4			ABCD1			AP3D1
	ABHD5			ABCD2			APPBP2
	ABHD8			ABCD3			APRT
	ABI1			ABCD4			ARAF
	ABL1			ABCF1			ARFGEF2
	ABL2			ABCF2			ARHGAP17
	ABR			ABCG2			ARHGAP33
	ABT1			ABCG4			ARHGEF40
	ABTB1			ABHD15			ARMCX6
	ACAA2			ABHD2			ARPP21
	ACACA			ABHD3			ARRDC3
	ACAD8			ABHD6			ASMTL
	ACADM			ABI2			ASNA1
	ACADSB			ABI3			ASPH
	ACAP3			ABLIM1			ASPM
	ACBD3			ABTB2			ATG13
	ACBD4			ACAA1			ATG14
	ACBD5			ACAD10			ATG4A
	ACCS			ACAD11			ATP5G1
	ACIN1			ACAD9			ATP5O
	ACN9			ACADS			ATP5SL
	ACO2			ACAP1			ATPIF1
	ACOT13			ACAP2			BBS1
	ACOT7			ACAT1			BBS10
	ACOX1			ACAT2			BEX4
	ACOX3			ACBD6			BLOC1S2
	ACP1			ACBD7			BLOC1S3
	ACP2			ACCN1			BOLA1
	ACSS1			ACD			BPGM
	ACTN4			ACER2			BRCC3
	ACTR1A			ACLY			BRD3
	ACTR1B			ACO1			BTAF1
	ACTR2			ACOT4			BTBD7
	ACTR3			ACOT9			BTBD8
	ACTR5			ACOXL			C10orf18
	ACTR8			ACP6			C11orf1
	ACVR1B			ACPL2			C11orf17
	ACVR2B			ACPP			C11orf51
	ACYP2			ACRBP			C11orf65
	ADAM17			ACSF2			C11orf73
	ADAM9			ACSL1			C12orf11
	ADAMTS1			ACSL3			C12orf45
	ADAMTS10			ACSL4			C14orf156
	ADAR			ACSL5			C15orf23
	ADAT2			ACSS2			C16orf68
	ADCY9			ACTA2			C17orf105
	ADD3			ACTB			C17orf56
	ADK			ACTG1			C17orf71
	ADNP			ACTL6A			C17orf89
	ADO			ACTN1			C17orf90
	ADPGK			ACTR10			C19orf10
	ADPRHL2			ACTR6			C19orf48
	ADRBK1			ACVR1			C19orf56
	ADSS			ACVR1C			C19orf57
	ADSSL1			ACVR2A			C19orf62
	AEBP2			ACY1			C1orf131
	AEN			ACY3			C1orf159
	AFF1			ACYP1			C1orf198
	AFG3L1			ADA			C1orf230
	AFG3L2			ADAL			C1orf52
	AFMID			ADAM10			C20orf196
	AFTPH			ADAM15			C21orf2
	AGA			ADAM19			C2orf47
	AGBL3			ADAM22			C2orf60
	AGGF1			ADAM28			C3orf26
	AGPAT1			ADAM6			C3orf33
	AGPAT5			ADAM8			C4orf23
	AGPS			ADAMTS17			C6orf125
	AGTRAP			ADAMTS3			C6orf48
	AHCY			ADAMTS5			C7orf25
	AHCYL1			ADAMTS6			C7orf45
	AHCYL2			ADAMTS9			C8orf58
	AHI1			ADAMTSL2			C8orf76
	AIDA			ADARB1			C9orf123
	AIG1			ADARB2			C9orf9
	AIM2			ADAT3			C9orf98
	AIMP1			ADC			CATSPERG
	AIP			ADCK1			CBY1
	AK3			ADCK2			CC2D1A
	AKAP10			ADCK4			CCDC106
	AKAP8			ADCK5			CCDC124
	AKAP8L			ADCY3			CCDC137
	AKAP9			ADCY6			CCDC55
	AKD1			ADD1			CCDC71
	AKIRIN1			ADD2			CCNB2
	AKIRIN2			ADH5			CD46
	AKR1B1			ADI1			CD96
	AKT1S1			ADIG			CD99L2
	AKTIP			ADIPOR1			CDC23
	ALDH16A1			ADIPOR2			CDK10
	ALDH3A2			ADM			CDKAL1
	ALDH3B1			ADORA2A			CEBPB
	ALDH5A1			ADORA3			CENPV
	ALDH6A1			ADPRHL1			CEP57L1
	ALDH7A1			ADRB1			CHD1
	ALDH9A1			ADRB2			CHD6
	ALDOA			ADRBK2			CHIC1
	ALG1			ADRM1			CHM
	ALG11			ADSL			CHN1
	ALG12			AEBP1			CIAPIN1
	ALG13			AFF3			CLCN5
	ALG2			AFF4			CLSTN1
	ALG3			AG2			CN5H6.4
	ALG5			AGAP11			CNNM4
	ALG8			AGAP2			CNOT1
	ALG9			AGBL2			CNOT3
	ALKBH4			AGBL5			COG1
	ALKBH6			AGFG1			COG5
	ALKBH8			AGFG2			COPS5
	ALLC			AGK			COQ5
	ALOX5AP			AGL			COQ9
	ALS2CR8			AGPAT2			COX19
	AMD1			AGPAT6			COX6A1
	AMICA1			AGPAT9			COX7A2
	AMMECR1			AGRN			COX7B
	AMN1			AGTPBP1			COX7C
	AMPD2			AGXT2L2			CPPED1
	AMPD3			AHCTF1			CRAMP1L
	ANAPC1			AHDC1			CREBBP
	ANAPC10			AHNAK			CREG1
	ANAPC11			AHSA1			CRK
	ANAPC13			AHSA2			CRLF3
	ANAPC2			AICDA			CSNK1D
	ANAPC5			AIF1			CTDNEP1
	ANAPC7			AIFM1			CTNND1
	ANG			AIM1			CTNS
	ANGEL1			AIMP2			CUL2
	ANGEL2			AK1			CWC15
	ANGPTL5			AK2			CXorf26
	ANK2			AK3L1			CYB5R3
	ANKHD1			AK5			CYB5RL
	ANKHD1-EIF4EBP3			AK7			CYC1
	ANKLE1			AKAP1			CYCS
	ANKLE2			AKAP11			DBT
	ANKRA2			AKAP13			DCBLD1
	ANKRD10			AKAP2			DCDC1
	ANKRD11			AKAP5			DCTN4
	ANKRD12			AKAP6			DDRGK1
	ANKRD13B			AKAP7			DDX47
	ANKRD13C			AKR1A1			DDX52
	ANKRD17			AKR1B15			DERA
	ANKRD24			AKR7A2			DFFA
	ANKRD28			AKT2			DHRSX
	ANKRD31			ALAD			DHX29
	ANKRD37			ALAS1			DHX38
	ANKRD39			ALCAM			DIP2A
	ANKRD40			ALDH18A1			DNAJC24
	ANKRD58			ALDH1B1			DNAJC8
	ANP32B			ALDH2			DOCK1
	ANPEP			ALDH4A1			DPF3
	ANXA2			ALG1L			DPH1
	ANXA5			ALG1L2			DPH2
	ANXA7			ALG6			DPM1
	AP1G1			ALKBH2			DPM3
	AP2B1			ALKBH5			DSN1
	AP3M2			ALKBH7			DUS4L
	AP3S1			ALMS1			DUSP3
	AP4M1			ALS2			ECD
	AP4S1			ALS2CL			ECHS1
	APBB1IP			ALS2CR4			ECSIT
	APBB2			AMACR			EDF1
	APBB3			AMDHD1			EGFEM1P
	APC			AMDHD2			EID2B
	APEH			AMIGO2			EIF2AK2
	API5			AMOT			EIF3E
	APIP			AMOTL1			EIF3F
	APLP2			AMOTL2			EIF3H
	APOA1			AMZ2			EIF3L
	APOB48R			AMZ2P1			EIF4H
	APOL6			ANAPC16			ELAC1
	APOLD1			ANAPC4			EME1
	APOOL			ANGPT4			ENG
	APP			ANGPTL2			ENPP7
	APPL1			ANGPTL4			EPS15L1
	ARCN1			ANGPTL6			ERGIC2
	ARF1			ANK1			ERI3
	ARF6			ANKAR			ERP44
	ARFGAP2			ANKIB1			ESD
	ARFGEF1			ANKMY2			EVI5L
	ARFIP1			ANKRD13D			EXOC4
	ARGLU1			ANKRD16			EXOSC10
	ARHGAP1			ANKRD18A			EXOSC2
	ARHGAP10			ANKRD26			FAM111B
	ARHGAP15			ANKRD27			FAM149B1
	ARHGAP19			ANKRD29			FAM174A
	ARHGAP25			ANKRD33			FAM18B1
	ARHGAP30			ANKRD33B			FAM40A
	ARHGAP4			ANKRD35			FAM73A
	ARHGDIA			ANKRD36			FAM83D
	ARHGDIB			ANKRD36B			FAM86A
	ARHGEF1			ANKRD42			FAM86C
	ARHGEF17			ANKRD44			FAM86DP
	ARHGEF9			ANKRD46			FARSA
	ARID1A			ANKRD49			FBXL18
	ARID1B			ANKRD5			FBXO21
	ARID2			ANKRD50			FBXO9
	ARID3B			ANKRD52			FDX1L
	ARID4A			ANKRD53			FDXACB1
	ARID4B			ANKRD54			FECH
	ARID5B			ANKRD57			FGFR1OP2
	ARIH1			ANKRD6			FIP1L1
	ARL15			ANKRD9			FKRP
	ARL2			ANKS1B			FLJ35220
	ARL2BP			ANKS3			FOSB
	ARL3			ANKS6			FOXK2
	ARL5A			ANKZF1			FTSJ1
	ARL5B			ANLN			FUNDC1
	ARL6IP5			ANO10			GADD45GIP1
	ARL8A			ANO5			GALR2
	ARL8B			ANO6			GBAS
	ARMC10			ANO8			GCN1L1
	ARMC5			ANP32E			GDF9
	ARMC6			ANTXR2			GET4
	ARMC8			ANXA11			GGA3
	ARNT			ANXA4			GJA1
	ARNTL			ANXA6			GLA
	ARPC2			AOX1			GNB4
	ARPC3			AOX2P			GNN
	ARPC4			AP1AR			GNPAT
	ARPC5L			AP1B1			GOLGA4
	ARPP19			AP1G2			GON4L
	ARRDC2			AP1M1			GORAB
	ARV1			AP1S2			GOSR1
	ASAH1			AP1S3			GPATCH3
	ASB1			AP2A1			GPATCH8
	ASB3			AP2A2			GPRC5B
	ASCC3			AP2M1			GTF3C6
	ASH1L			AP2S1			GTPBP1
	ASH2L			AP3B1			GTSE1
	ASPSCR1			AP3M1			GUF1
	ASTE1			AP3S2			HACE1
	ASXL1			AP4B1			HAUS7
	ATAD2			AP4E1			HCG4P6
	ATAD2B			APAF1			HDHD1
	ATAD5			APBA1			HEATR2
	ATE1			APBA2			HEATR6
	ATF1			APBA3			HNRNPA1P10
	ATF2			APCDD1			HNRNPH2
	ATF3			APEX1			HNRNPM
	ATF4			APH1A			HOOK2
	ATF5			APH1B			HSD17B10
	ATF6B			APITD1			ICAM5
	ATF7IP			APLF			IFI6
	ATG12			APOA1BP			IFT80
	ATG3			APOBEC2			ILF2
	ATG4B			APOBEC3B			INTU
	ATG4C			APOBEC3C			INVS
	ATG4D			APOBEC3D			IP6K1
	ATG5			APOBEC3F			IP6K2
	ATG7			APOBEC3G			IQUB
	ATIC			APOC1P1			IRF2BP1
	ATL1			APOC2			JTB
	ATL2			APOC4			KBTBD3
	ATM			APOL2			KDM4D
	ATN1			APOL3			KIAA0101
	ATP10D			APOO			KIAA0195
	ATP11B			APPL2			KIAA1409
	ATP13A1			APTX			KIAA1467
	ATP13A2			AQP3			KLC4
	ATP2A2			AQPEP			L3MBTL1
	ATP2B4			AQR			L3MBTL3
	ATP2C1			ARAP1			LCLAT1
	ATP5A1			ARAP2			LHPP
	ATP5B			ARF3			LIN7B
	ATP5E			ARF4			LIPA
	ATP5F1			ARFGAP1			LLPH
	ATP5G2			ARFGAP3			LMAN2
	ATP5H			ARFRP1			LMAN2L
	ATP5I			ARHGAP11A			LMBR1L
	ATP5J			ARHGAP11B			LMNB2
	ATP5J2			ARHGAP12			LOC100129716
	ATP6AP1			ARHGAP20			LOC100131801
	ATP6V0B			ARHGAP21			LOC100132707
	ATP6V0C			ARHGAP22			LOC100294362
	ATP6V0D1			ARHGAP24			LOC100499466
	ATP6V1A			ARHGAP26			LOC139201
	ATP6V1B2			ARHGAP27			LOC339535
	ATP6V1G1			ARHGAP31			LOC401397
	ATP6V1G2			ARHGAP32			LOC646851
	ATP7B			ARHGAP42			LOC653113
	ATP8A1			ARHGAP5			LOC678655
	ATP8B2			ARHGAP9			LOC729375
	ATP8B4			ARHGDIG			LRIG2
	ATP9B			ARHGEF11			LRRK1
	ATPAF2			ARHGEF12			LSM12
	ATPBD4			ARHGEF16			LYPLA2
	ATR			ARHGEF2			MAGOHB
	ATRNL1			ARHGEF3			MAGT1
	ATRX			ARHGEF7			MAMSTR
	ATXN10			ARID5A			MAP2K4
	ATXN1L			ARIH2			MAP2K7
	ATXN2			ARL1			MAP7D3
	ATXN7L1			ARL16			MAU2
	ATXN7L2			ARL4C			MCL1
	ATXN7L3B			ARL4D			MCM10
	AUH			ARL5C			MED1
	AUP1			ARL6IP1			MED12
	AURKA			ARL6IP4			MED16
	AZIN1			ARL6IP6			MED17
	B3GALNT2			ARMC1			MED24
	B3GALT6			ARMC2			MED27
	B3GALTL			ARMC4			MED28
	B4GALT3			ARMC9			METAP1D
	B4GALT5			ARMCX4			METAP2
	B4GALT7			ARMCX5			METT10D
	B9D2			ARPC1A			METTL2A
	BACH1			ARPC1B			MFF
	BAD			ARPC5			MFN2
	BAG1			ARRB2			MFSD5
	BAG2			ARRDC1			MGC21881
	BAG3			ARRDC4			MIR1282
	BAG4			ARRDC5			MIR130B
	BAG5			ARSA			MIR17
	BAI3			ARSB			MIR18A
	BANF1			ARSD			MIR19A
	BAT1			ARSG			MIR19B1
	BAT2			ARSK			MIR20A
	BAT2L2			ARTN			MIR2110
	BAT3			ASAM			MIR219-1
	BAT4			ASAP2			MIR301B
	BATF			ASAP3			MIR423
	BATF3			ASB10			MIR638
	BAX			ASB13			MIR659
	BAZ1A			ASB2			MKL2
	BAZ1B			ASB6			MKNK1
	BAZ2B			ASB7			MKS1
	BBS2			ASB8			MNAT1
	BBS4			ASCC1			MOCS3
	BCAS2			ASCC2			MPI
	BCAT1			ASCL4			MRPL11
	BCAT2			ASF1B			MRPL2
	BCCIP			ASGR2			MRPL27
	BCDIN3D			ASL			MRPL35
	BCKDHA			ASNS			MRPL37
	BCL2L1			ASNSD1			MRPS7
	BCL2L13			ASPHD2			MRPS9
	BCL7A			ASTN2			MTCP1
	BCL7B			ASXL2			MTCP1NB
	BCL9L			ASXL3			MTFP1
	BCLAF1			ATAD1			MTMR2
	BCOR			ATAD3A			MTPAP
	BDNFOS			ATF7			MYBBP1A
	BDP1			ATG10			MYEF2
	BEND4			ATG16L2			MYNN
	BET1L			ATG2A			MZT2A
	BICD1			ATG2B			MZT2B
	BIRC2			ATG9A			NARFL
	BIRC5			ATHL1			NBAS
	BIRC6			ATL3			NCKAP1L
	BLCAP			ATOX1			NCOA6
	BLK			ATP10A			NCRNA00271
	BLMH			ATP11A			NCRNA00275
	BLOC1S1			ATP11C			NCRNA00292
	BLVRB			ATP12A			NDRG3
	BLZF1			ATP1A1			NDUFA13
	BMF			ATP1A3			NDUFAB1
	BMI1			ATP1B1			NDUFB8
	BMP4			ATP1B3			NDUFS8
	BMPR1A			ATP2A1			NEK1
	BMPR2			ATP2A3			NOL11
	BMS1			ATP5C1			NOL9
	BNIP1			ATP5D			none
	BNIP2			ATP5G3			NONO
	BNIP3L			ATP5L			NPLOC4
	BOD1			ATP5L2			NPM3
	BOP1			ATP5S			NSD1
	BPHL			ATP6V0A1			NSMCE1
	BPI			ATP6V0A2			NSMCE4A
	BPTF			ATP6V0E1			NUDT13
	BRAF			ATP6V0E2			NUDT21
	BRCA1			ATP6V1C1			NUS1
	BRCA2			ATP6V1D			NXF1
	BRD2			ATP6V1E1			OGFOD1
	BRD8			ATP6V1F			ORC1
	BRE			ATP6V1H			ORC3
	BRF1			ATP7A			ORC6
	BRF2			ATP8B1			OS9
	BRI3BP			ATP8B3			PANK4
	BRIP1			ATPAF1			PCLO
	BRIX1			ATRIP			PDCD2
	BRMS1			ATRN			PDCD2L
	BRP44			ATXN1			PDDC1
	BRPF1			ATXN2L			PDPK1
	BRPF3			ATXN3			PEPD
	BRWD1			ATXN7			PEX19
	BSCL2			ATXN7L3			PFDN1
	BSDC1			AURKAIP1			PFDN5
	BSG			AURKB			PGP
	BST2			AUTS2			PICK1
	BTBD1			AVEN			PIK3C3
	BTBD2			AVIL			PIK3R1
	BTBD6			AVL9			PLA2G12A
	BTF3			AVPI1			PLA2G6
	BTF3L4			AVPR1B			PLCXD1
	BTG1			AVPR2			POGLUT1
	BTRC			AXIN2			POLB
	BUB1B			AZI1			POLR1C
	BUD13			AZI2			POU3F3
	BZRAP1			B2M			PPFIBP1
	BZW1			B3GALNT1			PPP1R12B
	C10orf118			B3GALT4			PPP1R12C
	C10orf119			B3GAT3			PPP2R1B
	C10orf140			B3GNT1			PPP4R1L
	C10orf25			B3GNT2			PPP6R1
	C10orf26			B3GNT4			PPP6R2
	C10orf28			B3GNT5			PPP6R3
	C10orf32			B3GNT6			PPPDE2
	C10orf46			B3GNT7			PPRC1
	C10orf57			B3GNT8			PPTC7
	C10orf76			B4GALT1			PQBP1
	C10orf78			B4GALT2			PRCC
	C10orf84			B4GALT4			PREP
	C11orf2			B4GALT6			PRKAR1B
	C11orf24			B9D1			PRPS1
	C11orf30			BAALC			PRR25
	C11orf31			BACH2			PRRT1
	C11orf48			BAHD1			PSENEN
	C11orf54			BAI2			PSIMCT-1
	C11orf57			BAIAP2L1			PSKH1
	C11orf58			BAK1			PSMA6
	C11orf61			BANK1			PSMB4
	C11orf67			BANP			PSMB6
	C11orf68			BAP1			PSMB7
	C11orf71			BARD1			PSMC6
	C11orf83			BASP1			PSMD10
	C12orf10			BAT2L1			PSMD11
	C12orf23			BAT5			PSMD14
	C12orf24			BATF2			PSMF1
	C12orf26			BAZ2A			PSPC1
	C12orf32			BBC3			PTPMT1
	C12orf41			BBS12			PTRH1
	C12orf43			BCAN			QARS
	C12orf47			BCAP29			QRFP
	C12orf5			BCAP31			QRSL1
	C12orf51			BCKDHB			RAB21
	C12orf52			BCL10			RAB22A
	C12orf57			BCL11A			RAB28
	C12orf60			BCL11B			RAB30
	C12orf61			BCL2			RACGAP1
	C12orf65			BCL2L10			RAGE
	C12orf73			BCL2L11			RANBP3
	C14orf101			BCL2L12			RBBP9
	C14orf102			BCL6			RBM26
	C14orf104			BCL8			RBM41
	C14orf106			BCL9			RBMX
	C14orf109			BCORL1			RDH11
	C14orf119			BCR			RECK
	C14orf135			BCS1L			RFT1
	C14orf138			BDH1			RNF10
	C14orf142			BDNF			RNF13
	C14orf153			BEND3			RNF169
	C14orf159			BEND5			RNF208
	C14orf178			BEND6			RNF26
	C14orf181			BEST4			RNF8
	C14orf33			BFAR			RPF2
	C14orf37			BGLAP			RPL23A
	C14orf4			BHLHE40			RPL24
	C14orf43			BHLHE41			RPL35A
	C15orf17			BICC1			RPL38
	C15orf24			BICD2			RPLP0
	C15orf33			BID			RPN1
	C15orf34			BIN1			RPP30
	C15orf37			BIN2			RPS12
	C15orf39			BIN3			RPS15
	C15orf40			BIRC3			RPS27
	C15orf41			BLM			RRP15
	C15orf61			BLNK			RRP36
	C15orf63			BMP1			RTN4IP1
	C16orf42			BMP2			RTP4
	C16orf53			BMP2K			RWDD4
	C16orf55			BMS1P4			SAMD13
	C16orf58			BNC2			SAMD15
	C16orf61			BNIP3			SAP18
	C16orf62			BOD1L			SAR1B
	C16orf63			BOLA3			SDHD
	C16orf7			BPIL1			SEC24C
	C16orf70			BRAP			SFMBT1
	C16orf72			BRD1			SFSWAP
	C16orf75			BRD9			SGK3
	C16orf80			BRDT			SHPK
	C16orf88			BRI3			SIDT1
	C16orf93			BRMS1L			SIN3B
	C17orf100			BRP44L			SKAP2
	C17orf106			BRS3			SKIV2L2
	C17orf39			BRWD3			SLC10A7
	C17orf44			BSPRY			SLC1A3
	C17orf48			BTBD10			SLC23A2
	C17orf62			BTBD11			SLC25A44
	C17orf64			BTBD12			SLC25A6
	C17orf65			BTBD19			SLC7A5
	C17orf68			BTBD3			SMC4
	C17orf81			BTBD9			SMCR7L
	C17orf85			BTD			SNORA38
	C17orf87			BTG2			SNORA52
	C17orf95			BTG3			SNORA68
	C17orf97			BTLA			SNORA70
	C18orf10			BTN3A2			SNORA76
	C18orf18			BTN3A3			SNORD101
	C18orf21			BUB1			SNORD104
	C18orf25			BUB3			SNORD12
	C18orf32			BUD31			SNORD16
	C18orf54			BVES			SNORD18B
	C18orf55			BYSL			SNORD29
	C18orf56			BZW2			SNORD30
	C19orf20			C10orf10			SNORD31
	C19orf23			C10orf105			SNORD32A
	C19orf28			C10orf111			SNORD36A
	C19orf39			C10orf114			SNORD36B
	C19orf43			C10orf116			SNORD42B
	C19orf44			C10orf122			SNORD44
	C19orf50			C10orf125			SNORD48
	C19orf52			C10orf128			SNORD4A
	C19orf53			C10orf131			SNORD51
	C19orf54			C10orf137			SNORD52
	C19orf55			C10orf2			SNORD59B
	C19orf6			C10orf27			SNORD60
	C19orf60			C10orf47			SNORD61
	C19orf61			C10orf54			SNORD65
	C19orf70			C10orf55			SNORD78
	C1D			C10orf71			SNORD79
	C1orf103			C10orf72			SNORD88C
	C1orf123			C10orf79			SNORD96A
	C1orf144			C10orf81			SNX13
	C1orf151			C10orf91			SP2
	C1orf174			C10orf93			SPATA20
	C1orf183			C10orf95			SPC25
	C1orf200			C11orf10			SPECC1L
	C1orf212			C11orf20			SREK1
	C1orf213			C11orf21			SREK1IP1
	C1orf25			C11orf35			SRP72
	C1orf26			C11orf36			SRSF1
	C1orf27			C11orf40			SRSF10
	C1orf35			C11orf45			SRSF11
	C1orf43			C11orf46			SRSF2
	C1orf50			C11orf59			SRSF2IP
	C1orf53			C11orf63			SRSF3
	C1orf55			C11orf74			SRSF4
	C1orf58			C11orf75			SRSF5
	C1orf59			C11orf80			SRSF6
	C1orf63			C11orf82			SRSF7
	C1orf66			C11orf84			SRSF8
	C1orf69			C11orf91			ST5
	C1orf74			C12orf29			STRN4
	C1orf77			C12orf35			STXBP2
	C1orf83			C12orf4			SUGP1
	C1orf9			C12orf44			SUGP2
	C1orf97			C12orf48			SUGT1
	C1RL			C12orf49			SUGT1P1
	C2			C12orf53			SUV39H1
	C20orf103			C12orf62			TAB3
	C20orf11			C12orf66			TAF11
	C20orf132			C12orf68			TAF2
	C20orf177			C12orf75			TAF4
	C20orf194			C12orf77			TAF7
	C20orf24			C13orf1			TAF9B
	C20orf27			C13orf23			TAPBPL
	C20orf29			C13orf27			TARBP1
	C20orf30			C13orf31			TAS1R1
	C20orf72			C13orf33			TCEAL4
	C20orf94			C13orf34			TCF4
	C21orf33			C13orf37			TCTN2
	C21orf49			C13orf38			TET2
	C21orf57			C14orf1			TH1L
	C21orf58			C14orf118			THOP1
	C21orf59			C14orf126			TIMM13
	C21orf67			C14orf128			TIMM17B
	C21orf70			C14orf143			TIMM50
	C22orf13			C14orf149			TIMM8B
	C22orf24			C14orf166			TMCO7
	C22orf29			C14orf167			TMED8
	C22orf32			C14orf169			TMEM101
	C22orf39			C14orf179			TMEM11
	C22orf46			C14orf2			TMEM141
	C2CD3			C14orf28			TMEM160
	C2orf24			C14orf38			TMEM17
	C2orf28			C14orf45			TMEM183A
	C2orf3			C14orf49			TMEM183B
	C2orf34			C14orf79			TNKS1BP1
	C2orf43			C14orf80			TOB1
	C2orf49			C14orf93			TP53RK
	C2orf52			C15orf27			TRAF5
	C2orf56			C15orf29			TRAF7
	C2orf64			C15orf42			TRAPPC2P1
	C2orf79			C15orf44			TRAPPC6A
	C2orf86			C15orf52			TRAPPC8
	C3orf10			C15orf53			TRMT11
	C3orf17			C15orf58			TROAP
	C3orf18			C15orf62			TSSK6
	C3orf19			C16orf13			TTC1
	C3orf21			C16orf46			TTC16
	C3orf31			C16orf48			TTC39B
	C3orf37			C16orf5			TTF1
	C3orf38			C16orf52			TTI1
	C3orf47			C16orf54			TWISTNB
	C3orf54			C16orf57			TXNDC15
	C3orf59			C16orf59			TXNL4B
	C3orf62			C16orf71			U2AF1L4
	C3orf63			C16orf74			UBE2O
	C3orf64			C16orf86			UBXN11
	C3orf75			C16orf87			UMPS
	C4orf21			C16orf91			UPF3B
	C4orf29			C16orf92			UQCC
	C4orf3			C17orf101			UQCR10
	C4orf32			C17orf103			UQCRQ
	C4orf41			C17orf108			USP10
	C4orf42			C17orf37			USP39
	C4orf43			C17orf49			USP51
	C5orf13			C17orf53			UTP11L
	C5orf15			C17orf55			UTP20
	C5orf24			C17orf57			VPS13D
	C5orf28			C17orf58			VPS33B
	C5orf33			C17orf59			VTI1A
	C5orf35			C17orf60			WASF2
	C5orf41			C17orf61			WDR26
	C5orf43			C17orf63			WDR5
	C5orf44			C17orf69			WDR8
	C5orf45			C17orf70			WDR83
	C5orf51			C17orf72			XAB2
	C5orf56			C17orf75			XAF1
	C6orf108			C17orf80			XPO4
	C6orf115			C17orf86			XRCC1
	C6orf129			C17orf91			XRCC3
	C6orf130			C17orf96			XRCC6
	C6orf203			C18orf1			YIPF3
	C6orf211			C18orf19			YIPF6
	C6orf225			C18orf22			YLPM1
	C6orf52			C18orf8			ZBED1
	C6orf57			C19orf12			ZBED6
	C6orf62			C19orf2			ZBTB22
	C6orf64			C19orf24			ZC3H11A
	C6orf70			C19orf25			ZC3H7B
	C7orf13			C19orf29			ZDHHC24
	C7orf23			C19orf30			ZDHHC6
	C7orf40			C19orf35			ZFAND1
	C7orf42			C19orf36			ZFP90
	C7orf55			C19orf40			ZFYVE21
	C7orf64			C19orf42			ZMAT2
	C8orf33			C19orf45			ZMAT5
	C8orf37			C19orf47			ZMYND11
	C8orf38			C19orf59			ZNF100
	C8orf39			C19orf66			ZNF107
	C8orf40			C19orf73			ZNF134
	C8orf59			C19orf75			ZNF14
	C9orf100			C19orf76			ZNF17
	C9orf102			C19orf77			ZNF18
	C9orf103			C1GALT1			ZNF193
	C9orf114			C1GALT1C1			ZNF195
	C9orf116			C1orf100			ZNF2
	C9orf130			C1orf104			ZNF254
	C9orf156			C1orf107			ZNF268
	C9orf163			C1orf109			ZNF287
	C9orf167			C1orf112			ZNF30
	C9orf169			C1orf122			ZNF317
	C9orf23			C1orf125			ZNF350
	C9orf37			C1orf130			ZNF416
	C9orf43			C1orf135			ZNF429
	C9orf5			C1orf150			ZNF430
	C9orf72			C1orf156			ZNF444
	C9orf82			C1orf157			ZNF484
	C9orf86			C1orf158			ZNF487P
	C9orf93			C1orf163			ZNF525
	CA13			C1orf182			ZNF547
	CA2			C1orf186			ZNF551
	CA5BP			C1orf194			ZNF577
	CAB39			C1orf203			ZNF585B
	CAB39L			C1orf204			ZNF586
	CABLES2			C1orf21			ZNF598
	CACHD1			C1orf220			ZNF606
	CACNA2D1			C1orf228			ZNF615
	CACYBP			C1orf31			ZNF624
	CAGE1			C1orf38			ZNF689
	CALCOCO1			C1orf57			ZNF708
	CALM1			C1orf84			ZNF711
	CALM2			C1orf86			ZNF717
	CALR			C1orf88			ZNF770
	CALR3			C1orf89			ZNF772
	CAMK1D			C1orf91			ZNF776
	CAMK2D			C1orf92			ZNF777
	CAMK2G			C1orf96			ZNF814
	CAMLG			C1QBP			ZNF92
	CAMTA2			C20orf111			ZRANB2
	CAND1			C20orf112			ZSCAN30
	CAND2			C20orf118			ZSWIM3
	CANX			C20orf12			ZSWIM5
	CAP1			C20orf123
	CAPNS1			C20orf134
	CAPRIN1			C20orf144
	CAPZA1			C20orf166
	CAPZA2			C20orf195
	CAPZB			C20orf197
	CARD6			C20orf199
	CARD8			C20orf20
	CARS			C20orf203
	CASC1			C20orf26
	CASC2			C20orf3
	CASC3			C20orf43
	CASC4			C20orf7
	CASC5			C21orf119
	CASD1			C21orf122
	CASKIN2			C21orf128
	CASP2			C21orf34
	CASP7			C21orf45
	CASP8			C21orf56
	CAT			C21orf7
	CBARA1			C21orf91
	CBFB			C21orf96
	CBX3			C22orf15
	CBX4			C22orf25
	CBX5			C22orf30
	CBX6			C22orf40
	CBX8			C22orf41
	CCAR1			C22orf9
	CCBL1			C2CD2
	CCBL2			C2CD2L
	CCDC107			C2orf15
	CCDC109A			C2orf29
	CCDC112			C2orf39
	CCDC114			C2orf42
	CCDC115			C2orf44
	CCDC117			C2orf48
	CCDC12			C2orf50
	CCDC121			C2orf63
	CCDC13			C2orf67
	CCDC130			C2orf68
	CCDC132			C2orf69
	CCDC142			C2orf7
	CCDC148			C2orf70
	CCDC150			C2orf71
	CCDC151			C2orf76
	CCDC155			C2orf77
	CCDC157			C2orf85
	CCDC163P			C2orf89
	CCDC18			C3AR1
	CCDC21			C3orf1
	CCDC23			C3orf23
	CCDC25			C3orf34
	CCDC28A			C3orf50
	CCDC28B			C3orf58
	CCDC34			C3orf67
	CCDC43			C3orf70
	CCDC45			C3orf71
	CCDC47			C4BPB
	CCDC50			C4orf10
	CCDC51			C4orf14
	CCDC56			C4orf19
	CCDC58			C4orf22
	CCDC59			C4orf27
	CCDC6			C4orf31
	CCDC72			C4orf34
	CCDC76			C4orf36
	CCDC77			C4orf37
	CCDC83			C4orf38
	CCDC84			C4orf46
	CCDC85B			C4orf52
	CCDC86			C5AR1
	CCDC88A			C5orf20
	CCDC88C			C5orf22
	CCDC90B			C5orf30
	CCDC96			C5orf32
	CCDC97			C5orf34
	CCM2			C5orf39
	CCNA2			C5orf4
	CCND3			C5orf54
	CCNDBP1			C5orf62
	CCNE2			C6orf106
	CCNH			C6orf120
	CCNI			C6orf123
	CCNK			C6orf134
	CCNL1			C6orf136
	CCNL2			C6orf147
	CCNT1			C6orf150
	CCNT2			C6orf154
	CCNY			C6orf162
	CCNYL1			C6orf165
	CCR10			C6orf167
	CCRN4L			C6orf170
	CCT2			C6orf176
	CCT5			C6orf182
	CCT6A			C6orf204
	CCT6B			C6orf217
	CD109			C6orf218
	CD164			C6orf226
	CD248			C6orf227
	CD2BP2			C6orf25
	CD53			C6orf27
	CD55			C6orf47
	CD58			C6orf72
	CD63			C6orf89
	CD72			C7orf10
	CD74			C7orf11
	CD79A			C7orf27
	CDAN1			C7orf28B
	CDC123			C7orf30
	CDC14A			C7orf31
	CDC25A			C7orf36
	CDC26			C7orf43
	CDC27			C7orf47
	CDC37			C7orf49
	CDC37L1			C7orf51
	CDC40			C7orf57
	CDC42			C7orf59
	CDC42BPA			C7orf60
	CDC42EP2			C7orf63
	CDC42SE2			C7orf68
	CDC45			C7orf70
	CDC6			C8G
	CDC73			C8orf41
	CDCA3			C8orf51
	CDCA5			C8orf55
	CDCA7			C8orf73
	CDK12			C8orf74
	CDK14			C8orf75
	CDK16			C8orf77
	CDK17			C8orf80
	CDK19			C8orf83
	CDK5RAP2			C8orf86
	CDK5RAP3			C8ORFK29
	CDK6			C9orf106
	CDK7			C9orf117
	CDK9			C9orf119
	CDKL3			C9orf122
	CDKN1A			C9orf135
	CDKN1B			C9orf139
	CDKN2A			C9orf140
	CDKN2AIP			C9orf142
	CDKN2AIPNL			C9orf150
	CDKN2BAS			C9orf16
	CDKN2C			C9orf171
	CDKN2D			C9orf21
	CDNF			C9orf24
	CDS2			C9orf25
	CDT1			C9orf3
	CDV3			C9orf30
	CEBPE			C9orf40
	CEBPZ			C9orf41
	CELF1			C9orf46
	CELF2			C9orf53
	CENPBD1			C9orf6
	CENPC1			C9orf64
	CENPH			C9orf66
	CENPK			C9orf69
	CENPL			C9orf7
	CENPM			C9orf78
	CENPN			C9orf80
	CENPO			C9orf85
	CENPT			C9orf89
	CEP120			C9orf91
	CEP135			C9orf95
	CEP170			C9orf96
	CEP192			CA11
	CEP250			CA5B
	CEP350			CABC1
	CEP57			CABIN1
	CEP63			CABLES1
	CEP72			CABP1
	CEP76			CACNA2D4
	CEP97			CACNB1
	CETN3			CACNB3
	CFDP1			CACNB4
	CFL2			CADM1
	CFLAR			CADM2
	CGGBP1			CADPS
	CHAC2			CADPS2
	CHAF1A			CALCB
	CHCHD1			CALCOCO2
	CHCHD10			CALHM2
	CHCHD2			CALM3
	CHCHD5			CALU
	CHCHD7			CAMK1
	CHCHD8			CAMK2B
	CHD2			CAMK2N2
	CHD3			CAMK4
	CHD4			CAMKK1
	CHD8			CAMP
	CHEK1			CAMSAP1
	CHERP			CAMSAP1L1
	CHML			CAMTA1
	CHMP1A			CANT1
	CHMP1B			CAP2
	CHMP5			CAPG
	CHPF2			CAPN1
	CHPT1			CAPN10
	CHRAC1			CAPN11
	CHST11			CAPN14
	CHST14			CAPN5
	CHSY1			CAPN7
	CIAO1			CAPN9
	CIC			CAPRIN2
	CIDEB			CAPS2
	CIDECP			CARD9
	CIRBP			CARHSP1
	CISD1			CARM1
	CITED2			CARNS1
	CIZ1			CARS2
	CKLF			CASK
	CKS2			CASP3
	CLASP1			CASP6
	CLCF1			CASP8AP2
	CLCN3			CASP9
	CLCN6			CASS4
	CLCN7			CAST
	CLDND1			CATSPER2P1
	CLEC11A			CATSPER4
	CLEC16A			CAV1
	CLECL1			CAV2
	CLIC1			CBFA2T2
	CLINT1			CBFA2T3
	CLK1			CBLB
	CLK2			CBLL1
	CLK3			CBLN3
	CLK4			CBR1
	CLN3			CBR4
	CLN5			CBS
	CLPB			CBWD3
	CLPP			CBWD5
	CLPTM1			CBX1
	CLTB			CBX2
	CLTC			CC2D1B
	CMPK2			CCDC101
	CMTM7			CCDC102A
	CNBP			CCDC102B
	CNDP2			CCDC103
	CNIH			CCDC104
	CNNM2			CCDC109B
	CNOT2			CCDC11
	CNOT4			CCDC110
	CNOT6			CCDC111
	CNOT6L			CCDC122
	CNOT8			CCDC123
	CNPY2			CCDC126
	CNPY4			CCDC127
	CNST			CCDC134
	CNTD1			CCDC135
	CNTLN			CCDC136
	COG2			CCDC138
	COG4			CCDC14
	COG8			CCDC144B
	COIL			CCDC146
	COL4A3BP			CCDC147
	COMMD1			CCDC149
	COMMD10			CCDC15
	COMMD9			CCDC152
	COMT			CCDC153
	COPA			CCDC154
	COPB1			CCDC159
	COPE			CCDC162
	COPS2			CCDC22
	COPS3			CCDC24
	COPS4			CCDC33
	COPS6			CCDC38
	COPS7A			CCDC40
	COPS7B			CCDC41
	COPZ1			CCDC42
	COQ10B			CCDC42B
	COQ2			CCDC46
	COQ4			CCDC48
	COQ6			CCDC52
	CORO1A			CCDC57
	COX10			CCDC61
	COX11			CCDC64
	COX18			CCDC69
	COX4I1			CCDC7
	COX4NB			CCDC75
	COX5A			CCDC82
	COX5B			CCDC85A
	COX8A			CCDC85C
	COX8C			CCDC88B
	CP110			CCDC9
	CPEB3			CCDC90A
	CPEB4			CCDC92
	CPNE1			CCDC99
	CPNE8			CCIN
	CPSF2			CCL1
	CPSF6			CCL19
	CPSF7			CCL2
	CRADD			CCL22
	CRAT			CCL24
	CRBN			CCL25
	CRCP			CCL3
	CREB1			CCL3L1
	CREB3L4			CCL3L3
	CREBZF			CCL4
	CRELD2			CCL4L1
	CREM			CCL4L2
	CRIM1			CCL5
	CRIP1			CCNA1
	CRKL			CCNB1
	CRTAP			CCNC
	CRTC1			CCND1
	CRTC2			CCNF
	CRTC3			CCNG2
	CRY1			CCNJL
	CRYM			CCNO
	CRYZ			CCPG1
	CRYZL1			CCR1
	CS			CCR2
	CSAD			CCR6
	CSDA			CCR7
	CSDE1			CCRL2
	CSE1L			CCT3
	CSGALNACT2			CCT4
	CSK			CCT6P1
	CSNK1A1			CCT6P3
	CSNK1G1			CCT7
	CSNK2A1			CCT8
	CSNK2B			CD101
	CSPP1			CD151
	CSRNP2			CD19
	CSTF1			CD200R1L
	CSTF2T			CD22
	CSTF3			CD24
	CTAGE5			CD244
	CTBP1			CD27
	CTBS			CD274
	CTCF			CD276
	CTDP1			CD28
	CTDSPL2			CD2AP
	CTNNAL1			CD300A
	CTNNB1			CD300C
	CTNNBL1			CD300LB
	CTR9			CD300LD
	CTSA			CD320
	CTSC			CD37
	CTSZ			CD38
	CUEDC2			CD3EAP
	CUL1			CD40
	CUL3			CD44
	CUL4B			CD47
	CUTA			CD48
	CUX1			CD59
	CWC22			CD6
	CWC27			CD68
	CWF19L2			CD69
	CXXC1			CD79B
	CXXC4			CD81
	CYB561			CD83
	CYB561D1			CD86
	CYB5B			CD8A
	CYB5D1			CD9
	CYB5D2			CD93
	CYBA			CD97
	CYBASC3			CDADC1
	CYHR1			CDC14B
	CYP20A1			CDC16
	CYP46A1			CDC20
	CYP4V2			CDC20B
	CYP51A1			CDC42EP1
	CYTH2			CDC42EP3
	D2HGDH			CDC42SE1
	DAB2			CDC5L
	DAD1			CDC7
	DAK			CDCA2
	DALRD3			CDCA4
	DAP3			CDCA7L
	DARS2			CDCA8
	DAXX			CDH12
	DAZAP1			CDH15
	DBF4			CDH17
	DBP			CDH2
	DBR1			CDH23
	DCAF12			CDH24
	DCAF13			CDH3
	DCAF15			CDHR2
	DCAF17			CDIPT
	DCAF5			CDK13
	DCAF6			CDK18
	DCAF7			CDK2
	DCAF8			CDK20
	DCAKD			CDK2AP1
	DCI			CDK4
	DCLRE1A			CDK5
	DCLRE1C			CDK5R1
	DCP1A			CDK8
	DCP1B			CDKL1
	DCPS			CDKN2B
	DCTN5			CDKN3
	DCTN6			CDS1
	DCXR			CDYL
	DDA1			CEACAM1
	DDB1			CEACAM3
	DDB2			CEBPA
	DDHD1			CEBPG
	DDIT3			CECR4
	DDIT4			CECR5
	DDX1			CEL
	DDX17			CELSR2
	DDX18			CELSR3
	DDX19A			CEMP1
	DDX20			CENPB
	DDX21			CENPE
	DDX23			CENPF
	DDX24			CENPJ
	DDX26B			CENPP
	DDX28			CENPQ
	DDX39			CENPW
	DDX3X			CEP110
	DDX41			CEP290
	DDX42			CEP55
	DDX46			CEP68
	DDX49			CEP70
	DDX5			CEP78
	DDX50			CEPT1
	DDX51			CERCAM
	DDX54			CES2
	DDX55			CES8
	DDX58			CETN4P
	DDX59			CFD
	DDX6			CFH
	DDX60L			CFL1
	DEAF1			CFLP1
	DECR2			CFP
	DEDD			CGN
	DEGS1			CGRRF1
	DEK			CH25H
	DENND1A			CHAC1
	DENND3			CHCHD3
	DENND4A			CHCHD4
	DENND4B			CHCHD6
	DEPDC1			CHD1L
	DEPDC1B			CHD7
	DEPDC4			CHD9
	DEPDC5			CHEK2
	DEPDC6			CHGB
	DERL2			CHI3L2
	DERL3			CHIC2
	DET1			CHID1
	DEXI			CHKA
	DFNB59			CHKB
	DGAT1			CHKB-CPT1B
	DGCR2			CHMP2A
	DGKD			CHMP2B
	DGKE			CHMP4A
	DGKZ			CHMP4B
	DGUOK			CHN2
	DHFR			CHP
	DHPS			CHRNA1
	DHTKD1			CHRNA5
	DHX15			CHRNA6
	DHX35			CHRNE
	DHX36			CHST2
	DHX58			CHSY3
	DIABLO			CHTF8
	DICER1			CHUK
	DIDO1			CHURC1
	DIMT1L			CIB1
	DIS3L			CIB2
	DKC1			CIITA
	DKFZP686I15217			CINP
	DLEU1			CIR1
	DLEU2			CIRH1A
	DLG1			CISD2
	DLG2			CISD3
	DMAP1			CISH
	DMC1			CIT
	DMRTA1			CKAP2
	DMTF1			CKAP2L
	DMWD			CKAP4
	DNAH7			CKAP5
	DNAJA1			CKB
	DNAJA2			CKMT2
	DNAJA3			CKS1B
	DNAJB12			CLASP2
	DNAJB14			CLCC1
	DNAJB2			CLCN2
	DNAJC11			CLCN4
	DNAJC13			CLCNKA
	DNAJC17			CLDN10
	DNAJC2			CLDN12
	DNAJC25			CLDN15
	DNAJC25-GNG10			CLDN2
	DNAJC27			CLDN22
	DNAJC30			CLDN23
	DNAJC4			CLDND2
	DNAJC7			CLEC10A
	DNAJC9			CLEC14A
	DNLZ			CLEC17A
	DNM1			CLEC2D
	DNM1L			CLEC4A
	DNM2			CLEC5A
	DNMT1			CLEC7A
	DNMT3B			CLGN
	DNTTIP2			CLIC3
	DOCK4			CLIC4
	DOHH			CLIP1
	DOK3			CLIP2
	DOLK			CLMN
	DOLPP1			CLN6
	DOM3Z			CLN8
	DOT1L			CLNK
	DPAGT1			CLNS1A
	DPCD			CLOCK
	DPF2			CLP1
	DPT			CLPTM1L
	DPY19L4			CLPX
	DPYSL3			CLSPN
	DR1			CLSTN3
	DRAP1			CLTA
	DRG1			CLTCL1
	DRG2			CLU
	DSCC1			CLYBL
	DSCR3			CMA1
	DSE			CMAH
	DSG2			CMAS
	DSTYK			CMC1
	DTD1			CMPK1
	DTL			CMTM2
	DTWD1			CMTM3
	DTWD2			CMTM4
	DTX3L			CMTM5
	DTYMK			CMTM6
	DUS2L			CMTM8
	DUS3L			CNGA3
	DUSP11			CNIH2
	DUSP12			CNIH4
	DUSP14			CNKSR2
	DUSP22			CNKSR3
	DUSP4			CNN2
	DUSP6			CNN3
	DUT			CNNM1
	DVL3			CNNM3
	DYNC1H1			CNO
	DYNC1LI1			CNOT10
	DYNC1LI2			CNOT7
	DYNC2H1			CNPY1
	DYNLL1			CNPY3
	DYNLL2			CNR2
	DYNLRB2			CNTN2
	DYNLT1			CNTN5
	DYRK1A			CNTNAP1
	DYRK2			CNTNAP2
	DZIP3			CNTROB
	E2F2			COASY
	E2F3			COBLL1
	E2F4			COBRA1
	E2F5			COCH
	E2F6			COG7
	E2F7			COL16A1
	E2F8			COL19A1
	E4F1			COL1A1
	EAPP			COL24A1
	EARS2			COL27A1
	EBAG9			COL6A4P1
	EBF1			COL8A1
	EBP			COL9A2
	ECE2			COMMD2
	ECH1			COMMD3
	ECHDC1			COMMD4
	EDC3			COMMD5
	EDC4			COMMD6
	EDEM3			COMMD7
	EEF1A1			COMMD8
	EEF1B2			COMTD1
	EEF1E1			COPB2
	EEF1G			COPG
	EEF2			COPG2
	EFCAB2			COPS8
	EFCAB7			COQ10A
	EFHA1			COQ7
	EFR3A			CORIN
	EGR1			CORO1B
	EHBP1			CORO1C
	EHMT1			CORO2B
	EHMT2			CORO6
	EID1			CORO7
	EIF1			COTL1
	EIF1AD			COX15
	EIF1AX			COX16
	EIF1B			COX17
	EIF2A			COX6C
	EIF2AK3			COX7A2L
	EIF2B1			CPD
	EIF2B4			CPEB2
	EIF2B5			CPNE2
	EIF2C2			CPNE3
	EIF2C3			CPNE4
	EIF2S2			CPNE5
	EIF2S3			CPNE7
	EIF3A			CPOX
	EIF3B			CPSF1
	EIF3D			CPSF3
	EIF3J			CPSF3L
	EIF4A1			CPSF4
	EIF4A3			CPT1A
	EIF4B			CPT2
	EIF4E			CPXM1
	EIF4E2			CR1
	EIF4EBP1			CRABP1
	EIF4G2			CRABP2
	EIF4G3			CREB3
	EIF5			CREB3L2
	EIF5A			CREB3L3
	EIF5B			CREB5
	ELAVL1			CREBL2
	ELF1			CRELD1
	ELF2			CRIP2
	ELL			CRIP3
	ELL2			CRIPT
	ELMOD3			CRISPLD1
	ELOVL5			CRLS1
	ELOVL6			CRMP1
	ELP2			CROCC
	ELP3			CROT
	ELP4			CRY2
	EMB			CRYBA1
	EMG1			CRYBB1
	EML4			CRYBB3
	EMP1			CRYL1
	ENC1			CSF1R
	ENDOD1			CSF2
	ENDOG			CSNK1E
	ENKUR			CSNK1G2
	ENO1			CSNK1G3
	ENO3			CSRNP1
	ENOPH1			CSRP2
	ENSA			CST3
	ENTPD4			CST5
	EP300			CST7
	EPB41			CST9
	EPB41L5			CSTB
	EPC1			CSTF2
	EPC2			CT62
	EPHA7			CTBP2
	EPM2AIP1			CTDSP1
	EPRS			CTDSP2
	EPS15			CTDSPL
	EPT1			CTGF
	ERAL1			CTH
	ERAP1			CTLA4
	ERBB2			CTNNA1
	ERBB2IP			CTNNBIP1
	ERCC5			CTPS
	ERCC8			CTSB
	ERG			CTSD
	ERH			CTSK
	ERICH1			CTSO
	ERLEC1			CTSW
	ERLIN2			CTTN
	ERMAP			CTU1
	ERO1L			CTU2
	ERO1LB			CTXN1
	ERP29			CUEDC1
	ESCO1			CUL4A
	ESCO2			CUL5
	ESRP2			CUL7
	ESRRA			CUL9
	ESYT1			CUTC
	ESYT2			CWC25
	ETAA1			CXADR
	ETF1			CXCL11
	ETS1			CXCL17
	ETS2			CXCR1
	ETV1			CXCR3
	ETV6			CXCR4
	EVL			CXCR7
	EWSR1			CXorf21
	EXO1			CXorf38
	EXOC3L			CXorf40A
	EXOC5			CXorf40B
	EXOC6			CXorf42
	EXOC7			CXorf56
	EXOG			CXorf57
	EXOSC1			CXorf58
	EXOSC3			CXorf65
	EXOSC5			CXXC5
	EXOSC6			CYB561D2
	EXOSC7			CYB5A
	EXOSC8			CYB5R1
	EXOSC9			CYB5R4
	EXT1			CYBRD1
	EXTL2			CYFIP1
	EXTL3			CYFIP2
	EZH2			CYLD
	EZR			CYP26A1
	F11R			CYP2D6
	FABP5			CYP2R1
	FADS1			CYP2U1
	FADS2			CYP39A1
	FAF2			CYP4F3
	FAHD1			CYS1
	FAIM			CYTH1
	FAM100B			CYTH4
	FAM103A1			CYTIP
	FAM111A			CYTSA
	FAM113A			CYTSB
	FAM113B			DAAM1
	FAM115A			DAB2IP
	FAM117A			DACH1
	FAM118B			DACT1
	FAM119A			DACT3
	FAM119B			DAG1
	FAM120A			DAGLB
	FAM120AOS			DAP
	FAM120C			DAPK3
	FAM123B			DAPP1
	FAM125A			DARS
	FAM134A			DAZAP2
	FAM135A			DBC1
	FAM136A			DBI
	FAM158A			DBN1
	FAM160A2			DBNDD1
	FAM161A			DBNL
	FAM161B			DCAF10
	FAM162A			DCAF11
	FAM164A			DCAF16
	FAM168A			DCBLD2
	FAM169A			DCDC2
	FAM173B			DCHS2
	FAM175A			DCK
	FAM175B			DCLK2
	FAM178A			DCLRE1B
	FAM179B			DCN
	FAM184A			DCP2
	FAM189B			DCT
	FAM190A			DCTD
	FAM192A			DCTN1
	FAM193B			DCTPP1
	FAM20B			DCUN1D2
	FAM26F			DCUN1D3
	FAM32A			DCUN1D4
	FAM35A			DDAH2
	FAM36A			DDHD2
	FAM38A			DDI2
	FAM3A			DDN
	FAM43A			DDOST
	FAM45A			DDX11
	FAM45B			DDX11L2
	FAM46A			DDX12
	FAM48A			DDX19B
	FAM49B			DDX27
	FAM60A			DDX31
	FAM63B			DDX60
	FAM70A			DECR1
	FAM76B			DEF6
	FAM82B			DEGS2
	FAM89B			DEM1
	FAM8A1			DENND1B
	FAM91A1			DENND1C
	FAM96A			DENND2C
	FAM98B			DENND5A
	FAM98C			DENND5B
	FANCA			DENR
	FANCC			DEPDC7
	FANCD2			DERL1
	FANCF			DFFB
	FANCI			DFNA5
	FANCM			DFNB31
	FAR1			DGAT2
	FARS2			DGAT2L6
	FASN			DGCR6
	FASTK			DGCR8
	FASTKD1			DGKA
	FASTKD2			DGKG
	FAT4			DGKH
	FAU			DGKI
	FBXL12			DHCR24
	FBXL13			DHDDS
	FBXL17			DHFRL1
	FBXL19			DHODH
	FBXL3			DHRS11
	FBXL5			DHRS12
	FBXO11			DHRS13
	FBXO15			DHRS3
	FBXO28			DHRS4
	FBXO3			DHRS4L1
	FBXO31			DHRS4L2
	FBXO36			DHRS7
	FBXO38			DHRS9
	FBXO4			DHX30
	FBXO42			DHX33
	FBXO45			DHX34
	FBXO46			DHX37
	FBXO8			DHX57
	FBXW4			DHX8
	FBXW7			DHX9
	FBXW8			DIAPH1
	FCHO1			DIAPH2
	FCRLA			DIAPH3
	FDFT1			DIP2B
	FEM1A			DIRAS1
	FEM1B			DIRC2
	FEM1C			DIS3
	FGD6			DIS3L2
	FGF9			DISC1
	FGFR1			DISP2
	FGFR1OP			DIXDC1
	FH			DKFZP434L187
	FHIT			DKFZp686O24166
	FIG4			DKFZp761E198
	FIGNL2			DKK2
	FIZ1			DLAT
	FKBP15			DLEC1
	FKBP1A			DLG3
	FKBP3			DLGAP2
	FKBP5			DLGAP4
	FKBP7			DLL1
	FKBPL			DLL3
	FLI1			DLL4
	FLII			DLST
	FLJ13224			DLX1
	FLJ31306			DLX2
	FLJ33630			DLX4
	FLJ36031			DLX5
	FLJ37453			DLX6
	FLJ39534			DMD
	FLJ39582			DMXL1
	FLJ39653			DMXL2
	FLJ40852			DNAH10
	FLJ43663			DNAH2
	FLJ45244			DNAH3
	FLOT2			DNAH6
	FLT3			DNAI1
	FLVCR1			DNAI2
	FLVCR2			DNAJB1
	FMNL2			DNAJB11
	FNBP4			DNAJB6
	FNDC3A			DNAJB9
	FNDC3B			DNAJC1
	FNIP2			DNAJC10
	FNTA			DNAJC14
	FOS			DNAJC16
	FOSL2			DNAJC18
	FOXA3			DNAJC19
	FOXJ3			DNAJC21
	FOXM1			DNAJC22
	FOXN2			DNAJC28
	FOXP1			DNAJC3
	FOXRED1			DNAJC5B
	FPGS			DNAL1
	FPGT			DNASE1L1
	FRAT1			DNASE2
	FRG1			DNM1P35
	FRYL			DNM3
	FSD1L			DNMT3A
	FSIP1			DNMT3L
	FTH1			DNPEP
	FTL			DNTT
	FTO			DNTTIP1
	FTSJ3			DOCK10
	FTSJD2			DOCK11
	FUBP1			DOCK2
	FUCA1			DOCK5
	FUS			DOCK7
	FUT10			DOCK8
	FUT4			DOCK9
	FUZ			DOK1
	FXN			DOK2
	FXR1			DOK4
	FXR2			DOK5
	FYCO1			DOK7
	FYTTD1			DONSON
	FZD2			DOPEY1
	FZR1			DPEP2
	G2E3			DPF1
	G3BP1			DPH3
	G3BP2			DPM2
	G6PC3			DPP10
	GAB2			DPP3
	GABARAP			DPP7
	GABARAPL2			DPP8
	GABPA			DPP9
	GABPB2			DPY19L1
	GABRB1			DPY19L2P2
	GADD45B			DPY19L3
	GAK			DPYD
	GALC			DPYSL2
	GALK1			DRAM1
	GALK2			DRAM2
	GALNS			DRP2
	GALNT6			DSC2
	GALT			DSCR9
	GAN			DSEL
	GANAB			DSTN
	GANC			DTHD1
	GAPDH			DTNA
	GAR1			DTNB
	GARS			DTNBP1
	GART			DTX2
	GAS1			DTX4
	GAS2L1			DULLARD
	GAS5			DUSP1
	GATC			DUSP10
	GATSL3			DUSP15
	GBA			DUSP18
	GBAP1			DUSP19
	GBE1			DUSP2
	GBF1			DUSP28
	GCC2			DUSP5
	GCFC1			DUSP5P
	GCH1			DUSP7
	GCLM			DVL1
	GCNT1			DVL2
	GDE1			DYM
	GDI2			DYNC1I1
	GEMIN7			DYNC1I2
	GEMIN8P4			DYNC2LI1
	GEN1			DYNLT3
	GFER			DYRK1B
	GGA2			DYRK3
	GGCX			DYSF
	GGH			DZIP1
	GGNBP2			E2F1
	GGPS1			EAF1
	GHITM			EBF2
	GHRL			EBPL
	GIGYF2			ECM1
	GIMAP8			EDARADD
	GIN1			EDEM1
	GINS1			EDEM2
	GINS3			EDNRA
	GIT1			EEA1
	GIT2			EED
	GLB1			EEF1D
	GLG1			EEF1DP3
	GLI4			EEF2K
	GLMN			EEFSEC
	GLO1			EFCAB4A
	GLOD4			EFCAB4B
	GLRX3			EFCAB5
	GLS			EFCAB6
	GLT25D1			EFEMP2
	GLT8D1			EFHC1
	GLTPD2			EFHC2
	GLTSCR2			EFHD1
	GLUD1			EFHD2
	GLYCTK			EFNA3
	GLYR1			EFNA4
	GM2A			EFNA5
	GMEB2			EFNB1
	GMNN			EFNB2
	GMPPB			EFR3B
	GNA13			EFTUD1
	GNAI2			EFTUD2
	GNAI3			EGFL7
	GNAQ			EGFLAM
	GNB1			EGLN2
	GNB1L			EGLN3
	GNB2			EGR2
	GNB2L1			EGR3
	GNE			EHBP1L1
	GNG10			EHD1
	GNG3			EHD3
	GNG5			EHD4
	GNL1			EI24
	GNL3			EID2
	GNL3L			EIF2AK4
	GNPTG			EIF2B2
	GNRHR2			EIF2B3
	GOLGA5			EIF2C1
	GOLIM4			EIF2S1
	GOLPH3			EIF3G
	GOPC			EIF3I
	GORASP1			EIF3K
	GPAA1			EIF3M
	GPATCH4			EIF4A2
	GPBP1			EIF4E3
	GPBP1L1			EIF4EBP2
	GPHN			EIF4EBP3
	GPKOW			EIF4ENIF1
	GPN1			EIF4G1
	GPN3			ELAC2
	GPR107			ELAVL3
	GPR108			ELF4
	GPR113			ELK1
	GPR137			ELK3
	GPR155			ELK4
	GPR176			ELL3
	GPSM3			ELMO1
	GPX1			ELMO2
	GRINL1A			ELMOD2
	GRIPAP1			ELOVL1
	GRK6			ELOVL2
	GRPEL1			ELOVL3
	GRPEL2			ELP2P
	GRSF1			EMD
	GRWD1			EME2
	GSG2			EMID2
	GSK3B			EMILIN1
	GSPT2			EML3
	GSTP1			EML5
	GTF2A1			EML6
	GTF2B			EMP3
	GTF2E1			EMR2
	GTF2E2			EMR4P
	GTF2H1			EMX1
	GTF2H3			ENAH
	GTF2I			ENDOU
	GTF3C1			ENHO
	GTF3C2			ENO2
	GTF3C5			ENOX1
	GTPBP10			ENOX2
	GTPBP4			ENPP1
	GTPBP8			ENPP2
	GUCY1A3			ENPP3
	GUCY1B3			ENPP4
	GUSB			ENPP5
	GYG1			ENTPD5
	GYS1			ENTPD6
	H1FX			ENY2
	H2AFZ			EP400
	H3F3A			EP400NL
	H3F3B			EPAS1
	HADH			EPB41L2
	HADHA			EPB41L4A
	HADHB			EPB41L4B
	HAGH			EPDR1
	HAR1A			EPHA1
	HAR1B			EPHA3
	HARBI1			EPHA4
	HAT1			EPHA5
	HAUS2			EPHA6
	HAUS3			EPHB4
	HAUS8			EPHB6
	HAX1			EPHX1
	HBP1			EPHX3
	HBS1L			EPM2A
	HBXIP			EPN1
	HCFC1			EPS8
	HCFC2			EPSTI1
	HCLS1			ERBB3
	HDAC1			ERC1
	HDAC2			ERCC1
	HDAC4			ERCC3
	HDAC5			ERCC6
	HDAC9			ERF
	HDDC3			ERGIC1
	HDGF			ERGIC3
	HDGFRP3			ERI1
	HDLBP			ERI2
	HEATR1			ERLIN1
	HECTD2			ERMN
	HECTD3			ERMP1
	HEG1			ERN1
	HELQ			ERV3
	HELZ			ESF1
	HEMK1			ESPL1
	HERC5			ESPNL
	HERC6			ESR1
	HERPUD1			ESR2
	HEXA			ETFA
	HEXB			ETFB
	HEXIM1			ETFDH
	HEXIM2			ETHE1
	HEY2			ETNK1
	HHAT			ETV2
	HHEX			ETV3
	HHLA3			ETV5
	HIAT1			ETV7
	HIF1A			EVI2A
	HIF1AN			EVI2B
	HIGD2A			EVPLL
	HIGD2B			EXD1
	HINT1			EXD3
	HIP1			EXOC1
	HIPK1			EXOC2
	HIPK3			EXOC3L2
	HIRA			EXOC6B
	HIRIP3			EXOSC4
	HIST1H1B			EXPH5
	HIST1H1C			EXTL1
	HIST1H1D			EYA1
	HIST1H1E			EYA3
	HIST1H2AB			F2RL3
	HIST1H2AC			F3
	HIST1H2AE			FABP5L3
	HIST1H2AH			FABP6
	HIST1H2AI			FADD
	HIST1H2AL			FADS3
	HIST1H2AM			FAF1
	HIST1H2BB			FAH
	HIST1H2BC			FAHD2A
	HIST1H2BD			FAIM2
	HIST1H2BF			FAIM3
	HIST1H2BG			FAM100A
	HIST1H2BH			FAM101A
	HIST1H2BI			FAM102B
	HIST1H2BK			FAM104A
	HIST1H2BL			FAM104B
	HIST1H2BO			FAM105B
	HIST1H3A			FAM108A1
	HIST1H3B			FAM108B1
	HIST1H3C			FAM109A
	HIST1H3D			FAM109B
	HIST1H3E			FAM110A
	HIST1H3F			FAM114A2
	HIST1H3G			FAM116A
	HIST1H3H			FAM116B
	HIST1H3I			FAM117B
	HIST1H3J			FAM118A
	HIST1H4A			FAM120B
	HIST1H4B			FAM122A
	HIST1H4C			FAM122B
	HIST1H4D			FAM122C
	HIST1H4E			FAM124A
	HIST1H4F			FAM126A
	HIST1H4H			FAM126B
	HIST1H4I			FAM127B
	HIST1H4J			FAM128A
	HIST1H4L			FAM128B
	HIST2H2AB			FAM129A
	HIST2H2AC			FAM129B
	HIST2H2BE			FAM129C
	HIVEP2			FAM133B
	HLA-DMB			FAM134B
	HMBOX1			FAM134C
	HMG20A			FAM135B
	HMGA1			FAM13B
	HMGA2			FAM13C
	HMGB1			FAM151B
	HMGB3			FAM154B
	HMGCL			FAM160A1
	HMGCR			FAM165B
	HMGCS1			FAM167A
	HMGN1			FAM167B
	HMGN2			FAM168B
	HMGN3			FAM170B
	HMGN4			FAM171B
	HMGXB3			FAM172A
	HMGXB4			FAM173A
	HMMR			FAM176B
	HMX3			FAM177A1
	HN1			FAM181B
	HNRNPA0			FAM185A
	HNRNPA1			FAM18B
	HNRNPA2B1			FAM190B
	HNRNPA3			FAM193A
	HNRNPC			FAM194A
	HNRNPD			FAM195A
	HNRNPF			FAM196A
	HNRNPH1			FAM199X
	HNRNPH3			FAM19A3
	HNRNPK			FAM200B
	HNRNPL			FAM21C
	HNRNPR			FAM3C
	HNRNPU			FAM40B
	HNRNPUL1			FAM41C
	HNRNPUL2			FAM43B
	HNRPDL			FAM46C
	HOMER2			FAM50A
	HOMEZ			FAM53A
	HOOK3			FAM53B
	HOXC4			FAM53C
	HOXC5			FAM54B
	HOXC6			FAM55C
	HP1BP3			FAM59A
	HPD			FAM5C
	HPDL			FAM63A
	HPS4			FAM64A
	HPS5			FAM65B
	HS2ST1			FAM65C
	HSD11B1L			FAM69A
	HSDL2			FAM69C
	HSF1			FAM71B
	HSP90AA1			FAM73B
	HSP90AB1			FAM76A
	HSP90B1			FAM78A
	HSPA13			FAM7A1
	HSPA14			FAM7A2
	HSPA4L			FAM7A3
	HSPA5			FAM81A
	HSPA8			FAM82A1
	HSPA9			FAM82A2
	HSPB6			FAM84B
	HSPBP1			FAM86D
	HSPC157			FAM90A1
	HSPD1			FAM96B
	HSPE1			FAM98A
	HSPH1			FANCB
	HTATSF1			FANCE
	HTRA2			FANCG
	HTT			FANCL
	HYLS1			FARP1
	IARS			FARSB
	ICMT			FAS
	ICT1			FASTKD3
	IDH1			FASTKD5
	IDH3B			FBF1
	IDH3G			FBLN7
	IDI1			FBN1
	IER2			FBN2
	IFI16			FBP1
	IFI27L1			FBRSL1
	IFIT3			FBXL14
	IFIT5			FBXL20
	IFNAR1			FBXL4
	IFNGR2			FBXL6
	IFRD1			FBXL8
	IFRD2			FBXO10
	IFT122			FBXO18
	IFT20			FBXO22
	IFT57			FBXO24
	IFT74			FBXO25
	IGBP1			FBXO30
	IGF1R			FBXO32
	IGF2BP3			FBXO33
	IGFBP7			FBXO34
	IGHMBP2			FBXO43
	IK			FBXO48
	IKZF5			FBXO5
	IL15			FBXO6
	IL16			FBXO7
	IL21R			FBXW11
	IL2RG			FBXW2
	IL4I1			FBXW4P1
	IL7R			FBXW5
	ILF3			FCER1G
	ILKAP			FCER2
	IMMP1L			FCGR1A
	IMMT			FCGR1B
	IMP3			FCGR2A
	IMP4			FCGRT
	IMPA2			FCHO2
	ING2			FCHSD2
	ING3			FCRL5
	ING4			FCRLB
	ING5			FDPS
	INO80			FDX1
	INO80B			FEN1
	INO80C			FER
	INO80D			FERMT1
	INO80E			FERMT3
	INPP5B			FES
	INPP5D			FEZ2
	INPP5K			FGD2
	INTS3			FGD3
	INTS4			FGF13
	INTS5			FGF17
	INTS6			FGF18
	INTS7			FGF19
	INTS8			FGF2
	INTS9			FGF5
	IPMK			FGF6
	IPO11			FGFBP2
	IPO7			FGFBP3
	IPO8			FGFR2
	IPO9			FGFRL1
	IPPK			FGGY
	IQCD			FGR
	IQCG			FHAD1
	IQCH			FHL1
	IQCK			FHOD1
	IQGAP1			FIBP
	IRAK1			FICD
	IRAK1BP1			FIGNL1
	IRAK3			FIS1
	IREB2			FITM2
	IRF2			FJX1
	IRGQ			FKBP14
	IRX3			FKBP1B
	IRX5			FKBP2
	ISCA1			FKBP8
	ISCA2			FLAD1
	ISCU			FLCN
	ISG20			FLJ10038
	ISG20L2			FLJ10357
	ISOC1			FLJ11235
	ITCH			FLJ13197
	ITFG1			FLJ14107
	ITFG3			FLJ35024
	ITGA2			FLJ35776
	ITGA4			FLJ36777
	ITGA6			FLJ39609
	ITGB3BP			FLJ39739
	ITPR1			FLJ42289
	ITSN1			FLJ43860
	ITSN2			FLJ44635
	IVD			FLJ45079
	IVNS1ABP			FLNB
	IWS1			FLNC
	JAK2			FLOT1
	JAM2			FLRT2
	JARID2			FLT3LG
	JHDM1D			FLYWCH1
	JMJD6			FLYWCH2
	JMJD8			FMN1
	JOSD1			FMN2
	JUN			FMNL1
	JUNB			FMNL3
	JUND			FMO4
	KARS			FMOD
[truncated: 4,056 more rows]

## Sheet: a and b
a) MLLN/AF4C/H3K79Me ChIPseq from Guenther et al (in SEM cells) vs our RUNX1 ChIPseq (in SEM cells)	a and b common	x		a only	x		b only	x
b) MLLC/H3K4Me3 ChIPseq from Guenther et al (in SEM cells) vs our RUNX1 ChIPseq (in SEM cells).	1664	AAK1		617	ABHD15		3294	AAGAB
		AASS			ABHD3			AAMP
		ABCB10			ACAD11			AANAT
		ABCE1			ACAP2			AARS2
		ABHD10			ACSL3			AARSD1
		ABHD12			ACTG1			AASDH
		ABHD4			ACTR10			ABCA7
		ABI1			ADAM10			ABCB4
		ABL1			ADH5			ABCB6
		ACAA2			ADIPOR2			ABCB9
		ACACA			AFF4			ABCF3
		ACADM			AGTPBP1			ABHD11
		ACCS			AHSA2			ABHD14A
		ACN9			AK2			ABHD14B
		ACOT13			AKAP1			ABHD5
		ACTR3			AKAP13			ABHD8
		ADAM17			AKAP2			ABL2
		ADAM9			ALKBH5			ABR
		ADAR			AMOTL1			ABT1
		ADAT2			ANKIB1			ABTB1
		ADD3			ANKRD16			ACAD8
		ADK			ANKRD33B			ACADSB
		ADNP			ANKRD46			ACAP3
		ADSS			ANKRD49			ACBD3
		AEBP2			ANO6			ACBD4
		AFF1			ANP32E			ACBD5
		AFG3L2			AP1AR			ACIN1
		AGBL3			AP3M1			ACO2
		AGPAT5			APAF1			ACOT7
		AGPS			ARAP2			ACOX1
		AIDA			ARHGAP21			ACOX3
		AK3			ARHGEF12			ACP1
		AKAP9			ARIH2			ACP2
		AKIRIN2			ARL1			ACSS1
		ALG2			ARSK			ACTN4
		ALG5			ASAP2			ACTR1A
		AMD1			ATAD1			ACTR1B
		AMMECR1			ATF7			ACTR2
		ANAPC10			ATL3			ACTR5
		ANAPC13			ATP1B3			ACTR8
		ANAPC5			ATXN7			ACVR1B
		ANGEL2			AUTS2			ACVR2B
		ANKRA2			AZI2			ACYP2
		ANKRD11			B2M			ADAMTS1
		ANKRD12			B3GNT2			ADAMTS10
		ANKRD17			BCL11A			ADCY9
		ANKRD40			BCL2			ADO
		ANKRD58			BCL2L11			ADPGK
		ANP32B			BCL6			ADPRHL2
		ANPEP			BCR			ADRBK1
		AP2B1			BID			ADSSL1
		AP3S1			BMP2K			AEN
		AP4S1			BRD1			AFG3L1
		APBB1IP			BTG2			AFMID
		APBB2			BUB1			AFTPH
		APIP			BUB3			AGA
		APOLD1			BUD31			AGGF1
		APP			C10orf111			AGPAT1
		APPL1			C12orf35			AGTRAP
		ARF1			C12orf48			AHCY
		ARF6			C12orf75			AHCYL1
		ARGLU1			C12orf77			AHCYL2
		ARHGAP15			C13orf23			AHI1
		ARHGAP25			C14orf166			AIG1
		ARID1B			C15orf42			AIM2
		ARID2			C18orf1			AIMP1
		ARID4B			C1orf96			AIP
		ARID5B			C21orf91			AKAP10
		ARL15			C21orf96			AKAP8
		ARL5A			C22orf30			AKAP8L
		ARL5B			C2orf67			AKD1
		ARL6IP5			C2orf69			AKIRIN1
		ARL8B			C2orf7			AKR1B1
		ARPP19			C3orf1			AKT1S1
		ARV1			C3orf58			AKTIP
		ASAH1			C3orf71			ALDH16A1
		ASB3			C5orf22			ALDH3A2
		ASH2L			C5orf30			ALDH3B1
		ASXL1			C5orf39			ALDH5A1
		ATAD2			C6orf147			ALDH6A1
		ATAD2B			C6orf150			ALDH7A1
		ATAD5			C7orf36			ALDH9A1
		ATF1			C7orf49			ALDOA
		ATF2			C8orf41			ALG1
		ATG12			C9orf40			ALG11
		ATG4B			C9orf41			ALG12
		ATL1			C9orf6			ALG13
		ATL2			C9orf85			ALG3
		ATM			CACNA2D4			ALG8
		ATP11B			CACNB4			ALG9
		ATP2A2			CALU			ALKBH4
		ATP2C1			CASP3			ALKBH6
		ATP5B			CBLB			ALKBH8
		ATP5J			CBX1			ALLC
		ATP8A1			CCDC109B			ALOX5AP
		ATR			CCDC111			ALS2CR8
		ATRNL1			CCDC127			AMICA1
		ATXN2			CCDC138			AMN1
		ATXN7L3B			CCDC14			AMPD2
		AURKA			CCDC162			AMPD3
		AZIN1			CCDC69			ANAPC1
		B3GALNT2			CCDC82			ANAPC11
		BACH1			CCNC			ANAPC2
		BAG1			CCT4			ANAPC7
		BAG2			CCT7			ANG
		BAT1			CCT8			ANGEL1
		BAZ1A			CD2AP			ANGPTL5
		BAZ1B			CD47			ANK2
		BCAT1			CDC42EP3			ANKHD1
		BCL7A			CDC5L			ANKHD1-EIF4EBP3
		BCOR			CDCA4			ANKLE1
		BDNFOS			CDK13			ANKLE2
		BEND4			CDKN3			ANKRD10
		BICD1			CEBPA			ANKRD13B
		BIRC6			CEBPG			ANKRD13C
		BLK			CENPE			ANKRD24
		BMF			CENPJ			ANKRD28
		BMPR1A			CENPQ			ANKRD31
		BMPR2			CENPW			ANKRD37
		BNIP2			CEP78			ANKRD39
		BPTF			CFLP1			ANXA2
		BRCA2			CHD1L			ANXA5
		BRD2			CHD7			ANXA7
		BRD8			CHD9			AP1G1
		BRE			CHIC2			AP3M2
		BRIP1			CHKA			AP4M1
		BRP44			CIITA			APBB3
		BRWD1			CISD2			APC
		BTF3			CLASP2			APEH
		BTG1			CLEC2D			API5
		BZW1			CLIC4			APLP2
		C10orf119			CLIP1			APOA1
		C10orf25			CLN6			APOB48R
		C11orf30			CLNS1A			APOL6
		C11orf31			CLTA			APOOL
		C11orf48			CNO			ARCN1
		C11orf54			COCH			ARFGAP2
		C11orf61			COPB2			ARFGEF1
		C11orf71			CORO1C			ARFIP1
		C11orf83			COX6C			ARHGAP1
		C12orf57			COX7A2L			ARHGAP10
		C12orf60			CPEB2			ARHGAP19
		C12orf61			CPSF3			ARHGAP30
		C12orf65			CREB3L2			ARHGAP4
		C14orf104			CRIPT			ARHGDIA
		C14orf106			CSNK1G3			ARHGDIB
		C14orf135			CTBP2			ARHGEF1
		C14orf181			CXCR4			ARHGEF17
		C14orf33			CXorf21			ARHGEF9
		C14orf43			CXXC5			ARID1A
		C15orf24			CYFIP1			ARID3B
		C15orf33			CYTH1			ARID4A
		C15orf40			CYTIP			ARIH1
		C15orf61			DAGLB			ARL2
		C16orf7			DCAF10			ARL2BP
		C16orf72			DCAF16			ARL3
		C17orf48			DCK			ARL8A
		C17orf81			DCP2			ARMC10
		C17orf95			DCTD			ARMC5
		C18orf10			DEM1			ARMC6
		C18orf18			DENND5A			ARMC8
		C18orf25			DHFRL1			ARNT
		C18orf54			DHX9			ARNTL
		C18orf55			DIAPH1			ARPC2
		C18orf56			DMXL1			ARPC3
		C19orf54			DNAJB6			ARPC4
		C1orf103			DNAJC19			ARPC5L
		C1orf144			DOCK11			ARRDC2
		C1orf151			DONSON			ASB1
		C1orf200			DPY19L3			ASCC3
		C1orf43			DPYSL2			ASH1L
		C1orf55			DUSP1			ASPSCR1
		C1orf58			DUSP10			ASTE1
		C1orf63			EDEM1			ATE1
		C1orf83			EED			ATF3
		C20orf103			EIF4EBP2			ATF4
		C20orf24			EIF4ENIF1			ATF5
		C20orf30			ELK3			ATF6B
		C20orf72			ELK4			ATF7IP
		C21orf49			EPB41L2			ATG3
		C21orf57			EPN1			ATG4C
		C21orf58			ERLIN1			ATG4D
		C22orf29			ETNK1			ATG5
		C22orf46			EVI2A			ATG7
		C2orf49			EVI2B			ATIC
		C2orf56			FAF1			ATN1
		C2orf64			FAM105B			ATP10D
		C2orf86			FAM108B1			ATP13A1
		C3orf10			FAM133B			ATP13A2
		C3orf19			FAM134C			ATP2B4
		C3orf31			FAM200B			ATP5A1
		C3orf38			FAM53B			ATP5E
		C3orf63			FAM65B			ATP5F1
		C4orf29			FAM78A			ATP5G2
		C4orf41			FAM98A			ATP5H
		C4orf43			FANCL			ATP5I
		C5orf24			FARSB			ATP5J2
		C5orf43			FASTKD3			ATP6AP1
		C5orf44			FBXL4			ATP6V0B
		C5orf51			FBXO18			ATP6V0C
		C6orf115			FBXO33			ATP6V0D1
		C6orf130			FBXO34			ATP6V1A
		C6orf211			FBXO5			ATP6V1B2
		C6orf52			FBXO7			ATP6V1G1
		C6orf70			FBXW11			ATP6V1G2
		C7orf42			FHL1			ATP7B
		C7orf64			FIBP			ATP8B2
		C8orf39			FJX1			ATP8B4
		C8orf40			FLJ10038			ATP9B
		C9orf102			FLJ13197			ATPAF2
		C9orf130			FLJ35024			ATPBD4
		C9orf156			FNBP1			ATRX
		C9orf5			FNBP1L			ATXN10
		C9orf82			FNIP1			ATXN1L
		CAB39			FOXO3			ATXN7L1
		CACYBP			FRAT2			ATXN7L2
		CAGE1			FRMD4B			AUH
		CALM1			FRS2			AUP1
		CALM2			FRY			B3GALT6
		CALR			FUT11			B3GALTL
		CAMK2D			FUT8			B4GALT3
		CAND1			GAB1			B4GALT5
		CANX			GABPB1			B4GALT7
		CAPRIN1			GALNT2			B9D2
		CAPZA1			GALNT7			BAD
		CASC5			GAS2L3			BAG3
		CAT			GFPT1			BAG4
		CBFB			GJC1			BAG5
		CBX3			GLRX5			BAI3
		CBX5			GMCL1			BANF1
		CCAR1			GMPR2			BAT2
		CCDC109A			GMPS			BAT2L2
		CCDC117			GNAI1			BAT3
		CCDC148			GNAS			BAT4
		CCDC18			GOLGA7			BATF
		CCDC21			GOLM1			BATF3
		CCDC47			GOT2			BAX
		CCDC6			GPCPD1			BAZ2B
		CCDC76			GPR125			BBS2
		CCDC77			GPR63			BBS4
		CCDC85B			GREM1			BCAS2
		CCDC88A			GSPT1			BCAT2
		CCDC88C			GSTCD			BCCIP
		CCDC90B			GSTO1			BCDIN3D
		CCDC97			GTF2A2			BCKDHA
		CCND3			H2AFX			BCL2L1
		CCNH			H2AFY			BCL2L13
		CCNL1			HARS			BCL7B
		CCNT1			HARS2			BCL9L
		CCNT2			HECTD1			BCLAF1
		CCNY			HELLS			BDP1
		CCRN4L			HERC1			BET1L
		CCT5			HERC4			BIRC2
		CCT6A			HIGD1A			BIRC5
		CD164			HLTF			BLCAP
		CD58			HLX			BLMH
		CDC123			HMGB2			BLOC1S1
		CDC25A			HMGN5			BLVRB
		CDC26			HOMER1			BLZF1
		CDC37L1			HOXA10			BMI1
		CDC40			HOXA6			BMP4
		CDC42			HOXA7			BMS1
		CDC73			HOXA9			BNIP1
		CDCA7			HSD17B11			BNIP3L
		CDK12			HSF2			BOD1
		CDK14			ID2			BOP1
		CDK17			IDE			BPHL
		CDK19			IDH2			BPI
		CDK6			IER5			BRAF
		CDKN1A			IFNAR2			BRCA1
		CDKN1B			IGF2R			BRF1
		CDKN2A			IKBIP			BRF2
		CDKN2AIP			IKBKAP			BRI3BP
		CDKN2BAS			IKZF1			BRIX1
		CDKN2C			IKZF2			BRMS1
		CEBPZ			ILK			BRPF1
		CELF1			INTS12			BRPF3
		CELF2			IRF1			BSCL2
		CENPC1			IRF2BP2			BSDC1
		CEP120			IRS1			BSG
		CEP192			ISL2			BST2
		CEP250			ITGB1BP1			BTBD1
		CEP350			ITGB5			BTBD2
		CEP57			ITGB8			BTBD6
		CEP63			ITPR2			BTF3L4
		CEP76			JAK1			BTRC
		CETN3			JMJD1C			BUB1B
		CGGBP1			JRKL			BUD13
		CHAC2			KATNAL1			BZRAP1
		CHCHD7			KBTBD2			C10orf118
		CHEK1			KCNQ5			C10orf140
		CHERP			KCTD12			C10orf26
		CHMP5			KIAA0146			C10orf28
		CHPT1			KIAA0247			C10orf32
		CHST11			KIAA1430			C10orf46
		CHSY1			KIAA1432			C10orf57
		CITED2			KIAA2026			C10orf76
		CKLF			KIF18A			C10orf78
		CKS2			KIF23			C10orf84
		CLASP1			KLF12			C11orf2
		CLDND1			KLF3			C11orf24
		CLECL1			KLHL20			C11orf57
		CLK1			KLHL8			C11orf58
		CNDP2			KLRK1			C11orf67
		CNIH			KPNA1			C11orf68
		CNOT2			KPNA3			C12orf10
		CNOT4			KRIT1			C12orf23
		CNOT6L			LEPROTL1			C12orf24
		CNOT8			LIMA1			C12orf26
		CNST			LIMD1			C12orf32
		CNTLN			LIN54			C12orf41
		COG8			LMO2			C12orf43
		COL4A3BP			LOC100129387			C12orf47
		COMT			LOC100286938			C12orf5
		COPA			LOC153684			C12orf51
		COPS2			LOC283050			C12orf52
		COQ10B			LOC285074			C12orf73
		COX5A			LOC401093			C14orf101
		CPNE8			LOC442421			C14orf102
		CPSF2			LOC645431			C14orf109
		CPSF6			LOC80054			C14orf119
		CRCP			LOC84989			C14orf138
		CREB1			LONP2			C14orf142
		CREB3L4			LPIN1			C14orf153
		CREBZF			LPIN2			C14orf159
		CRKL			LRCH1			C14orf178
		CRTAP			LRP5			C14orf37
		CRTC3			LRRC1			C14orf4
		CSDA			LRRC27			C15orf17
		CSDE1			LTV1			C15orf34
		CSE1L			LYN			C15orf37
		CSGALNACT2			LYPLA1			C15orf39
		CSNK1A1			LYSMD3			C15orf41
		CSNK1G1			MAGI3			C15orf63
		CSPP1			MAN2A1			C16orf42
		CSTF1			MANEA			C16orf53
		CSTF3			MAP2K1			C16orf55
		CTAGE5			MAPK1			C16orf58
		CTCF			MAPRE2			C16orf61
		CTDSPL2			MBNL1			C16orf62
		CTNNB1			MBP			C16orf63
		CTR9			MDFIC			C16orf70
		CTSC			MDM2			C16orf75
		CUL1			ME2			C16orf80
		CUL3			MELK			C16orf88
		CUL4B			METT5D1			C16orf93
		CWC27			MGAT4A			C17orf100
		CYBASC3			MIR196B			C17orf106
		CYP4V2			MKI67			C17orf39
		CYP51A1			MLL3			C17orf44
		DAD1			MMD			C17orf62
		DAK			MMP14			C17orf64
		DBF4			MRE11A			C17orf65
		DBR1			MRP63			C17orf68
		DCAF13			MRPL18			C17orf85
		DCAF6			MRPL33			C17orf87
		DCAF7			MSH6			C17orf97
		DCAKD			MST4			C18orf21
		DCLRE1C			MTIF2			C18orf32
		DCP1A			MTMR10			C19orf20
		DDB1			MTRR			C19orf23
		DDHD1			MUT			C19orf28
		DDIT3			MYB			C19orf39
		DDIT4			MYCBP2			C19orf43
		DDX1			MYL12A			C19orf44
		DDX17			MYL12B			C19orf50
		DDX21			N6AMT2			C19orf52
		DDX24			NAB1			C19orf53
		DDX3X			NARS2			C19orf55
		DDX42			NCAPG			C19orf6
		DDX58			NCAPH			C19orf60
		DDX6			NDE1			C19orf61
		DEGS1			NDUFS5			C19orf70
		DEK			NEDD1			C1D
		DEPDC1			NEDD8			C1orf123
		DEPDC1B			NETO2			C1orf174
		DEPDC4			NFATC3			C1orf183
		DGKD			NFS1			C1orf212
		DGKE			NHLRC3			C1orf213
		DHFR			NIN			C1orf25
		DHX36			NIPBL			C1orf26
		DIABLO			NME6			C1orf27
		DICER1			NNT			C1orf35
		DIDO1			NR2C1			C1orf50
		DIMT1L			NSUN3			C1orf53
		DIS3L			NT5C3			C1orf59
		DLEU1			NT5E			C1orf66
		DLEU2			NUDT6			C1orf69
		DMTF1			NUP37			C1orf74
		DNAJA2			OSBPL8			C1orf77
		DNAJB14			OTUD1			C1orf9
		DNAJC13			OXR1			C1orf97
		DNAJC2			PARK7			C1RL
		DNAJC25			PAX6			C2
		DNAJC25-GNG10			PDAP1			C20orf11
		DNAJC7			PDCD11			C20orf132
		DNAJC9			PDCD5			C20orf177
		DNM1L			PDCD6IP			C20orf194
		DOCK4			PDE12			C20orf27
		DOLK			PDE7A			C20orf29
		DPY19L4			PDLIM1			C20orf94
		DR1			PELI2			C21orf33
		DRG1			PEX2			C21orf59
		DSCC1			PFKFB3			C21orf67
		DSE			PHC2			C21orf70
		DTL			PHF6			C22orf13
		DTWD1			PI4K2B			C22orf24
		DTX3L			PIGF			C22orf32
		DUSP22			PIK3AP1			C22orf39
		DUT			PIK3CA			C2CD3
		DYNC1H1			PIK3CG			C2orf24
		DYNC1LI1			PITPNC1			C2orf28
		DYRK1A			PL-5283			C2orf3
		DZIP3			PLCL2			C2orf34
		E2F2			PLD1			C2orf43
		E2F7			PLEKHA9			C2orf52
		EBAG9			PPID			C2orf79
		EBF1			PPM1L			C3orf17
		ECHDC1			PPP2R5E			C3orf18
		EDEM3			PPP3CC			C3orf21
		EEF1A1			PREX1			C3orf37
		EEF1B2			PRIM2			C3orf47
		EEF1E1			PRMT3			C3orf54
		EFCAB7			PRPF39			C3orf59
		EFR3A			PSME4			C3orf62
		EHBP1			PTGER4			C3orf64
		EID1			PTK2B			C3orf75
		EIF1B			PTP4A2			C4orf21
		EIF2A			PTPN12			C4orf3
		EIF2AK3			PTPN9			C4orf32
		EIF2C2			PUS7			C4orf42
		EIF2C3			PVRL3			C5orf13
		EIF2S2			PYGB			C5orf15
		EIF3A			QSER1			C5orf28
		EIF3J			RAB12			C5orf33
		EIF4E			RAB3GAP2			C5orf35
		EIF4E2			RALGAPA1			C5orf41
		EIF4G2			RANBP9			C5orf45
		EIF5B			RAPGEF1			C5orf56
		ELF1			RASSF2			C6orf108
		ELF2			RB1			C6orf129
		ELOVL5			RBBP8			C6orf203
		ELOVL6			RBM34			C6orf225
		ELP2			RBM6			C6orf57
		ELP4			RC3H2			C6orf62
		EMB			RCBTB2			C6orf64
		EMG1			RCC1			C7orf13
		ENC1			REV1			C7orf23
		ENKUR			RFX7			C7orf40
		ENOPH1			RFXAP			C7orf55
		EP300			RHEB			C8orf33
		EPB41			RNASEN			C8orf37
		EPC1			RNF168			C8orf38
		EPRS			RNF34			C8orf59
		EPS15			RNF38			C9orf100
		EPT1			RNU86			C9orf103
		ERAP1			ROBO1			C9orf114
		ERBB2IP			ROD1			C9orf116
		ERCC8			ROMO1			C9orf163
		ERG			RPF1			C9orf167
		ERH			RPL36A			C9orf169
		ERLEC1			RPP38			C9orf23
		ERO1L			RPS23			C9orf37
		ESCO1			RRP8			C9orf43
		ESYT2			RTCD1			C9orf72
		ETS2			RTF1			C9orf86
		ETV6			RTTN			C9orf93
		EXO1			RUNX2			CA13
		EXOC6			RYBP			CA2
		EXOSC6			S100A10			CA5BP
		EXOSC8			SAMHD1			CAB39L
		EZH2			SATB1			CABLES2
		EZR			SAV1			CACHD1
		FAF2			SCARNA13			CACNA2D1
		FAIM			SDHA			CALCOCO1
		FAM103A1			SEC24A			CALR3
		FAM115A			SEC24B			CAMK1D
		FAM120A			SEMA3A			CAMK2G
		FAM120AOS			SERINC5			CAMLG
		FAM135A			SESTD1			CAMTA2
		FAM173B			SGOL2			CAND2
		FAM179B			SH3BGRL			CAP1
		FAM192A			SIAH2			CAPNS1
		FAM35A			SKA3			CAPZA2
		FAM36A			SLAIN1			CAPZB
		FAM38A			SLC1A4			CARD6
		FAM43A			SLC25A24			CARD8
		FAM60A			SLC30A5			CARS
		FAM63B			SLC30A9			CASC1
		FAM76B			SLC33A1			CASC2
		FAM91A1			SLC35A3			CASC3
		FAM98B			SLC39A10			CASC4
		FANCM			SLC39A8			CASD1
		FASTKD1			SLC43A2			CASKIN2
		FBXL17			SMAD2			CASP2
		FBXL5			SMAD4			CASP7
		FBXO11			SMARCA4			CASP8
		FBXO15			SMARCA5			CBARA1
		FBXO36			SMARCC1			CBX4
		FBXO38			SMC5			CBX6
		FBXO42			SNHG10			CBX8
		FBXW4			SNHG3			CCBL1
		FBXW7			SNORA1			CCBL2
		FEM1C			SNORA18			CCDC107
		FGD6			SNORA61			CCDC112
		FH			SNORA8			CCDC114
		FKBP15			SNORD5			CCDC115
		FKBP3			SNORD6			CCDC12
		FKBP5			SNRNP48			CCDC121
		FLI1			SNRPG			CCDC13
		FLJ13224			SNX25			CCDC130
		FLJ33630			SOX11			CCDC132
		FLJ37453			SOX4			CCDC142
		FLJ39534			SPATA5			CCDC150
		FLJ39653			SPATA5L1			CCDC151
		FLJ43663			SPG20			CCDC155
		FLJ45244			SPIN4			CCDC157
		FLT3			SPPL2A			CCDC163P
		FLVCR1			SPTAN1			CCDC23
		FMNL2			SPTLC2			CCDC25
		FNDC3A			SRP14			CCDC28A
		FOSL2			SRP54			CCDC28B
		FOXP1			SSBP2			CCDC34
		FRYL			SSFA2			CCDC43
		FSIP1			ST13			CCDC45
		FUBP1			ST6GAL1			CCDC50
		FUS			STAM			CCDC51
		FUT4			STAM2			CCDC56
		FXN			STARD4			CCDC58
		FYTTD1			STAT5B			CCDC59
		G2E3			STK17A			CCDC72
		G3BP1			STK38			CCDC83
		G3BP2			SUCLG1			CCDC84
		GABPA			SUPT16H			CCDC86
		GADD45B			SVIP			CCDC96
		GALK2			SYT1			CCM2
		GANAB			TAF5L			CCNA2
		GANC			TBC1D4			CCNDBP1
		GARS			TBC1D8			CCNE2
		GAS1			TBCCD1			CCNI
		GAS5			TBK1			CCNK
		GATC			TCEB1			CCNL2
		GBA			TCP1			CCNYL1
		GCFC1			TDRD3			CCR10
		GCNT1			TES			CCT2
		GDI2			TESK1			CCT6B
		GEMIN8P4			TGFBR1			CD109
		GEN1			TGIF1			CD248
		GGNBP2			TGOLN2			CD2BP2
		GGPS1			THOC7			CD53
		GIN1			TMBIM6			CD55
		GINS1			TMED7			CD63
		GLB1			TMED7-TICAM2			CD72
		GLG1			TMEM30A			CD74
		GLMN			TMEM41B			CD79A
		GLUD1			TMEM70			CDAN1
		GMNN			TNFAIP8			CDC14A
		GNAI3			TNIP1			CDC27
		GNAQ			TOMM34			CDC37
		GNB1			TOMM5			CDC42BPA
		GNB1L			TOP2A			CDC42EP2
		GNG5			TOP2B			CDC42SE2
		GNL3			TP53I13			CDC45
		GOLIM4			TPBG			CDC6
		GOLPH3			TPP2			CDCA3
		GOPC			TRAM1			CDCA5
		GPBP1			TRAPPC10			CDK16
		GPHN			TRIM24			CDK5RAP2
		GPR113			TSFM			CDK5RAP3
		GPR176			TTBK2			CDK7
		GPX1			TTC37			CDK9
		GRINL1A			TTL			CDKL3
		GRPEL1			TTPA			CDKN2AIPNL
		GRSF1			TUBG1			CDKN2D
		GSG2			TWIST1			CDNF
		GSK3B			TXNRD1			CDS2
		GTF2B			UBA5			CDT1
		GTF2E2			UBE2B			CDV3
		GTF2I			UBE4A			CEBPE
		GTPBP10			UBP1			CENPBD1
		GUCY1A3			UBQLN2			CENPH
		H2AFZ			UGT3A2			CENPK
		H3F3A			URB2			CENPL
		HADH			USMG5			CENPM
		HAUS3			USP13			CENPN
		HBXIP			USP38			CENPO
		HDAC1			VCL			CENPT
		HDAC2			VLDLR			CEP135
		HDGF			VPS13A			CEP170
		HDGFRP3			VPS26A			CEP72
		HDLBP			VPS36			CEP97
		HEATR1			VPS54			CFDP1
		HELZ			WDR1			CFL2
		HEXB			WDR47			CFLAR
		HEXIM1			WEE1			CHAF1A
		HEXIM2			WHAMM			CHCHD1
		HHEX			WWP1			CHCHD10
		HIAT1			XPNPEP3			CHCHD2
		HIF1A			ZBTB10			CHCHD5
		HINT1			ZBTB33			CHCHD8
		HIPK3			ZC3H15			CHD2
		HIST1H2BD			ZCCHC7			CHD3
		HIST1H2BH			ZEB2			CHD4
		HIST1H2BK			ZFHX3			CHD8
		HIVEP2			ZFYVE16			CHML
		HMGA2			ZMIZ1			CHMP1A
		HMGB1			ZNF217			CHMP1B
		HMGCR			ZNF33B			CHPF2
		HMGCS1			ZNF394			CHRAC1
		HMGN1			ZNF397			CHST14
		HMGN2			ZNF398			CIAO1
		HMGN3			ZNF410			CIC
		HMGN4			ZNF670			CIDEB
		HMGXB4			ZNF800			CIDECP
		HMMR			ZNF804A			CIRBP
		HMX3			ZNF83			CISD1
		HNRNPA0			ZNRF1			CIZ1
		HNRNPA1						CLCF1
		HNRNPA2B1						CLCN3
		HNRNPA3						CLCN6
		HNRNPD						CLCN7
		HNRNPF						CLEC11A
		HNRNPK						CLEC16A
		HNRNPR						CLIC1
		HNRNPU						CLINT1
		HNRNPUL2						CLK2
		HNRPDL						CLK3
		HOOK3						CLK4
		HP1BP3						CLN3
		HS2ST1						CLN5
		HSDL2						CLPB
		HSP90B1						CLPP
		HSPA5						CLPTM1
		HSPA9						CLTB
		HSPD1						CLTC
		HSPE1						CMPK2
		IARS						CMTM7
		IDH1						CNBP
		IDI1						CNNM2
		IER2						CNOT6
		IFI27L1						CNPY2
		IFT74						CNPY4
		IGF1R						CNTD1
		IGF2BP3						COG2
		IGFBP7						COG4
		IL7R						COIL
		ILF3						COMMD1
		ILKAP						COMMD10
		IMMP1L						COMMD9
		IMP3						COPB1
		ING2						COPE
		INO80C						COPS3
		INO80D						COPS4
		INPP5D						COPS6
		INTS5						COPS7A
		INTS7						COPS7B
		INTS8						COPZ1
		IPO7						COQ2
		IQGAP1						COQ4
		IRAK3						COQ6
		IRF2						CORO1A
		IRGQ						COX10
		ITFG1						COX11
		ITGA4						COX18
		ITGB3BP						COX4I1
		IVNS1ABP						COX4NB
		IWS1						COX5B
		JARID2						COX8A
		JMJD6						COX8C
		JUNB						CP110
		KCMF1						CPEB3
		KCTD20						CPEB4
		KCTD3						CPNE1
		KDM1A						CPSF7
		KDM2A						CRADD
		KDM3B						CRAT
		KDM4C						CRBN
		KDM5A						CRELD2
		KDM6A						CREM
		KIAA0174						CRIM1
		KIAA0226						CRIP1
		KIAA0368						CRTC1
		KIAA0391						CRTC2
		KIAA1033						CRY1
		KIAA1143						CRYM
		KIAA1328						CRYZ
		KIAA1429						CRYZL1
		KIAA1468						CS
		KIAA1524						CSAD
		KIF11						CSK
		KIF15						CSNK2A1
		KIF20A						CSNK2B
		KIF20B						CSRNP2
		KIF2A						CSTF2T
		KIF2C						CTBP1
		KIF5B						CTBS
		KIFC1						CTDP1
		KILLIN						CTNNAL1
		KLF6						CTNNBL1
		KLF7						CTSA
		KLHDC5						CTSZ
		KLHL11						CUEDC2
		KLHL15						CUTA
		KLHL28						CUX1
		KLHL9						CWC22
		KLRAQ1						CWF19L2
		KLRC4						CXXC1
		KNTC1						CXXC4
		KPNA4						CYB561
		KPNA5						CYB561D1
		KRCC1						CYB5B
		KRR1						CYB5D1
		KTI12						CYB5D2
		KTN1						CYBA
		LACTB2						CYHR1
		LARP1B						CYP20A1
		LARP4						CYP46A1
		LARS						CYTH2
		LASS6						D2HGDH
		LATS1						DAB2
		LBR						DALRD3
		LCP1						DAP3
		LCP2						DARS2
		LDHA						DAXX
		LEF1						DAZAP1
		LEMD3						DBP
		LEPR						DCAF12
		LEPROT						DCAF15
		LIAS						DCAF17
		LIG3						DCAF5
		LIMD2						DCAF8
		LIN7C						DCI
		LIN9						DCLRE1A
		LITAF						DCP1B
		LMBRD2						DCPS
		LMNB1						DCTN5
		LMO4						DCTN6
		LNPEP						DCXR
		LNX2						DDA1
		LOC100128164						DDB2
		LOC100128191						DDX18
		LOC100129726						DDX19A
		LOC100130691						DDX20
		LOC100188949						DDX23
		LOC100216545						DDX26B
		LOC100288730						DDX28
		LOC100302650						DDX39
		LOC145783						DDX41
		LOC147727						DDX46
		LOC221710						DDX49
		LOC256880						DDX5
		LOC283392						DDX50
		LOC285456						DDX51
		LOC338758						DDX54
		LOC338799						DDX55
		LOC339290						DDX59
		LOC374443						DDX60L
		LOC400027						DEAF1
		LOC400657						DECR2
		LOC440926						DEDD
		LOC440944						DENND1A
		LOC606724						DENND3
		LOC641518						DENND4A
		LOC729082						DENND4B
		LOC729678						DEPDC5
		LONP1						DEPDC6
		LONRF1						DERL2
		LPAR5						DERL3
		LPXN						DET1
		LRBA						DEXI
		LRCH3						DFNB59
		LRIG1						DGAT1
		LRMP						DGCR2
		LRP6						DGKZ
		LRRC33						DGUOK
		LRRC40						DHPS
		LRRC41						DHTKD1
		LRRC8B						DHX15
		LRRC8C						DHX35
		LRRFIP2						DHX58
		LSM14A						DKC1
		LSM6						DKFZP686I15217
		LUC7L3						DLG1
		LYRM2						DLG2
		MAD2L1						DMAP1
		MAML1						DMC1
		MAN1A2						DMRTA1
		MANBA						DMWD
		MAP3K1						DNAH7
		MAP3K5						DNAJA1
		MAP4K3						DNAJA3
		MAP4K4						DNAJB12
		MAP4K5						DNAJB2
		MAPK14						DNAJC11
		2012-03-06						DNAJC17
		2012-03-07						DNAJC27
		MARCKS						DNAJC30
		MARK3						DNAJC4
		MARS2						DNLZ
		MASTL						DNM1
		MAT2A						DNM2
		MAT2B						DNMT1
		MATR3						DNMT3B
		MBIP						DNTTIP2
		MBLAC2						DOHH
		MBNL3						DOK3
		MCCC1						DOLPP1
		MCEE						DOM3Z
		MCFD2						DOT1L
		MCM3						DPAGT1
		MCM3AP						DPCD
		MDH1						DPF2
		MDN1						DPT
		MED12L						DPYSL3
		MED13						DRAP1
		MED13L						DRG2
		MED14						DSCR3
		MED21						DSG2
		MED23						DSTYK
		MEF2A						DTD1
		MEF2C						DTWD2
		MEIS1						DTYMK
		MESDC1						DUS2L
		METAP1						DUS3L
		METTL12						DUSP11
		METTL3						DUSP12
		METTL4						DUSP14
		METTL9						DUSP4
		MEX3C						DUSP6
		MFAP1						DVL3
		MFSD11						DYNC1LI2
		MFSD3						DYNC2H1
		MFSD8						DYNLL1
		MGA						DYNLL2
		MGAT2						DYNLRB2
		MGEA5						DYNLT1
		MID1IP1						DYRK2
		MIER1						E2F3
		MINA						E2F4
		MINPP1						E2F5
		MIR1281						E2F6
		MIR142						E2F8
		MIR1538						E4F1
		MIR155HG						EAPP
		MIR636						EARS2
		MIR933						EBP
		MIRLET7I						ECE2
		MKLN1						ECH1
		MKRN2						EDC3
		MLEC						EDC4
		MLF1IP						EEF1G
		MLL5						EEF2
		MLLT10						EFCAB2
		MMADHC						EFHA1
		MND1						EGR1
		MOBKL1B						EHMT1
		MOBKL3						EHMT2
		MON2						EIF1
		MORC3						EIF1AD
		MPHOSPH10						EIF1AX
		MPZL1						EIF2B1
		MRC2						EIF2B4
		MRFAP1						EIF2B5
		MRPL1						EIF2S3
		MRPL13						EIF3B
		MRPL19						EIF3D
		MRPL47						EIF4A1
		MRPL50						EIF4A3
		MRPS18B						EIF4B
		MRPS30						EIF4EBP1
		MRRF						EIF4G3
		MSH3						EIF5
		MSL2						EIF5A
		MTAP						ELAVL1
		MTBP						ELL
		MTCH2						ELL2
		MTDH						ELMOD3
		MTERFD2						ELP3
		MTHFD1						EML4
		MTHFD2L						EMP1
		MTIF3						ENDOD1
		MTMR12						ENDOG
		MTO1						ENO1
		MTR						ENO3
		MYC						ENSA
		MYLIP						ENTPD4
		MYO1B						EPB41L5
		MYST3						EPC2
		N4BP2L1						EPHA7
		N4BP2L2						EPM2AIP1
		NAA15						ERAL1
		NAA16						ERBB2
		NAA25						ERCC5
		NAA38						ERICH1
		NACA						ERLIN2
		NAF1						ERMAP
		NBN						ERO1LB
		NCK1						ERP29
		NCOA2						ESCO2
		NCOR1						ESRP2
		NCRNA00081						ESRRA
		NCRNA00114						ESYT1
		NCRNA00120						ETAA1
		NCRNA00167						ETF1
		NCRNA00183						ETS1
		NCRNA00188						ETV1
		NCSTN						EVL
		NDC80						EWSR1
		NDUFA1						EXOC3L
		NDUFA12						EXOC5
		NDUFAF1						EXOC7
		NDUFAF2						EXOG
		NDUFB1						EXOSC1
		NDUFB5						EXOSC3
		NDUFB9						EXOSC5
		NDUFC1						EXOSC7
		NDUFS1						EXOSC9
		NDUFV2						EXT1
		NEK7						EXTL2
		NEK9						EXTL3
		NF2						F11R
		NFAT5						FABP5
		NFE2L2						FADS1
		NFKBIA						FADS2
		NFYA						FAHD1
		NGLY1						FAM100B
		NGRN						FAM111A
		NHP2L1						FAM113A
		NIF3L1						FAM113B
		NIP7						FAM117A
		NKIRAS1						FAM118B
		NKIRAS2						FAM119A
		NLN						FAM119B
		NLRP3						FAM120C
		NME1						FAM123B
		NME1-NME2						FAM125A
		NOG						FAM134A
		NOL7						FAM136A
		NOP58						FAM158A
		NPAT						FAM160A2
		NR2C2						FAM161A
		NR3C1						FAM161B
		NRF1						FAM162A
		NSMAF						FAM164A
		NSUN6						FAM168A
		NT5C2						FAM169A
		NUDCD2						FAM175A
		NUDT3						FAM175B
		NUDT4						FAM178A
		NUDT4P1						FAM184A
		NUDT5						FAM189B
		NUFIP2						FAM190A
		NUP188						FAM193B
		NUP205						FAM20B
		NUP50						FAM26F
		NUSAP1						FAM32A
		OCIAD1						FAM3A
		ODC1						FAM45A
		OFD1						FAM45B
		OGT						FAM46A
		OIP5						FAM48A
		OPA1						FAM49B
		OPN3						FAM70A
		OSBPL11						FAM82B
		OTUD4						FAM89B
		OTUD6B						FAM8A1
		OXA1L						FAM96A
		OXCT1						FAM98C
		P4HA1						FANCA
		PAFAH1B1						FANCC
		PAFAH1B2						FANCD2
		PAICS						FANCF
		PAIP1						FANCI
		PAK1IP1						FAR1
		PAK2						FARS2
		PAN3						FASN
		PANK2						FASTK
		PARP9						FASTKD2
		PAWR						FAT4
		PAX5						FAU
		PBRM1						FBXL12
		PBX3						FBXL13
		PCBP1						FBXL19
		PCK2						FBXL3
		PCMTD1						FBXO28
		PCNA						FBXO3
		PCNP						FBXO31
		PCNT						FBXO4
		PCNX						FBXO45
		PDE3B						FBXO46
		PDE4DIP						FBXO8
		PDHX						FBXW8
		PDS5B						FCHO1
		PDZD8						FCRLA
		PEBP1						FDFT1
		PELI1						FEM1A
		PET117						FEM1B
		PEX1						FGF9
		PEX13						FGFR1
		PEX3						FGFR1OP
		PEX6						FHIT
		PGAM5						FIG4
		PGBD4						FIGNL2
		PGM2						FIZ1
		PHB2						FKBP1A
		PHC3						FKBP7
		PHF10						FKBPL
		PHF17						FLII
		PHF19						FLJ31306
		PHGDH						FLJ36031
		PHIP						FLJ39582
		PHKB						FLJ40852
		PHLPP1						FLOT2
		PHTF2						FLVCR2
		PICALM						FNBP4
		PIGL						FNDC3B
		PIGN						FNIP2
		PIK3CD						FNTA
		PIK3R3						FOS
		PIKFYVE						FOXA3
		PKIB						FOXJ3
		PKM2						FOXM1
		PKN2						FOXN2
		PKNOX1						FOXRED1
		PKP4						FPGS
		PLAA						FPGT
		PLAG1						FRAT1
		PLEKHF2						FRG1
		PLEKHG3						FSD1L
		PLEKHO1						FTH1
		PLK4						FTL
		PLXDC2						FTO
		PM20D2						FTSJ3
		PMAIP1						FTSJD2
		PNMA1						FUCA1
		PNN						FUT10
		POGZ						FUZ
		POLD3						FXR1
		POLDIP3						FXR2
		POLK						FYCO1
		POLR1B						FZD2
		POLR1D						FZR1
		POLR2A						G6PC3
		POLR3C						GAB2
		POLR3E						GABARAP
		POLR3G						GABARAPL2
		POMP						GABPB2
		POU2F1						GABRB1
		PPA1						GAK
		PPA2						GALC
		PPAT						GALK1
		PPIG						GALNS
		PPIL3						GALNT6
		PPIL5						GALT
		PPM1D						GAN
		PPM1K						GAPDH
		PPP1CB						GAR1
		PPP1CC						GART
		PPP1R10						GAS2L1
		PPP1R12A						GATSL3
		PPP1R15B						GBAP1
		PPP1R2						GBE1
		PPP2R3C						GBF1
		PPP2R5A						GCC2
		PPP2R5C						GCH1
		PPP3CB						GCLM
		PPP3R1						GDE1
		PPPDE1						GEMIN7
		PRDM10						GFER
		PRDM2						GGA2
		PRDX1						GGCX
		PRDX6						GGH
		PRH1						GHITM
		PRKAA1						GHRL
		PRKAR1A						GIGYF2
		PRKCE						GIMAP8
		PRMT6						GINS3
		PROM1						GIT1
		PROSC						GIT2
		PRPF38A						GLI4
		PRPF38B						GLO1
		PRPF4						GLOD4
		PRPF4B						GLRX3
		PRR11						GLS
		PRR4						GLT25D1
		PRSS12						GLT8D1
		PSAT1						GLTPD2
		PSD3						GLTSCR2
		PSMA1						GLYCTK
		PSMA3						GLYR1
		PSMA5						GM2A
		PSMD6						GMEB2
		PSMG2						GMPPB
		PSPH						GNA13
		PTCH1						GNAI2
		PTEN						GNB2
		PTMA						GNB2L1
		PTP4A1						GNE
		PTPLA						GNG10
		PTPN2						GNG3
		PTPN4						GNL1
		PTPN6						GNL3L
		PUS10						GNPTG
		PXT1						GNRHR2
		PYCR2						GOLGA5
		QKI						GORASP1
		R3HDM1						GPAA1
		RAB10						GPATCH4
		RAB14						GPBP1L1
		RAB27A						GPKOW
		RAB33B						GPN1
		RAB3GAP1						GPN3
		RAB9A						GPR107
		RAD17						GPR108
		RAD51						GPR137
		RAF1						GPR155
		RALY						GPSM3
		RAP1GDS1						GRIPAP1
		RAPGEF6						GRK6
		RARS2						GRPEL2
		RASSF3						GRWD1
		RBKS						GSPT2
		RBM12B						GSTP1
		RBM14						GTF2A1
		RBM15						GTF2E1
		RBM16						GTF2H1
		RBM18						GTF2H3
		RBM23						GTF3C1
		RBM25						GTF3C2
		RBM33						GTF3C5
		RBM5						GTPBP4
		RBM7						GTPBP8
		RCHY1						GUCY1B3
		RCSD1						GUSB
		RDH10						GYG1
		RDX						GYS1
		REEP3						H1FX
		REEP5						H3F3B
		REPIN1						HADHA
		RERE						HADHB
		REST						HAGH
		REV3L						HAR1A
		RFWD2						HAR1B
		RFWD3						HARBI1
		RFX3						HAT1
		RGS2						HAUS2
		RHOA						HAUS8
		RHOH						HAX1
		RICTOR						HBP1
		RIF1						HBS1L
		RINT1						HCFC1
		RIOK1						HCFC2
		RIPK2						HCLS1
		RMI1						HDAC4
		RMND1						HDAC5
		RNASEH2B						HDAC9
		RNF11						HDDC3
		RNF111						HECTD2
		RNF113A						HECTD3
		RNF115						HEG1
		RNF121						HELQ
		RNF130						HEMK1
		RNF135						HERC5
		RNF138						HERC6
		RNF139						HERPUD1
		RNF145						HEXA
		RNF146						HEY2
		RNF170						HHAT
		RNF19A						HHLA3
		RNF2						HIF1AN
		RNF220						HIGD2A
		RNF4						HIGD2B
		RNF7						HIP1
		RNU12						HIPK1
		ROCK1						HIRA
		RPAP2						HIRIP3
		RPL10						HIST1H1B
		RPL10A						HIST1H1C
		RPL13A						HIST1H1D
		RPL13AP5						HIST1H1E
		RPL15						HIST1H2AB
		RPL17						HIST1H2AC
		RPL21						HIST1H2AE
		RPL21P28						HIST1H2AH
		RPL22						HIST1H2AI
		RPL23						HIST1H2AL
		RPL29						HIST1H2AM
		RPL3						HIST1H2BB
		RPL31						HIST1H2BC
		RPL34						HIST1H2BF
		RPL36AL						HIST1H2BG
		RPL37						HIST1H2BI
		RPL37A						HIST1H2BL
		RPL4						HIST1H2BO
		RPL41						HIST1H3A
		RPL5						HIST1H3B
		RPL9						HIST1H3C
		RPLP1						HIST1H3D
		RPRD2						HIST1H3E
		RPS15A						HIST1H3F
		RPS20						HIST1H3G
		RPS26						HIST1H3H
		RPS3A						HIST1H3I
		RPS6KA3						HIST1H3J
		RPS6KB1						HIST1H4A
		RPS7						HIST1H4B
		RPSA						HIST1H4C
		RQCD1						HIST1H4D
		RRAGA						HIST1H4E
		RREB1						HIST1H4F
		RRM1						HIST1H4H
		RRN3P1						HIST1H4I
		RSBN1						HIST1H4J
		RSBN1L						HIST1H4L
		RSPRY1						HIST2H2AB
		RSRC2						HIST2H2AC
		RTN4						HIST2H2BE
		RUNX1						HLA-DMB
		RWDD1						HMBOX1
		RWDD2B						HMG20A
		S1PR4						HMGA1
		SAFB						HMGB3
		SAFB2						HMGCL
		SAP30						HMGXB3
		SASS6						HN1
		SC5DL						HNRNPC
		SCARNA17						HNRNPH1
		SCARNA2						HNRNPH3
		SCFD1						HNRNPL
		SCFD2						HNRNPUL1
		SCO1						HOMER2
		SCYL2						HOMEZ
		SDCBP						HOXC4
		SEC11A						HOXC5
		SEC22B						HOXC6
		SEC31A						HPD
		SEC61B						HPDL
		SEC62						HPS4
		SEH1L						HPS5
		SELT						HSD11B1L
		SENP6						HSF1
		2012-09-15						HSP90AA1
		SEPHS1						HSP90AB1
		2012-09-11						HSPA13
		2012-09-02						HSPA14
		2012-09-06						HSPA4L
		2012-09-09						HSPA8
		SERBP1						HSPB6
		SERINC1						HSPBP1
		SERP1						HSPC157
		SERTAD2						HSPH1
		SET						HTATSF1
		SETD1B						HTRA2
		SETD2						HTT
		SETD4						HYLS1
		SETD5						ICMT
		SETD7						ICT1
		SETX						IDH3B
		SF3B1						IDH3G
		SFRS15						IFI16
		SFRS18						IFIT3
		SFT2D1						IFIT5
		SFT2D3						IFNAR1
		SGK1						IFNGR2
		SGOL1						IFRD1
		SGTB						IFRD2
		SH3GLB1						IFT122
		SHOC2						IFT20
		SIK2						IFT57
		SIKE1						IGBP1
		SIRT1						IGHMBP2
		SKA2						IK
		SKP1						IKZF5
		SKP2						IL15
		SLC11A2						IL16
		SLC12A2						IL21R
		SLC16A1						IL2RG
		SLC20A1						IL4I1
		SLC20A2						IMMT
		SLC25A32						IMP4
		SLC25A36						IMPA2
		SLC25A40						ING3
		SLC2A3						ING4
		SLC30A6						ING5
		SLC31A1						INO80
		SLC38A1						INO80B
		SLC38A2						INO80E
		SLC39A1						INPP5B
		SLC39A6						INPP5K
		SLC39A9						INTS3
		SLC3A2						INTS4
		SLC43A3						INTS6
		SLC4A1AP						INTS9
		SLC7A1						IPMK
		SLC7A6						IPO11
		SLFN11						IPO8
		SLMAP						IPO9
		SLMO1						IPPK
		SMAD1						IQCD
		SMAP1						IQCG
		SMARCA2						IQCH
		SMC2						IQCK
		SMC3						IRAK1
		SMC6						IRAK1BP1
		SMCHD1						IREB2
		SMEK1						IRX3
		SNHG1						IRX5
		SNHG12						ISCA1
		SNHG8						ISCA2
		SNORA14B						ISCU
		SNORA16A						ISG20
		SNORA21						ISG20L2
		SNORA24						ISOC1
		SNORA44						ITCH
		SNORA57						ITFG3
		SNORA6						ITGA2
		SNORA80B						ITGA6
		SNORA84						ITPR1
		SNORD18A						ITSN1
		SNORD1C						ITSN2
		SNORD25						IVD
		SNORD26						JAK2
		SNORD27						JAM2
		SNORD28						JHDM1D
		SNORD43						JMJD8
		SNORD49A						JOSD1
		SNORD49B						JUN
		SNORD54						JUND
		SNORD58A						KARS
		SNORD58B						KAT5
		SNORD59A						KATNB1
		SNORD74						KBTBD4
		SNORD84						KBTBD6
		SNRPA						KBTBD8
		SNRPB2						KCNK3
		SNRPC						KCTD1
		SNRPF						KCTD10
		SNTB1						KCTD15
		SNTB2						KCTD18
		SNX1						KCTD2
		SNX14						KCTD5
		SNX2						KDELC2
		SNX5						KDELR1
		SOCS4						KDM2B
		SOD1						KDM3A
		SOS1						KDM5C
		SOS2						KDSR
		SOX7						KEAP1
		SP3						KIAA0090
		SPATS2						KIAA0114
		SPCS3						KIAA0141
		SPEN						KIAA0182
		SPIN1						KIAA0319L
		SPN						KIAA0427
		SPRED1						KIAA0528
		SPRY2						KIAA0556
		SR140						KIAA0664
		SREBF2						KIAA0753
		SRFBP1						KIAA0776
		SRGN						KIAA0907
		SRPK1						KIAA0947
		SS18						KIAA1279
		SSR3						KIAA1377
		ST3GAL1						KIAA1383
		ST7L						KIAA1407
		STAG1						KIAA1712
		STAG2						KIAA1715
		STARD7						KIAA1737
		STAT1						KIAA1949
		STAU1						KIDINS220
		STAU2						KIF13A
		STC2						KIF21A
		STK17B						KIF9
		STK39						KLC1
		STK4						KLF13
		STOML2						KLHDC2
		STRAP						KLHDC3
		STRN3						KLHDC4
		STT3A						KLHDC9
		STT3B						KLHL12
		SUMO2						KLHL17
		SUPT3H						KLHL18
		SUPT4H1						KLHL21
		SUPT7L						KLHL26
		SUV39H2						KPNA2
		SYK						KPNA6
		SYNCRIP						KPNB1
		SYPL1						KPTN
		TAB2						KRI1
		TADA2A						L3MBTL2
		TAF1D						L3MBTL4
		TAF4B						LACE1
		TAF9						LAPTM4A
		TAPT1						LAPTM4B
		TATDN1						LARP7
		TBC1D14						LARS2
		TBC1D15						LASS5
		TBC1D23						LCK
		TBC1D5						LCOR
		TBCA						LCORL
		TBCC						LDB1
		TBL1XR1						LEMD2
		TBPL1						LENG8
		TCEA1						LEO1
		TCEB3						LEPRE1
		TCERG1						LETM1
		TCF12						LETM2
		TCF3						LETMD1
		TCTA						LGALS8
		TCTE3						LGTN
		TDP2						LILRA2
		TEX10						LIN52
		TEX2						LIPT1
		TFB2M						LMAN1
		TGFBR2						LMBRD1
		TGIF2						LMF1
		TGS1						LMF2
		THAP1						LMLN
		THAP2						LMOD3
		THAP4						LMTK2
		THAP6						LOC100009676
		THNSL1						LOC100125556
		THOC2						LOC100128640
		THUMPD2						LOC100128788
		THUMPD3						LOC100128822
		TIA1						LOC100129794
		TIAM1						LOC100130557
		TIGD1						LOC100131193
		TLE4						LOC100131691
		TLK1						LOC100133315
		TM2D2						LOC100133612
		TM2D3						LOC100133957
		TM7SF3						LOC100133985
		TM9SF3						LOC100134229
		TM9SF4						LOC100134713
		TMBIM4						LOC100233209
		TMED5						LOC100286844
		TMEM111						LOC100287227
		TMEM131						LOC100289341
		TMEM138						LOC100289511
		TMEM146						LOC100303728
		TMEM165						LOC100306951
		TMEM59						LOC148189
		TMEM60						LOC148413
		TMEM64						LOC150776
		TMEM65						LOC152217
		TMEM66						LOC219347
		TMEM68						LOC253039
		TMEM87A						LOC255512
		TMF1						LOC282997
		TMPO						LOC283314
		TMPPE						LOC284440
		TMSB4X						LOC286367
		TMSL3						LOC286467
		TMX1						LOC344967
		TNKS2						LOC348926
		TNPO1						LOC375190
		TNRC18						LOC400752
		TOMM20						LOC401242
		TOP1						LOC550112
		TOPORS						LOC645676
		TOR1AIP1						LOC647979
		TP53BP2						LOC650368
		TPD52						LOC652276
		TPD52L2						LOC728723
		TRA2A						LOC729156
		TRA2B						LOC91316
		TRAF3IP2						LOC93622
		TRAPPC2						LOH12CR1
		TRAPPC6B						LOH12CR2
		TRHDE						LPCAT3
		TRIAP1						LPCAT4
		TRIB2						LPHN1
		TRIM13						LPP
		TRIM23						LRP11
		TRIM25						LRP12
		TRIM27						LRP8
		TRIM59						LRPAP1
		TRIM8						LRPPRC
		TRIP12						LRRC16A
		TRMT61B						LRRC29
		TRNT1						LRRC46
		TROVE2						LRRC47
		TRPM2						LRRC57
		TSC22D2						LRRC58
		TSEN15						LRRC8A
		TSG101						LRRIQ3
		TSHZ1						LRRK2
		TSPYL1						LRSAM1
		TTC13						LRTOMT
		TTC14						LRWD1
		TTC21B						LSG1
		TTC32						LSM1
		TTC39C						LSM11
		TTC7A						LSM14B
		TTC9C						LSM3
		TTF2						LSM5
		TUBA1B						LSM7
		TUBA1C						LSMD1
		TUBD1						LTB4R
		TUT1						LTB4R2
		TWF1						LUC7L2
		TXLNG						LY9
		TXN						LYL1
		TXNDC9						LYPLAL1
		TXNL1						LYRM4
		TXNRD2						LYRM5
		TYMS						LYRM7
		UBA2						MAD2L1BP
		UBAP2L						MADD
		UBASH3B						MAEA
		UBC						MAGEF1
		UBE2D2						MALAT1
		UBE2D3						MAN1B1
		UBE2J1						MAN2C1
		UBE2K						MANF
		UBE2L3						MAP1LC3B
		UBE2N						MAP1LC3B2
		UBE2Q2						MAP1S
		UBE2W						MAP2K5
		UBE3A						MAP3K14
		UBQLN1						MAP3K4
		UBR1						MAP6D1
		UBTF						MAP7
		UBXN2A						MAP7D1
		UBXN4						MAPK1IP1L
		UBXN7						MAPK6
		UCHL5						MAPK8IP3
		UGCG						MAPKAPK2
		UGGT1						MAPKAPK5
		UHMK1						2012-03-05
		UHRF1						MARK1
		UHRF2						MARK2
		UNC50						MARVELD1
		UQCRH						MAZ
		USF1						MBD1
		USP1						MBD2
		USP12						MBD3
		USP15						MBD4
		USP22						MBD6
		USP24						MBLAC1
		USP25						MBOAT1
		USP3						MBOAT2
		USP33						MBOAT7
		USP34						MBTPS2
		USP37						MC1R
		USP4						MCART6
		USP43						MCM2
		USP47						MCM4
		USP48						MCM5
		USP6NL						MCM7
		USPL1						MCM9
		UTP15						MCOLN1
		VAPA						MCPH1
		VAT1L						MDC1
		VDAC1						MDH1B
		VDAC2						MDH2
		VEZF1						MDM4
		VEZT						ME3
		VGLL4						MEA1
		VHL						MEAF6
		VPS13B						MECR
		VPS13C						MED11
		VPS35						MED15
		VPS72						MED18
		VRK1						MED19
		VRK2						MED22
		WAC						MED25
		WAPAL						MED29
		WASF1						MED31
		WASL						MED4
		WBP11						MED6
		WBP4						MED9
		WDFY4						MEF2D
		WDHD1						MEIG1
		WDR37						MEIS2
		WDR4						MEMO1
		WDR44						MEPCE
		WDR74						MESDC2
		WDR75						METT11D1
		WDR76						METTL1
		WDR82						METTL10
		WHSC1						METTL2B
		WHSC1L1						METTL8
		WIBG						MEX3B
		WNK1						MFN1
		WRNIP1						MGC2752
		WSB1						MGC29506
		WTAP						MGC45800
		XBP1						MGST2
		XKR9						MIA3
		XPO1						MIER3
		XPOT						MIF
		XRN1						MIR1181
		XRN2						MIR1259
		YAF2						MIR1284
		YBX1						MIR1539
		YME1L1						MIR17HG
		YTHDC1						MIR1908
		YWHAG						MIR191
		YWHAQ						MIR2277
		YWHAZ						MIR320A
		YY1						MIR365-1
		ZADH2						MIR425
		ZAK						MIR564
		ZBED4						MIR595
		ZBED5						MIR632
		ZBTB1						MIR718
		ZBTB2						MIR760
		ZBTB25						MIS12
		ZBTB26						MKKS
		ZBTB37						MKNK2
		ZBTB4						MKRN1
		ZBTB41						MLF2
		ZC3H10						MLH1
		ZC3H12C						MLKL
		ZC3H4						MLL
		ZC3HAV1						MLL4
		ZC3HC1						MLST8
		ZCCHC11						MLX
		ZCCHC2						MMAA
		ZCCHC8						MMACHC
		ZDHHC2						MMGT1
		ZFAND5						MMS19
		ZFAND6						MNT
		ZFC3H1						MOAP1
		ZFP30						MOBKL1A
		ZFP36L1						MON1B
		ZFP36L2						MORC2
		ZFP91						MORF4L1
		ZFP91-CNTF						MORF4L2
		ZFR						MORN1
		ZFX						MOSPD1
		ZHX1						MOV10
		ZHX2						MPDU1
		ZKSCAN3						MPHOSPH6
		ZMYND8						MPV17L2
		ZNF131						MPZL3
		ZNF143						MRFAP1L1
		ZNF184						MRPL10
		ZNF189						MRPL15
		ZNF197						MRPL17
		ZNF22						MRPL20
		ZNF276						MRPL21
		ZNF280D						MRPL22
		ZNF292						MRPL23
		ZNF302						MRPL24
		ZNF323						MRPL3
		ZNF326						MRPL32
		ZNF576						MRPL34
		ZNF592						MRPL36
		ZNF614						MRPL38
		ZNF622						MRPL39
		ZNF638						MRPL4
		ZNF639						MRPL40
		ZNF655						MRPL42
		ZNF706						MRPL44
		ZNF714						MRPL45
		ZNF747						MRPL46
		ZNF766						MRPL48
		ZRANB3						MRPL49
		ZSWIM6						MRPL51
		ZWILCH						MRPL52
		ZZZ3						MRPL53
								MRPL55
								MRPL9
								MRPS10
								MRPS11
								MRPS12
								MRPS14
								MRPS15
								MRPS18A
								MRPS18C
								MRPS2
								MRPS22
								MRPS23
								MRPS24
								MRPS25
								MRPS26
								MRPS27
								MRPS28
								MRPS35
								MRPS36
								MRPS5
								MRTO4
								MSH2
								MSH5
								MSI2
								MSL1
								MSN
								MSRB2
								MSTO2P
								MTCH1
								MTERFD1
								MTF2
								MTHFD1L
								MTHFR
								MTHFS
								MTMR3
								MTTP
								MTX1
								MUDENG
								MUTED
								MUTYH
								MX2
								MXD1
								MXD3
								MXI1
								MYBL1
								MYH10
								MYL6
								MYL6B
								MYO15B
								MYO19
								MYO1E
								MYO1G
								MYO5A
								MYO9B
								MYSM1
								MYST1
								MYST2
								MYST4
								MZF1
								N4BP1
								N4BP2
								N4BP3
								NAA35
								NAA50
								NACC1
								NADK
								NAE1
								NAGK
								NAGPA
								NAIF1
								NAMPT
								NAP1L1
								NAP1L4
								NAPB
								NAPEPLD
								NAPG
								NARF
								NARG2
								NARS
								NASP
								NAT10
								NAT15
								NBEA
								NBEAL2
								NBR1
								NBR2
								NCAPD2
								NCAPD3
								NCAPH2
								NCBP1
								NCBP2
								NCDN
								NCEH1
								NCF4
								NCKAP5L
								NCL
								NCOA3
								NCOA5
								NCRNA00095
								NCRNA00169
								NCRNA00182
								NCRNA00219
								NCRNA00247
								NDRG1
								NDUFA2
								NDUFA3
								NDUFA5
								NDUFA6
								NDUFA7
								NDUFA9
								NDUFAF3
								NDUFB11
								NDUFB2
								NDUFS2
								NDUFS3
								NDUFS4
								NDUFS6
								NDUFS7
								NDUFV3
								NECAP1
								NEDD4L
								NEK11
								NEK4
								NEK8
								NET1
								NEU1
								NEURL2
								NEURL4
								NF1
								NFATC2
								NFATC2IP
								NFATC4
								NFE2L1
								NFIC
								NFIL3
								NFKB1
								NFKBIB
								NFKBIL1
								NFU1
								NFX1
								NFYB
								NFYC
								NGDN
								NHLRC2
								NIPAL2
								NIPSNAP1
								NIPSNAP3A
								NISCH
								NIT1
								NLE1
								NLRC5
								NLRX1
								NME2
								NME7
								NMI
								NMT1
								NOB1
								NOC2L
								NOC4L
								NOLC1
								NOM1
								NOP16
								NOTCH1
								NOVA1
								NPC2
								NPHP4
								NPM1
								NPM2
								NR1H3
								NR4A3
								NRAS
								NRBF2
								NRM
								NSFL1C
								NSL1
								NSUN4
								NSUN5
								NT5DC1
								NT5DC2
								NTHL1
								NUBPL
								NUCB2
								NUCKS1
								NUDC
								NUDCD3
								NUDT16
								NUDT16L1
								NUDT17
								NUDT7
								NUF2
								NUMA1
								NUP133
								NUP153
								NUP160
								NUP35
								NUP62
								NUP88
								NUP98
								NUTF2
								NXT1
								OAS2
								OAZ1
								OAZ2
								OAZ3
								OBFC2A
								OCA2
								OCEL1
								ODZ4
								OGFOD2
								OGFRL1
								OMA1
								OPA3
								OR4D1
								ORAI1
								ORAOV1
								ORMDL2
								OSBPL1A
								OSBPL9
								OSCAR
								OSGIN2
								OSM
								OSR2
								OSTM1
								OTUB1
								OTUD3
								OVCA2
								OXSM
								OXSR1
								P2RX1
								P2RX4
								P2RY11
								P4HB
								PAAF1
								PABPC1
								PABPN1
								PACSIN2
								PAF1
								PAFAH1B3
								PAFAH2
								PAK4
								PALB2
								PAN2
								PANK3
								PAPOLA
								PAPOLG
								PAQR4
								PARL
								PARP1
								PARP10
								PARP12
								PARP14
								PARP15
								PARP16
								PARP2
								PARP8
								PARVG
								PASK
								PATZ1
								PBLD
								PCBD2
								PCBP2
								PCCB
								PCDHGA11
								PCF11
								PCGF1
								PCGF2
								PCGF5
								PCIF1
								PCM1
								PDCD4
								PDCD6
								PDE4A
								PDE6D
								PDF
								PDHB
								PDIK1L
								PDLIM2
								PDSS2
								PDZD7
								PEF1
								PEG10
								PELP1
								PER2
								PES1
								PET112L
								PEX11B
								PEX14
								PEX16
								PEX26
								PEX7
								PFAS
								PFDN2
								PFDN4
								PFDN6
								PFKM
								PFKP
								PFN1
								PFN2
								PFN4
								PGAM1
								PGAP2
								PGAP3
								PGD
								PGLS
								PGM1
								PGM2L1
								PGRMC1
								PGRMC2
								PGS1
								PHACTR4
								PHAX
								PHB
								PHF12
								PHF13
								PHF15
								PHF21A
								PHF23
								PHF5A
								PHF8
								PHPT1
								PHTF1
								PI4KA
								PIAS1
								PIAS2
								PIAS3
								PIAS4
								PIGG
								PIGK
								PIGP
								PIGS
								PIGT
								PIGU
								PIGV
								PIGW
								PIGZ
[truncated: 1,295 more rows]

## Sheet: MLL_N_C_AF4_C_K79_K4_not.RUNX1
135 genes in MLL-N/H3K79Me2/AF4-C/MLL-C/H3K4Me3 but not RUNX1 in SEM cells	x
	AASDHPPT
	ALKBH1
	ANP32A
	ARHGAP17
	ARPP21
	ARRDC3
	ASPH
	ASPM
	BRCC3
	BTAF1
	C10orf18
	C12orf11
	C14orf156
	C19orf48
	C1orf131
	C2orf47
	C2orf60
	C3orf26
	C8orf76
	CCNB2
	CD96
	CDKAL1
	CENPV
	CHD1
	CRLF3
	CTDNEP1
	CYCS
	DERA
	DPM1
	EIF3E
	EIF4H
	FAM83D
	FGFR1OP2
	FIP1L1
	FOXK2
	GLA
	GNB4
	GNN
	GNPAT
	GOLGA4
	GORAB
	GPATCH8
	GUF1
	HDHD1
	HNRNPA1P10
	HNRNPH2
	IFT80
	ILF2
	KBTBD3
	KIAA0101
	LOC100129716
	LRRK1
	MAGOHB
	MCL1
	MCM10
	MED17
	MED28
	METAP2
	MOCS3
	MTCP1
	MTCP1NB
	NBAS
	NCRNA00292
	none
	NONO
	NSMCE4A
	NUDT21
	OGFOD1
	ORC1
	ORC3
	ORC6
	PIK3C3
	PIK3R1
	PPFIBP1
	PPTC7
	PRPS1
	PSMA6
	PSMD14
	PSPC1
	QRSL1
	RAB21
	RAB30
	RBM26
	RBMX
	RECK
	RNF13
	RPF2
	RPL24
	RPL38
	RPN1
	RPS27
	RTN4IP1
	RWDD4
	SFMBT1
	SMC4
	SNORA70
	SNORA76
	SNORD104
	SNORD16
	SNORD18B
	SNORD29
	SNORD30
	SNORD31
	SNORD32A
	SNORD51
	SNORD59B
	SNORD60
	SNORD61
	SNORD65
	SNORD88C
	SNX13
	SPECC1L
	SREK1
	SREK1IP1
	SRSF11
	SRSF2
	SRSF2IP
	SRSF3
	SRSF4
	SRSF8
	TARBP1
	TOB1
	TRAF7
	TRAPPC8
	TRMT11
	TWISTNB
	WDR26
	YLPM1
	ZC3H7B
	ZFAND1
	ZMYND11
	ZNF487P
	ZNF689
	ZNF770
	ZNF92
